# Supplementary material for: Drivers of urban biodiversity in Mexico and joint risks from future urban expansion, climate change, and urban heat island effect
Source: PLoS One. 2024 Oct 4;19(10):e0308522. doi: 10.1371/journal.pone.0308522 (PMC11451986; doi:10.1371/journal.pone.0308522)
Supplement: S1 Data — (XLSX) [file pone.0308522.s002.xlsx]

## Sheet: Table A
	CVEGEO	NOM_ENT	NOM_MUN	SppNumb_Amphibians	SppNumb_Reptiles	SppNumb_Mammals	SppNumb_Birds	log10Area	Marginalization	porPob	GDP10	bio1	bio12	bio15	bio5	bio6	TPI	CloudCover	Evenness	TreeHeight	NumbEcoreg	log10_ANPs_areas	VegtRem	Dens_total	Dens_urban	IPD
1	1001	Aguascalientes	Aguascalientes	13	5	30	197	8.46332	0	0.02	10.81	179.005	520.969	96.1515	307.239	38.4115	0	3766.46	9549.09	1.17123	1	0	8.8	8.136	57.166	-1.11
2	1002	Aguascalientes	Asientos	NA	NA	NA	1	0.801776	0	0.24	0.27	174.663	461.301	85.8962	306.656	28.9615	0.0102678	3901.32	9579.38	4.18395	1	0	10.4	0.948	23.902	0.12
3	1003	Aguascalientes	Calvillo	NA	3	2	1	2.82527	0	0.1	0.38	195.912	612.015	102.153	337.208	43.3274	0.20794	3525.83	9636.79	2.27287	2	0	15.5	0.631	34.417	-0.27
4	1005	Aguascalientes	JesÃºs MarÃ­a	1	1	NA	21	3.74785	0	0.04	0.82	179.271	499.038	94.6151	309.908	37.4579	0	3600.81	9572.12	4.83929	1	0	22.4	2.599	40.633	-0.05
5	1006	Aguascalientes	PabellÃ³n de Arteaga	1	NA	NA	103	1.38336	0	0.07	0.34	174.742	455.347	91.9041	308.493	26.6986	0	3827.72	9657.9	1.40944	1	0	17.8	2.434	80.75	-1.19
6	1007	Aguascalientes	RincÃ³n de Romos	1	NA	7	26	2.51178	0	0.09	0.37	169.838	451.73	90.8388	300.263	23.0759	0.00822223	3745.09	9627.37	3.1223	1	0	25.4	1.541	59.736	-0.16
7	1008	Aguascalientes	San JosÃ© de Gracia	6	1	3	15	2.15197	0	0.13	0.05	167.655	504.316	93.4782	295.559	26.3579	0.205879	3976.34	9630.73	0.519187	1	0	50.1	0.111	20.099	-0.01
8	1009	Aguascalientes	TepezalÃ¡	NA	1	NA	NA	0.568093	0	0.13	0.12	167.771	473.618	89.6483	297.835	24.3517	0.186409	3986.54	9393.25	1.03451	1	0	15.5	0.979	29.106	-0.11
9	1010	Aguascalientes	El Llano	2	4	6	1	2.04705	0	0.16	0.11	174.641	472.274	98.617	301.053	35.4887	0	3903.02	9231.1	6.24994	1	0	8.8	0.414	24.005	-0.21
10	1011	Aguascalientes	San Francisco de los Romo	NA	NA	NA	1	0.664415	0	0.06	0.22	177.634	469.121	91.9885	310.981	31.3367	0	3813.28	9767.35	2.15035	1	0	17.5	4.5	54.243	8.37
11	2002	Baja California	Mexicali	17	NA	31	220	7.13758	0	0.02	13.13	225.018	76.1086	58.3071	419.426	44.3569	0	1814.61	9277.14	0	2	0.512703	65.2	0.665	35.15	-0.23
12	3001	Baja California Sur	ComondÃº	3	NA	17	130	4.48598	0	0.11	0.78	217	128.568	85.5873	335.486	103.585	0	2253.44	9201.64	0	2	0	84.8	0.04	18.232	-0.05
13	3002	Baja California Sur	MulegÃ©	15	1	33	301	5.66308	0	0.12	1.07	211.781	93	76.9755	359.781	83.9694	0	2120.74	9098.64	0	3	1.30675	91.9	0.02	15.256	-0.01
14	3003	Baja California Sur	La Paz	49	4	37	373	7.96827	0	0.03	5.04	234.928	202.929	105.821	353.091	118.412	0	2692.76	9220.31	0	2	0	92.9	0.187	23.153	-0.06
15	3008	Baja California Sur	Los Cabos	44	2	26	354	8.26893	0	0.03	4.19	236.212	228.42	113.451	331.512	122.542	0.0341522	2791.38	9484.74	1.23939	1	0.381382	89	0.946	18.623	0.58
16	3009	Baja California Sur	Loreto	12	2	4	195	3.95023	0	0.1	0.2	240	132.08	106.491	363.155	110.922	0	2140.7	9292.22	0	1	0.0367993	98.5	0.039	16.89	-0.07
17	4001	Campeche	CalkinÃ­	29	9	2	45	5.88274	0	0.13	0.43	269.337	1086.43	79.1343	368.583	169.769	0	5806.27	9327.86	5.38474	1	0	30.4	0.285	14.537	-0.19
18	4002	Campeche	Campeche	4	4	17	246	7.19589	0	0.05	4.27	263.113	1095.3	81.6128	340.387	181.263	0.350729	5720.37	9551.87	1.60274	1	0.0989256	2.2	0.912	37.753	-0.69
19	4003	Campeche	Carmen	19	4	5	224	6.89091	0	0.1	3.87	263.605	1494.09	56	341.349	186.755	0.00234258	4118.74	9632.24	0	1	1.72273	30.4	0.292	37.549	-0.3
20	4004	Campeche	ChampotÃ³n	7	7	8	118	5.47441	0	0.3	0.72	258.144	1198.34	83.2356	346.271	166.673	0.0596545	5621.77	9575.42	7.32274	2	0	13.5	0.115	24.726	-0.28
21	4005	Campeche	HecelchakÃ¡n	NA	NA	NA	6	1.13637	0	0.17	0.23	267.66	1110.68	76.0037	364.449	169.475	0	5765.34	9391.88	1.25292	1	0	9.3	0.252	14.957	-0.21
22	4006	Campeche	HopelchÃ©n	3	1	1	36	4.2274	1	0.46	0.19	261.657	1065.09	70.1085	364.557	157	0.152515	5991.09	9210.21	6.81756	1	0	2.1	0.054	13.913	-0.02
23	4007	Campeche	Palizada	NA	NA	NA	58	0.416758	1	0.27	0.07	267	1831.11	58	348.343	187	0	5448.85	9665.64	10.298	1	0.416758	69.3	0.04	19.178	-0.05
24	4008	Campeche	Tenabo	NA	NA	1	53	1.63406	0	0.27	0.06	268.228	1106.16	79	361.404	172.369	0	5885.15	9422.91	1.82885	1	0	20.3	0.109	13.562	-0.04
25	4009	Campeche	EscÃ¡rcega	NA	1	9	34	3.61708	0	0.31	0.33	259.943	1363.41	72.2611	358.334	158.978	0	6514.43	9553.73	9	1	0	37.7	0.126	21.74	-0.07
26	4010	Campeche	Calakmul	3	1	5	79	2.52872	1	0.65	0.1	246.341	1140.4	58	335	150.336	0	6793.54	9459.65	13.4484	1	0	34.9	0.023	12.12	0
27	4011	Campeche	Candelaria	1	NA	NA	65	1.43339	1	0.49	0.22	262.491	1398.29	69.0288	353	171.48	0.019889	6175.63	9599.79	3.82136	1	0	24	0.083	23.316	-0.03
28	5002	Coahuila de Zaragoza	AcuÃ±a	8	3	7	93	6.53851	0	0.01	1.78	213	441.743	55.1588	363	41.7538	0.0520245	4177.26	9429.04	2.94007	1	0	87.4	0.142	31.873	0
29	5003	Coahuila de Zaragoza	Allende	3	2	1	15	4.16754	0	0.03	0.24	217.685	438.022	54.575	374.175	47.7271	0	4434.23	9446.8	2.67602	1	0	55.7	0.92	20.668	-0.63
30	5004	Coahuila de Zaragoza	Arteaga	1	1	NA	77	3.53747	0	0.14	0.15	181.73	375.816	68.5293	304.428	53.5571	0.002529	4405.15	9102.33	1.92199	2	0	33.9	0.183	5.987	0.28
31	5006	Coahuila de Zaragoza	CastaÃ±os	9	NA	NA	NA	1.30517	0	0.04	0.23	205.011	367.418	61.5854	349.704	36.7025	0.0235475	4203.47	9125.1	0	2	0	80	0.088	12.323	-0.04
32	5007	Coahuila de Zaragoza	Cuatro CiÃ©negas	51	7	14	13	2.80174	0	0.11	0.11	213.12	224.907	52.5189	355.451	44.581	0	3030.42	9582.73	0	1	0	93.2	0.012	25.664	-0.02
33	5009	Coahuila de Zaragoza	Francisco I. Madero	3	NA	NA	11	2.21286	0	0.12	0.37	211	211.65	75.0323	360.701	45	0	2637.82	9677.16	0	1	0	79.7	0.212	26.493	-0.19
34	5010	Coahuila de Zaragoza	Frontera	5	NA	NA	3	2.76978	0	0.01	0.77	219.243	352.667	59.3429	367.486	48.3858	0	3925.05	9237.13	0	1	0	59.4	1.815	30.614	-1.18
35	5011	Coahuila de Zaragoza	General Cepeda	5	NA	NA	9	1.1066	0	0.39	0.09	200.446	365.959	71.9918	337.347	51.4459	0.363628	3736.35	9570.03	0.72925	1	0	74.8	0.045	17.016	-0.06
36	5012	Coahuila de Zaragoza	Guerrero	7	NA	NA	13	1.92808	0	0.23	0.03	221.379	496.273	61.0454	376.411	51.4031	0	4795.55	9342.07	2.78158	1	0	75.6	0.006	1.169	-0.01
37	5014	Coahuila de Zaragoza	JimÃ©nez	1	NA	NA	14	1.78778	0	0.12	0.05	213.077	491.09	51.8659	362.94	42.0767	0.167502	4469.25	9634.73	3.32254	1	0	70.2	0.043	6.273	-0.06
38	5015	Coahuila de Zaragoza	JuÃ¡rez	NA	NA	NA	1	0.555672	0	0.35	0.02	226.873	401.353	57.9479	384.917	52.0282	0	4158.58	9508.92	2.32501	1	0.375763	77	0.006	3.43	0
39	5017	Coahuila de Zaragoza	Matamoros	5	4	NA	21	4.14057	0	0.15	1	213.319	218.741	68.5704	362.465	46.1722	0	2641.14	9371.09	0	1	0	14.4	1.482	30.35	-0.14
40	5018	Coahuila de Zaragoza	Monclova	5	6	6	9	7.4586	0	0.01	2.81	217.709	363.144	59.952	364.563	48.0922	0.0113889	4181.73	9360.98	0	2	0	76.4	1.916	29.806	-1.05
41	5019	Coahuila de Zaragoza	Morelos	1	NA	NA	NA	0.790156	0	0.05	0.08	217.432	427.837	51.206	372.956	47.4317	0	4403.49	9603.76	3.15762	1	0	55.2	0.125	13.233	-0.21
42	5020	Coahuila de Zaragoza	MÃºzquiz	19	6	4	17	5.87249	0	0.06	0.6	219.765	580.281	65.0019	366.103	55.0435	0	4400.11	9328.03	2.45004	1	0	73.2	0.087	22.16	-0.05
43	5021	Coahuila de Zaragoza	Nadadores	1	NA	1	NA	1.59483	0	0.14	0.07	221.248	316.901	56	371.497	47	0	3807	9422.3	2.43475	1	0	80.1	0.092	8.238	-0.08
44	5022	Coahuila de Zaragoza	Nava	1	NA	NA	8	2.7481	0	0.04	0.24	217.787	480.939	53.1529	369.844	49	0	4674.52	9357.18	3.52503	1	0	36.9	0.366	11.964	0
45	5023	Coahuila de Zaragoza	Ocampo	4	NA	6	3	2.65396	0	0.19	0.1	194.058	307.4	73.9514	331.505	41.9784	0	3737.57	9335.03	0	2	0	92.2	0.004	9.494	-0.01
46	5024	Coahuila de Zaragoza	Parras	9	6	22	76	5.69432	0	0.19	0.6	201.654	362.285	73.1147	330.262	55.0847	0.00134898	3908	9631.11	2.63706	2	0	81.6	0.042	13.251	-0.04
47	5025	Coahuila de Zaragoza	Piedras Negras	4	2	1	49	6.96025	0	0.01	1.51	217.519	488.246	52.7466	369.35	48.994	0.00161096	4726.6	9418.09	1.59236	1	0	55	3.726	27.83	-0.2
48	5027	Coahuila de Zaragoza	Ramos Arizpe	10	1	2	20	6.50968	0	0.06	0.72	183.783	265.359	53.0609	302.94	48.1807	0	4069.63	9451.51	0	2	0	86.9	0.183	16.074	0.31
49	5028	Coahuila de Zaragoza	Sabinas	14	2	5	194	6.14185	0	0.03	0.64	218.896	438.369	62	387.333	34.1915	0	4272.81	9413.76	3.07452	1	0.76567	76.5	0.33	17.661	-0.23
50	5029	Coahuila de Zaragoza	Sacramento	NA	2	NA	NA	0.499309	0	0.09	0.02	216.362	290.974	58.5159	363.189	45.9029	0.0293756	3603.45	9280.9	0	2	0	83.9	0.086	10.648	-0.05
51	5030	Coahuila de Zaragoza	Saltillo	31	7	47	230	9.16362	0	0.02	8.39	186.546	333.4	63.3901	314.259	50.3068	0	4337.95	9424.08	0	3	0	69	1.582	36.507	0.2
52	5031	Coahuila de Zaragoza	San Buenaventura	NA	NA	NA	1	1.06103	0	0.07	0.25	221.396	337.191	56.4042	372.819	47	0	3929.57	9124.1	0	1	0	89.1	0.039	19.489	-0.02
53	5032	Coahuila de Zaragoza	San Juan de Sabinas	1	1	1	14	5.0566	0	0.03	0.48	216.184	427.689	62.1524	381.109	36.0398	0.00841804	4336.34	9464.66	3.27656	1	0.625347	69	0.529	22.78	-0.59
54	5033	Coahuila de Zaragoza	San Pedro	9	NA	9	25	3.9624	0	0.13	0.82	212	180.618	71.8374	358.217	47.6056	0	2684.88	9621.9	0	1	0	80.3	0.143	29.869	-0.21
55	5034	Coahuila de Zaragoza	Sierra Mojada	6	NA	NA	NA	0.49602	0	0.05	0.05	174.428	339.304	80.8471	317.378	20.7205	0.212027	3699.14	9130.75	0.635952	2	0	94.7	0.009	20.587	-0.01
56	5035	Coahuila de Zaragoza	TorreÃ³n	6	3	37	104	8.7822	0	0.01	8.35	213.394	227.353	72.8789	362.913	47.9559	0	2765.73	9349.87	0	2	0	64.3	5.677	39.72	-1.81
57	5036	Coahuila de Zaragoza	Viesca	1	NA	NA	5	1.44622	0	0.15	0.14	216.409	164.985	65.2953	349.403	61.9659	0	2928.15	9278.61	0	1	0	68.8	0.047	8.423	-0.07
58	5038	Coahuila de Zaragoza	Zaragoza	1	NA	NA	NA	0.964751	0	0.27	0.12	217.1	421.529	49.2399	370.604	47.6036	0	4511.44	9306.45	3.31622	1	0	88	0.017	12.726	-0.01
59	6001	Colima	ArmerÃ­a	1	2	19	10	3.56892	0	0.37	0.23	263.431	783.077	103.317	339.061	163.466	0.0919269	3536.41	9651.31	9.27625	1	0	21.4	0.679	36.577	-1.07
60	6002	Colima	Colima	45	13	48	290	6.51233	0	0.03	2.54	251.699	960.746	110.918	345.642	147.908	0	4250.05	9553.71	4.26698	1	0	14.1	2.116	33.128	-1.57
61	6003	Colima	Comala	1	2	20	171	3.47568	0	0.19	0.22	245.407	1011.86	112.442	344.018	140.086	0.089363	3880.27	9559.21	7.85126	2	0.365367	8.8	0.693	21.724	-0.68
62	6004	Colima	CoquimatlÃ¡n	17	2	37	114	2.82608	0	0.26	0.17	258.563	870.525	108.541	348.794	151.882	0.0272213	3606.21	9675.52	4.19893	1	0	28.6	0.397	38.738	-0.24
63	6005	Colima	CuauhtÃ©moc	6	8	12	5	3.60521	0	0.19	0.29	230.55	1102.03	111.177	327.391	125.448	0.111407	4294.71	9628.14	3.67587	2	0	8.6	0.763	28.798	-0.37
64	6006	Colima	IxtlahuacÃ¡n	2	NA	NA	12	0.652021	0	0.31	0.04	263.274	847.135	107.017	343.135	158.661	0.305713	4051.42	9553.5	4.505	1	0	5.2	0.15	24.293	-0.12
65	6007	Colima	Manzanillo	28	4	47	335	6.86879	0	0.05	2.2	264.586	959.86	112.963	333.224	173.409	0.146853	3612.31	9701.83	4.10789	2	0	12.8	1.415	27.431	-0.88
66	6008	Colima	MinatitlÃ¡n	1	NA	5	26	1.48502	0	0.27	0.07	230.861	1346.45	111.709	329.515	122.476	0.236632	4824.29	9590.98	3.69759	2	0	32.7	0.248	21.579	0.14
67	6009	Colima	TecomÃ¡n	5	1	13	4	5.54592	0	0.23	1.02	263.456	753.54	104.813	341	161.05	0	4035.94	9510.52	7.22371	1	0	5.1	1.245	44.013	-1.81
68	6010	Colima	Villa de ÃÂlvarez	8	1	4	149	5.61237	0	0.02	1.9	250.391	987.59	111.503	345.83	145.825	0	4049.71	9575.66	4.24712	1	0	11.9	5.229	48.398	-0.44
69	7001	Chiapas	Acacoyagua	23	18	2	66	2.85669	1	0.56	0.1	267.807	3252.52	89.8043	359.638	176.583	0	5779.01	9522.38	13.7256	1	0	0.1	0.719	17.987	-0.7
70	7002	Chiapas	Acala	NA	2	1	1	2.12739	1	0.37	0.15	240.788	1021.99	103.175	339.848	140.9	0.55421	4714.18	9615.39	0.574024	1	0	9.6	0.693	44.981	-3.3
71	7003	Chiapas	Acapetahua	7	4	3	28	2.72865	1	0.52	0.16	272.282	3126.94	90.1043	363	182.282	0	5238.35	9392.54	10.5	1	0	25.2	0.476	22.823	-0.68
72	7004	Chiapas	Altamirano	NA	NA	NA	1	0.747401	1	0.69	0.09	202.98	1724.67	67.7959	294.582	113.109	0.208556	7046.13	9097.3	17.6696	1	0	11.2	0.377	20.044	0.02
73	7007	Chiapas	Amatenango del Valle	1	NA	4	33	2.42698	1	0.63	0.03	166.527	1241.79	80.9093	253.211	75.4876	0.311641	7538.76	9255.73	10.1754	1	0	15.1	0.739	8.565	0.34
74	7008	Chiapas	Angel Albino Corzo	NA	NA	8	165	1.63611	1	0.58	0.14	234.471	2212.22	95	324.541	134.253	0.304432	4628.07	9246.27	9.80921	2	0	26.1	0.545	24.925	0.18
75	7009	Chiapas	Arriaga	23	10	3	104	4.72248	0	0.23	0.3	269.827	1516.71	99.8899	351.827	184.596	0	4295.04	9616.83	9.33612	1	0	19.1	0.507	19.637	-0.37
76	7011	Chiapas	Bella Vista	NA	NA	NA	4	0.282757	1	0.81	0.08	175.015	1180.52	83.7047	262.381	79.7746	0.972806	6694.25	9203.06	26.5025	1	0	1	0.936	18.221	-0.83
77	7012	Chiapas	BerriozÃ¡bal	12	8	3	37	3.8226	1	0.16	0.23	228.793	971.139	93.4453	317.818	135.271	0.133964	5320.35	9515.31	0	1	0	3.7	1.832	35.032	2.33
78	7013	Chiapas	Bochil	3	2	15	10	2.12862	1	0.45	0.15	208.948	1502.26	73.0301	298.651	112.247	0.585295	5878.09	9420.84	1.39504	1	0	5.3	1.018	51.569	-0.23
79	7014	Chiapas	El Bosque	1	NA	NA	NA	0.279608	1	0.86	0.05	212.918	1792.73	65.8752	299.505	121.882	0.715138	6192.96	9393.02	19.7453	2	0	8.2	1.522	57.041	-0.06
80	7015	Chiapas	CacahoatÃ¡n	2	2	6	84	3.27651	1	0.29	0.37	259.477	4494.98	72.6166	333.062	186.075	0.00605296	7388.07	9466.54	14.8545	1	0	25.7	2.848	34.194	-0.19
81	7016	Chiapas	CatazajÃ¡	3	NA	NA	130	1.37047	1	0.5	0.1	268.972	2304.78	51.0278	356.805	183.635	0	4840.58	9443.87	9.86433	1	0	30.5	0.28	7.733	-0.21
82	7017	Chiapas	Cintalapa	8	3	14	38	4.56023	0	0.36	0.54	246.96	906.102	97.8759	332.945	156.068	0.0909863	5313.74	9567.41	5.13953	1	0	16.4	0.36	35.507	-0.21
83	7018	Chiapas	Coapilla	2	2	6	176	1.59063	1	0.58	0.04	196.075	1905.52	51.3339	278.005	107.399	0.452856	7402.25	9535.51	16.5282	1	0	3	0.638	21.27	-0.09
84	7019	Chiapas	ComitÃ¡n de DomÃ­nguez	23	10	32	300	6.15411	0	0.15	1.04	182.731	989.536	85.5585	276.971	88.8765	0.0726373	5783.09	9543.68	4.04124	1	0	10.1	1.691	29.067	-0.43
85	7020	Chiapas	La Concordia	NA	NA	NA	29	0.839947	1	0.7	0.27	240.207	1523.22	94.936	341.319	130.653	0.0124293	4119.52	9597.12	6.11519	1	0	27.9	0.193	21.881	-0.02
86	7021	Chiapas	CopainalÃ¡	NA	NA	1	2	1.05363	1	0.58	0.14	227.585	1487.76	61.2557	314.272	139.897	0.702683	5975.49	9453.53	11.9949	1	0	12.4	0.64	27.711	-0.51
87	7023	Chiapas	Chamula	2	NA	1	52	1.62786	1	0.62	0.2	140.454	1205	75.1612	221.4	48.763	0.616787	7579.87	9457.7	5.98799	1	0	16.6	2.951	13.378	1.98
88	7024	Chiapas	Chanal	NA	NA	NA	2	0.891732	1	0.93	0.03	158.536	1400.12	62.6595	243.09	70.272	0.767432	6665.07	9219.02	8.44938	1	0	18.6	0.335	10.316	0.09
89	7025	Chiapas	Chapultenango	NA	NA	NA	38	0.206598	1	0.59	0.03	228.128	3482.25	42.6028	311.17	144.992	0.592038	7748.5	9456.48	15.7918	1	0	22.6	0.412	51.366	-0.41
90	7026	Chiapas	ChenalhÃ³	NA	NA	NA	16	0.426082	1	0.76	0.08	167.023	1669.01	62.7515	248.081	81.7217	0.558596	7058	9135.25	23.9509	1	0	0.3	1.881	18.85	1.63
91	7027	Chiapas	Chiapa de Corzo	21	8	22	156	4.9977	0	0.2	0.53	240.097	976.299	103.196	339.015	143.038	0.427019	5100.75	9580.22	6.6371	1	0.758806	4.3	1.416	28.616	0.11
92	7029	Chiapas	ChicoasÃ©n	NA	NA	NA	6	0.457304	0	0.33	0.03	239.281	1080.53	85.8229	331.614	148.93	0.840727	4867.29	9695.13	3.66539	1	0	1.3	0.467	17.914	-0.17
93	7030	Chiapas	Chicomuselo	5	8	2	90	3.16166	1	0.7	0.15	245.391	1810.02	93.0735	343.636	143.131	0.216011	4492.81	9412.43	2.71482	1	0	4.2	0.367	17.417	-0.13
94	7031	Chiapas	ChilÃ³n	2	NA	NA	56	1.59205	1	0.83	0.3	226.232	1977.66	62.0839	311.232	138.695	0.624853	6167.24	9462.93	14.7302	2	0	13.1	0.816	23.669	-0.16
95	7032	Chiapas	Escuintla	18	3	18	88	3.13664	1	0.51	0.19	267.245	3290.3	89.2044	359.038	175.983	0.159777	5747.52	9609.1	11.5364	1	0	7.2	0.734	24.174	-0.83
96	7034	Chiapas	Frontera Comalapa	NA	2	4	5	2.59627	1	0.39	0.37	243.27	1977.76	94.9772	341.713	143.925	0.116253	5013.15	9595.27	3.25395	1	0	2.8	1.051	35.291	0.01
97	7037	Chiapas	HuehuetÃ¡n	6	NA	31	70	2.59234	1	0.37	0.27	275.013	2447.65	86.0046	358.869	187.009	0.170265	5277.43	9559.1	11.6808	1	0	7.8	1.186	22.285	-0.59
98	7038	Chiapas	HuixtÃ¡n	2	NA	1	NA	1.00759	1	0.75	0.05	150.753	1268.48	65.6431	233.348	60.621	0.490999	7028.69	9582.16	9.38369	1	0	8.4	0.737	7.836	-0.8
99	7040	Chiapas	Huixtla	12	8	3	34	4.01912	1	0.13	0.41	276.389	3251.55	86.6045	361.275	185.449	0.226478	5986.97	9583.32	7.32335	1	0	29.8	1.33	35.16	-1.41
100	7041	Chiapas	La Independencia	3	NA	NA	35	1.73191	1	0.86	0.18	190.708	1517.76	71.1514	282.714	100.164	0.0271523	5916.57	9466.78	9.88013	1	0	5.5	0.898	21.436	-0.6
101	7043	Chiapas	IxtacomitÃ¡n	NA	NA	NA	7	0.403495	1	0.35	0.05	249.841	4103.39	44.1829	339.896	164.515	0.398493	7082.56	9671.25	15.488	1	0	1.9	0.875	31.556	-0.63
102	7044	Chiapas	Ixtapa	2	1	NA	11	1.38785	1	0.65	0.12	225.113	1313.09	97.8546	321.551	121.53	0.84171	6387.44	9393.72	3.37966	1	0	8.4	1.036	32.007	-0.27
103	7046	Chiapas	Jiquipilas	6	2	6	17	4.05554	1	0.5	0.25	247.487	912.609	99.6798	335.458	156	0.00311446	5533.37	9496.63	8	2	0.0160009	29.4	0.314	13.399	-0.17
104	7047	Chiapas	Jitotol	4	2	2	72	1.60375	1	0.66	0.07	181.381	2015.18	55.826	262.328	96.3653	0.293799	6243.53	9528.22	23.8543	1	0	24.3	1.06	29.177	1.05
105	7048	Chiapas	JuÃ¡rez	2	6	1	27	3.70249	0	0.31	0.13	257.41	3612.6	46.3111	349.365	172.365	0.362306	6400.68	9267.5	12.5912	2	0	8.3	0.294	9.811	-0.22
106	7050	Chiapas	La Libertad	4	2	1	61	1.59221	1	0.25	0.03	266.943	2127.61	54.9426	354.971	180.204	0.211557	4653.49	9473.43	10.421	1	0	13.3	0.115	13.541	-0.04
107	7051	Chiapas	Mapastepec	17	12	32	113	4.15097	1	0.33	0.28	269.223	2646.65	93.7955	359.442	177.211	0	5640.78	9640.57	9.8933	1	0	15.9	0.375	18.098	-0.44
108	7052	Chiapas	Las Margaritas	2	NA	17	45	3.21434	1	0.82	0.37	186.504	1237.98	75.1463	279.892	95.3594	0.0860484	5777.2	9547.8	3.04304	1	0	16	0.466	22.2	0.21
109	7054	Chiapas	MazatÃ¡n	1	NA	NA	47	1.66794	1	0.36	0.16	276.405	1831	90.1441	358.405	189.74	0	3927.05	9608.18	6.60584	1	0	27.7	0.73	19.059	-0.87
110	7055	Chiapas	Metapa	NA	NA	1	NA	0.381171	0	0.23	0.03	269.704	2413.77	83.6265	349.704	186.62	0.126752	5730.41	9768.05	3.78775	1	0	0	2.552	18.572	-1.33
111	7057	Chiapas	Motozintla	6	3	NA	67	2.38382	1	0.52	0.41	193.148	1688.8	80.5137	279.217	98.0026	0.895625	4814.62	9626.09	3.14277	1	0	16.4	1.295	45.406	-0.55
112	7059	Chiapas	Ocosingo	11	7	21	272	5.41096	1	0.62	0.56	229.155	2027.02	66.7994	315.998	139.359	0.118687	6296.74	9400.82	12.0803	2	0.696755	53.5	0.244	30.178	-0.05
113	7061	Chiapas	Ocozocoautla de Espinosa	32	10	26	253	4.30842	1	0.37	0.4	230.987	922.433	93.0082	317.657	139.693	0.0724195	5674.01	9647.55	5.80601	1	0	18	0.466	39.388	-0.14
114	7063	Chiapas	Osumacinta	1	2	NA	4	0.966012	0	0.44	0.02	234.971	1067.59	89.9051	327.144	142.118	0.996258	5021.38	9452.27	12.5554	1	0.0758795	15.2	0.431	18.408	-0.14
115	7064	Chiapas	Oxchuc	NA	NA	15	8	1.92391	1	0.82	0.13	164.146	1641.28	61.5475	246.791	78.0712	0.701479	7091.1	9110.76	24.955	1	0	0.6	1.315	12.739	0.79
116	7065	Chiapas	Palenque	43	18	67	365	5.16404	1	0.42	0.49	266.005	2469.03	53.5374	357.002	176.352	0.177196	5654.87	9557.87	10.2345	1	0	7.8	0.458	23.16	0.03
117	7068	Chiapas	Pichucalco	4	5	5	19	3.06064	1	0.31	0.21	259.052	3853.61	45.2458	351.586	172.314	0.039199	6094.59	9609.36	11.5214	2	0	0.9	0.538	29.466	-0.39
118	7069	Chiapas	Pijijiapan	8	2	25	71	3.56747	1	0.5	0.34	268.768	2391.62	96	358.024	176.12	0	5197.1	9559.97	7.33557	1	0	13.6	0.289	24.893	-0.37
119	7070	Chiapas	El Porvenir	1	4	6	38	1.13006	1	0.83	0.05	130.699	1304.67	83.7286	209.71	39.3066	0.612131	8570.98	9364.13	15.3485	1	0	0.3	1.471	15.668	-3.41
120	7071	Chiapas	Villa ComaltitlÃ¡n	3	1	15	NA	3.00996	1	0.48	0.19	274.68	3303.18	88.0427	363.34	183.09	0.0291067	5594.69	9561.38	9.06189	1	0	26.2	0.673	7.933	-0.27
121	7072	Chiapas	Pueblo Nuevo SolistahuacÃ¡n	14	4	28	109	2.21614	1	0.65	0.13	183.05	2117.22	50.793	263.811	96.2421	0.600342	6446.48	9404.43	16.473	2	0	8.6	1.666	60.572	-2.82
122	7073	Chiapas	RayÃ³n	3	4	4	NA	1.27557	1	0.5	0.04	195.578	2240.37	46.047	276.701	107.21	0.516951	8035.79	9354.12	16.6488	1	0	18.5	1.671	35.472	0.47
123	7074	Chiapas	Reforma	NA	2	NA	1	2.16342	0	0.16	0.25	265.053	2361.23	55.8004	354.179	179.257	0.171177	6369.53	9526.97	10.1534	1	0	3.1	1.032	23.719	-1.01
124	7075	Chiapas	Las Rosas	1	NA	NA	9	1.66049	1	0.53	0.15	196.813	1225.28	89.7724	292.089	99.5297	0.0912447	7352.33	9496.84	5.98872	1	0	11.9	1.222	32.642	-0.83
125	7077	Chiapas	Salto de Agua	NA	1	3	NA	1.30136	1	0.77	0.17	266.409	3128.9	48.9493	352.913	184.013	0.320423	6002.78	9395.74	8.36535	2	0	3.9	0.523	14.966	-0.35
126	7078	Chiapas	San CristÃ³bal de las Casas	29	15	57	353	6.24998	0	0.1	1.53	144.18	1195.48	74.3566	226.007	51.8175	0.205554	7431.64	9580.74	7.71415	1	0	25.9	5.459	44.493	-3.77
127	7079	Chiapas	San Fernando	22	2	4	29	1.89309	1	0.32	0.18	226.063	1064.95	89.6263	314.805	130.829	0.747203	6357.51	9424.16	13.7401	1	0	4.1	1.16	48.902	-0.31
128	7080	Chiapas	Siltepec	1	NA	NA	78	0.636981	1	0.83	0.17	176.411	1402.49	81.7057	262.636	81.4263	0.730964	7732.99	9193.1	16.7654	1	0	38	0.395	31.422	-1.63
129	7081	Chiapas	Simojovel	3	4	4	22	2.20287	1	0.6	0.13	230.901	1698.17	61.4824	319.486	141.94	0.646075	5192.79	9608.06	15.4803	1	0	4.8	1.684	42.138	1.64
130	7082	Chiapas	SitalÃ¡	NA	NA	NA	1	0.315873	1	0.82	0.03	214.987	2183.34	64.7341	300.879	127.285	0.876081	6740.5	9416.64	23.411	1	0	4.5	1.47	16.25	-0.01
131	7083	Chiapas	Socoltenango	NA	NA	2	129	0.898311	1	0.72	0.1	228.072	1198.34	94.0025	329.615	125.437	0.146688	5976.15	9623.58	4.32977	2	0	36.1	0.3	26.824	-0.16
132	7084	Chiapas	Solosuchiapa	2	4	10	3	1.14856	1	0.57	0.04	242.224	4169.75	42.596	329.95	158.57	0.832244	7025.75	9504.98	10.1565	1	0	13.4	0.547	21.717	-0.16
133	7085	Chiapas	SoyalÃ³	1	NA	NA	9	1.00802	1	0.54	0.05	209.919	1440.07	82.9368	300.485	112.238	0.722672	6588.66	9326.58	4.3451	1	0	1.4	1.131	33.455	-0.86
134	7086	Chiapas	Suchiapa	6	2	NA	1	2.58931	0	0.39	0.15	241.064	966.759	106.894	341.597	141.522	0.156866	4659.55	9528.92	5.75241	1	0	7.5	0.9	26.424	-0.3
135	7087	Chiapas	Suchiate	NA	NA	NA	16	0.763039	1	0.22	0.2	281.111	1466.2	90.4093	358.525	196.619	0	4842.21	9611.27	7.85529	1	0	8.2	1.743	39.847	-0.22
136	7089	Chiapas	Tapachula	28	18	50	265	7.09034	0	0.11	3.27	266.164	2517.7	82.8893	347.169	183.289	0.00660191	5856.18	9544.14	7.2771	2	0	2.7	3.569	40.041	-2.95
137	7090	Chiapas	Tapalapa	2	NA	1	37	0.457207	1	0.63	0.01	173.809	2090.13	49.7108	252.81	87.7553	0.84798	7662.79	9217.57	25.2911	1	0	24.8	0.687	46.15	0.31
138	7091	Chiapas	Tapilula	NA	NA	6	3	0.964184	0	0.31	0.07	216.914	2670.81	46.3837	299.713	130.108	0.820763	6866.83	9445.89	22.3525	1	0	3.1	3.629	36.574	-1.58
139	7092	Chiapas	TecpatÃ¡n	NA	3	1	13	1.12715	1	0.59	0.21	238.995	1842.06	53.7124	326.709	152.853	0.689175	7350.32	9538.13	15.8153	1	0	1.6	0.41	82.506	-2.97
140	7093	Chiapas	Tenejapa	2	1	7	48	1.38359	1	0.84	0.11	149.86	1315.5	62.1733	231.213	60.5413	0.944472	7431.72	9285.83	19.2078	1	0	2.2	2.496	16.408	0.23
141	7094	Chiapas	Teopisca	8	NA	14	63	2.77326	1	0.44	0.16	168.616	1282.58	82.5549	255.607	77.6108	0.228819	7391.11	9555.72	4.34869	1	0	23.6	1.74	21.938	0.82
142	7096	Chiapas	Tila	NA	NA	2	47	1.67619	1	0.81	0.22	206.338	2973.51	53.4091	286.956	122.783	0.723305	6836.06	9202.48	20.0454	2	0	6	1.042	35.506	-0.25
143	7097	Chiapas	TonalÃ¡	49	27	22	198	5.17278	0	0.3	0.76	269.855	1704.53	100.902	352.244	185.543	0.0508725	4601.13	9582.22	9.4999	2	0	8.8	0.493	26.426	-0.31
144	7099	Chiapas	La Trinitaria	12	7	40	106	5.42121	1	0.76	0.31	190.046	1029.97	84.6558	283.046	96.6409	0.0274182	5554.89	9306.25	5.65896	1	0	6.4	0.515	8.259	-0.14
145	7100	Chiapas	TumbalÃ¡	15	2	18	126	1.26084	1	0.85	0.09	212.7	2948.83	54.7387	292.956	128.709	0.725119	7421.48	9487.33	18.6183	1	0	4.8	0.945	30.261	0.16
146	7101	Chiapas	Tuxtla GutiÃ©rrez	105	25	114	426	8.55224	0	0.01	6.48	236.476	938.524	104.275	333.498	139.883	0.152861	5277.16	9553.51	3.7277	1	1.22201	0.7	17.988	40.308	-16.53
147	7102	Chiapas	Tuxtla Chico	1	1	15	2	2.2864	1	0.31	0.31	262.94	3983.57	76.4247	340.365	185.85	0.00130082	6087.51	9325.82	14.6889	1	0	0	2.446	25.745	-2.73
148	7103	Chiapas	TuzantÃ¡n	1	NA	3	2	1.34553	1	0.38	0.18	273.062	3444.77	85.0627	358.183	181.325	0.311928	6209.16	9391.25	18.3425	1	0	0	1.722	29.999	-2.4
149	7104	Chiapas	Tzimol	NA	NA	NA	13	1.00993	1	0.64	0.08	199.116	1031.34	89.6919	296.52	101.572	0.328282	5588.18	9439.89	8.03987	2	0	9	0.46	8.358	-0.09
150	7105	Chiapas	UniÃ³n JuÃ¡rez	9	10	1	193	2.3786	1	0.37	0.09	222.851	4125.09	70.9611	297.112	145.955	0.736698	9090.94	9088.66	26.1856	1	0	3.9	2.553	21.931	-1.2
151	7106	Chiapas	Venustiano Carranza	NA	NA	20	37	2.12987	1	0.53	0.36	235.856	1221.18	96.3834	338.891	130.487	0.245285	5206.73	9478.67	6.96877	2	0	10.3	0.492	34.409	-0.26
152	7107	Chiapas	Villa Corzo	NA	1	5	5	3.5802	1	0.55	0.53	239.284	1608.08	97.8595	341.681	129.27	0.0039637	4319.25	9487.99	9.59548	2	0	27.5	0.273	30.731	-0.72
153	7108	Chiapas	Villaflores	10	2	25	41	5.61786	1	0.38	0.74	241.232	1195.75	103.007	344.385	130.762	0.130965	4898.64	9516.09	9.15691	2	0	21.4	0.574	27.621	-0.31
154	7109	Chiapas	YajalÃ³n	1	4	7	19	2.69894	1	0.43	0.19	212.889	2522.25	57.0462	295.882	127.902	0.725855	6758.04	9597.21	16.1158	1	0	8.8	1.923	44.58	-0.64
155	7111	Chiapas	ZinacantÃ¡n	6	1	5	64	3.52466	1	0.65	0.1	144.525	1239.7	78.9085	225.532	51.5409	0.730332	7765.93	9449.05	16.2986	1	0	25.7	2.325	18.577	0.28
156	7114	Chiapas	BenemÃ©rito de las AmÃ©ricas	NA	NA	15	6	1.3294	1	0.62	0.07	252.888	1988.87	60.4005	333.206	175.888	0.262363	6026.63	9459	7.96806	1	0	40.1	0.215	20.049	0.19
157	7115	Chiapas	Maravilla Tenejapa	NA	NA	NA	9	0.316502	1	0.87	0.03	246.5	3413.63	68.9847	331.359	160.98	0.544493	7066.44	9228.49	24.9785	1	0	44.3	0.27	13.771	0.18
158	7116	Chiapas	MarquÃ©s de Comillas	1	NA	NA	21	0.777838	1	0.84	0.03	254.281	2343.09	64.8062	334.717	176.911	0	6317.06	9330.99	4.08403	1	0	34.7	0.141	11.97	0.07
159	7117	Chiapas	Montecristo de Guerrero	1	NA	NA	NA	0.353988	1	0.85	0.03	221.698	2350.38	90.9618	314.193	120.698	0.812432	5573.14	9384.03	16.9947	1	0	29	0.422	20.216	0.02
160	8001	Chihuahua	Ahumada	4	NA	NA	15	1.65001	0	0.14	0.1	173.235	218.926	81.8795	371.544	-22.9377	0	2672.21	9109.88	0	1	0	73	0.009	15.087	0.01
161	8002	Chihuahua	Aldama	4	NA	2	17	3.57497	0	0.09	0.27	183.999	337.4	102.016	346.695	6.91895	0	2987.31	9652.57	0	1	0	88	0.028	12.815	0
162	8003	Chihuahua	Allende	NA	2	1	NA	1.58708	0	0.26	0.1	177	440.642	111.831	330.94	11.9921	0.0135869	3611.07	9352.52	5.51626	2	0	26.8	0.04	8.023	-0.04
163	8005	Chihuahua	AscensiÃ³n	3	NA	NA	33	2.26684	0	0.18	0.25	171.078	263.504	84.8404	380.055	-6.94453	0	2617.86	9222.4	0.442486	1	0	86.4	0.02	14.545	0
164	8006	Chihuahua	BachÃ­niva	NA	NA	NA	37	0.980258	0	0.31	0.07	136.679	444.433	110.79	309.715	-42.0113	0.00549006	3504.17	9481.78	7.37748	1	0	55.6	0.061	2.465	-0.09
165	8007	Chihuahua	Balleza	3	NA	NA	NA	0.365894	1	0.47	0.08	179.537	490.186	111.972	330.537	19.5371	0	3172.87	9580.46	6.00966	1	0	68.7	0.031	15.785	-0.02
166	8008	Chihuahua	Batopilas	NA	NA	10	130	0.460174	1	0.69	0.05	173.786	980.334	98.0472	319.739	21.8329	0.954982	2995.2	9699.63	3.27944	1	0	59.4	0.053	17.464	-0.07
167	8009	Chihuahua	Bocoyna	4	6	NA	162	3.41536	1	0.24	0.27	111.95	799.442	99.1027	269.282	-49.0415	0.188746	4447	9499.02	6.91597	1	0	56.2	0.087	12.824	-0.21
168	8010	Chihuahua	Buenaventura	1	1	1	55	5.36661	0	0.26	0.21	166.635	302.394	99.3286	346.736	-8.7462	0	3074.86	9465.61	4.28665	2	0	69.3	0.032	8.565	0
169	8011	Chihuahua	Camargo	8	2	3	94	5.19235	0	0.09	0.57	185.663	342.517	98.7043	348.009	5.82416	0	3098.89	9375.99	1.52362	1	0	76.4	0.036	21.32	-0.04
170	8012	Chihuahua	CarichÃ­	1	NA	NA	25	1.41369	1	0.61	0.04	136.274	531.267	107.999	294.786	-30.6523	0.0464005	3704.47	9296.21	4.23303	1	0	62.9	0.031	4.087	-0.07
171	8013	Chihuahua	Casas Grandes	12	4	12	52	3.66189	0	0.2	0.07	164.062	328.338	91.2762	346.301	-6.12013	0	2939.07	9214.34	3.91665	1	0	83.9	0.031	7.268	-0.01
172	8015	Chihuahua	Coyame del Sotol	12	3	NA	NA	1.00796	0	0.33	0.01	184.002	307.305	95.471	343.362	-0.54611	0.0634573	3055.58	9372.41	0	1	0	96.3	0.001	3.235	0
173	8016	Chihuahua	La Cruz	NA	1	NA	1	1.08671	0	0.2	0.04	187.197	340.236	100.11	348.393	7.5077	0	2974.51	9639.08	2.50745	1	0	43.2	0.035	6.699	-0.05
174	8017	Chihuahua	CuauhtÃ©moc	3	1	3	16	7.18199	0	0.13	2.39	144.368	431.192	110.772	309.819	-25.1592	0	3639.46	9553.03	1.28107	2	0	39.6	0.502	20.174	-0.03
175	8018	Chihuahua	Cusihuiriachi	NA	NA	NA	1	0.391153	0	0.47	0.05	141.625	447.458	116.385	303.811	-26.7234	0.748869	3793.48	9264.61	8.35039	1	0	41.5	0.032	0.431	0
176	8019	Chihuahua	Chihuahua	53	11	76	289	9.79267	0	0.01	15.33	179.936	394.368	103.751	337.293	10.7037	0	3385.17	9292.11	0	1	0	78.6	1.121	28.937	-0.14
177	8020	Chihuahua	ChÃ­nipas	34	7	NA	NA	0.50897	1	0.6	0.03	233.041	858.668	98.601	394.998	73.8469	0.56567	2709.26	9530.71	10.08	1	0	50.6	0.031	24.274	-0.1
178	8021	Chihuahua	Delicias	NA	NA	NA	114	1.57252	0	0.04	1.9	192.792	300.285	92.8867	352.882	14.5078	0	2759.15	9626.43	0	1	0	25.7	2.836	34.346	-1.77
179	8023	Chihuahua	Galeana	1	NA	NA	NA	0.37272	0	0.29	0.04	169.857	299.977	100.494	353.199	-7.18999	0	2835.7	9703.78	0	1	0	53.6	0.038	6.814	-0.02
180	8024	Chihuahua	Santa Isabel	4	1	14	48	3.29774	0	0.31	0.04	165.457	466.22	120.428	323.104	-3.36388	0	3289.79	9424.03	2.87028	1	0	45.2	0.057	2.428	-0.07
181	8025	Chihuahua	GÃ³mez FarÃ­as	NA	NA	NA	62	0.835131	0	0.22	0.08	121.19	521.033	97.7487	300	-54.0096	0	3740.62	9466.81	5.74805	1	0	52.8	0.082	9.125	-0.25
182	8027	Chihuahua	Guachochi	6	2	13	7	3.86281	1	0.44	0.29	135.806	805.969	92	275.964	-15.0693	0.0461276	4412.22	9563.77	5.20563	1	0	67.7	0.072	17.611	0
183	8029	Chihuahua	Guadalupe y Calvo	6	NA	NA	NA	0.950228	1	0.49	0.18	155.576	1152.4	92.0097	288.46	11.3362	0.217511	4111.63	9452.8	12.3149	1	0	70.4	0.053	11.507	-0.08
184	8030	Chihuahua	Guazapares	1	1	1	NA	1.02689	1	0.45	0.04	182.972	901.589	106.499	331	31.4427	0.547568	3413.35	9568.45	6.37298	1	0	54.9	0.045	17.118	-0.02
185	8031	Chihuahua	Guerrero	2	3	NA	24	3.47056	0	0.28	0.36	142.207	498.193	110.235	314.734	-36.9128	0.0001853	3379.85	9499.88	2.57812	2	0	61.1	0.062	14.606	-0.11
186	8032	Chihuahua	Hidalgo del Parral	6	1	12	21	6.09249	0	0.03	1.58	173.482	506.667	109.933	324.357	15.3932	0.28698	3789.33	9355.78	2.36912	1	0	28.9	0.611	32.405	-0.05
187	8034	Chihuahua	Ignacio Zaragoza	NA	NA	NA	20	0.822928	0	0.39	0.06	131.008	424.869	95.5899	309.273	-42.9917	0.0549129	3658.99	9466.34	8.39044	1	0	75.3	0.018	6.225	-0.06
188	8035	Chihuahua	Janos	NA	NA	NA	129	0.614461	0	0.27	0.08	169.478	318.401	82.3275	379.549	-2.54052	0.0490029	2712.84	9064.61	0.470225	1	0	84.4	0.015	8.787	-0.01
189	8036	Chihuahua	JimÃ©nez	2	1	1	10	4.48226	0	0.08	0.41	185.317	352.657	99.4294	348.983	3.14141	0	3115.52	9418.4	0.701005	1	0	68.2	0.038	28.1	-0.04
190	8037	Chihuahua	JuÃ¡rez	14	3	14	155	10.2114	0	0	21.85	173.052	219.609	70.3418	359.538	-17.4815	0	2518.74	8898.02	0	1	0	82.8	4.227	37.19	1.35
191	8038	Chihuahua	Julimes	3	4	NA	NA	0.797048	0	0.25	0.06	195.584	318.611	103.045	359.584	13.5842	0.00404405	2890.06	9861.96	2.85148	1	0	87.8	0.012	11.94	0
192	8039	Chihuahua	LÃ³pez	NA	NA	NA	36	0.417288	0	0.29	0.04	183.81	351.571	105.79	344.918	5.644	0	3359.42	9728.42	1.44609	1	0	52.3	0.031	13.309	-0.02
193	8040	Chihuahua	Madera	12	3	1	66	4.96798	0	0.24	0.27	115.537	674.157	81.0335	276.397	-46.0865	0.00752907	3706.09	9349.84	8.44633	1	0	87.4	0.029	12.657	-0.06
194	8041	Chihuahua	Maguarichi	5	5	NA	NA	0.513181	1	0.64	0.02	155.822	840.638	93.4093	311.937	-3.69334	0.898738	3580.01	9445.34	5.39539	1	0	93.7	0.013	9.944	-0.04
195	8042	Chihuahua	Manuel Benavides	1	NA	4	10	1.82532	0	0.34	0.01	191.719	327.098	84.5136	353.079	13.1566	0.206208	3353.83	9619.6	0	2	0.608441	98.1	0.002	2.994	-0.01
196	8043	Chihuahua	MatachÃ­	1	1	NA	2	1.94258	0	0.39	0.03	137.787	501.406	102.702	312.752	-41.3237	0	3304.35	9560.49	6.45351	2	0	63.6	0.038	4.969	-0.07
197	8044	Chihuahua	Matamoros	NA	2	NA	19	1.40865	0	0.27	0.04	175.351	491.74	109.43	327.28	14.7718	0.028986	3600.92	9388.63	8.98177	1	0	60	0.037	6.438	-0.04
198	8045	Chihuahua	Meoqui	7	3	NA	96	3.34428	0	0.09	0.47	193.813	313.407	97.5786	354.952	16.3058	0	2746.73	9413	0	2	0	9.5	1.049	26.012	-0.76
199	8048	Chihuahua	Namiquipa	1	1	NA	NA	2.28039	0	0.33	0.23	139.781	442.911	106.842	314.783	-39.6894	0	3387.6	9578.36	5.87183	1	0	58.4	0.047	5.738	-0.06
200	8049	Chihuahua	Nonoava	NA	NA	NA	4	0.591243	1	0.58	0.02	170.881	478.773	108.592	326.729	5.36461	0.133483	2909.89	9389.45	1.78195	1	0	64.9	0.014	4.384	0
201	8050	Chihuahua	Nuevo Casas Grandes	6	3	NA	83	4.62405	0	0.07	0.77	166.445	313.447	93.4337	348.446	-3.67096	0	2959.25	9429.7	2.64755	1	0	53.5	0.252	16.445	-0.06
202	8052	Chihuahua	Ojinaga	NA	NA	11	7	2.63036	0	0.12	0.27	214.265	266.6	77.1792	392.699	13.354	0	2766.67	8770.86	0	1	0	87.4	0.036	11.567	-0.07
203	8054	Chihuahua	Riva Palacio	NA	NA	NA	4	0.467777	0	0.6	0.04	152.081	441.698	116.024	310.463	-18.5665	0	3687.41	9531.47	8.14061	1	0	60.3	0.034	3.419	-0.03
204	8055	Chihuahua	Rosales	NA	NA	NA	7	0.614526	0	0.13	0.19	193.972	297.194	97.2536	352.04	17.792	0	2619.1	9737.18	7.18753	1	0	71.9	0.087	26.28	-0.08
205	8059	Chihuahua	San Francisco del Oro	2	NA	NA	NA	0.591504	0	0.12	0.06	161.05	507.051	112.813	311.802	-0.0878328	0.693134	4020.33	9454.53	5.8304	2	0	48.7	0.105	14.632	-0.1
206	8060	Chihuahua	Santa BÃ¡rbara	18	6	NA	1	1.78832	0	0.09	0.13	161.425	502.592	112.303	312.425	0.110549	0.648244	4113.26	9422.97	1.95883	2	0	40.2	0.338	29.757	0
207	8062	Chihuahua	Saucillo	NA	NA	1	19	1.74094	0	0.14	0.31	190.065	326.909	102.451	351.021	9.87433	0	2887.62	9683.89	1.41164	1	0	77.8	0.099	28.581	-0.13
208	8063	Chihuahua	TemÃ³sachic	4	1	1	21	3.06731	1	0.47	0.05	134.722	497.447	99.7655	310.381	-43.8827	0	3334.13	9472.32	5.03071	1	0	84.6	0.012	3.799	-0.03
209	9002	Distrito Federal	Azcapotzalco	8	2	6	126	6.15243	0	0	7.87	158.035	746.862	95.8896	270.629	28.3985	0	4602.96	9335.21	0	3	0	0	129.701	129.701	73.56
210	9003	Distrito Federal	CoyoacÃ¡n	25	9	43	313	6.95901	0	0	15.19	159.613	773.323	93.7234	274.596	25.7501	0	4753.31	9445.45	0	2	0.145509	0	114.588	114.588	-13.9
211	9004	Distrito Federal	Cuajimalpa de Morelos	10	NA	4	115	4.56373	0	0	5.41	136.283	1120.24	96.1172	247.036	13.3695	0.729611	5376.91	9554.67	5.21895	1	0	37.1	30.763	56.982	26.47
212	9005	Distrito Federal	Gustavo A. Madero	18	7	9	152	7.79573	0	0	18.9	156.635	663.089	90.0413	269.541	24.105	0	4533.23	9416.88	0	3	0.540165	3.6	134.284	134.284	-4.13
213	9006	Distrito Federal	Iztacalco	4	2	1	49	5.52774	0	0	6.3	159.542	618.905	87.9999	273.509	27.1352	0	4637.82	9306.6	0	2	0	0	176.24	176.24	48.07
214	9007	Distrito Federal	Iztapalapa	25	6	23	190	8.22874	0	0	23.4	158.992	638.389	88.9424	273.726	23.4522	0	4695.21	9274.02	0	2	1.10866	1.8	163.114	160.585	17.82
215	9008	Distrito Federal	La Magdalena Contreras	12	5	31	153	5.13709	0	0	3.3	140.572	1035.11	96	252.861	13.1593	0.375144	5306.91	9435.25	0	1	1.09212	41.5	39.258	130.698	3.95
216	9009	Distrito Federal	Milpa Alta	9	1	11	76	5.84981	0	0.14	1.09	140.536	875.127	92.2799	252.17	12.2297	0.272135	5247.92	9484.26	9.03321	2	0	9.3	5.146	40.663	4.72
217	9010	Distrito Federal	Ãlvaro ObregÃ³n	31	8	24	271	7.39955	0	0	11.83	150.726	896.882	95.4159	266.524	18.918	0.58559	5022.91	9501.54	0	1	0.0472785	15.4	79.609	104.142	3.79
218	9011	Distrito Federal	TlÃ¡huac	6	6	10	115	6.3902	0	0.02	4.28	157.1	682.554	90.4685	273.1	21.6554	0	4866.98	9525.13	0	3	0	5.5	45.947	92.341	31.27
219	9012	Distrito Federal	Tlalpan	38	12	58	315	7.90506	0	0.01	11.45	143.891	989.258	95.2851	256.81	14.7939	0.0804184	5166.01	9478.78	0	2	0.125355	16.8	22.372	68.482	5.74
220	9013	Distrito Federal	Xochimilco	20	9	17	305	7.25535	0	0.03	5.53	153.63	807.419	93.341	268.51	19.8437	0.198918	4856.55	9554.69	3.98158	2	0	2.4	38.957	63.594	21.91
221	9014	Distrito Federal	Benito JuÃ¡rez	25	2	5	157	5.77	0	0	12.11	159.602	724.127	92.7421	273.946	29.0713	0	4701.78	8910.88	0	2	0	0	163.529	163.529	1.68
222	9015	Distrito Federal	CuauhtÃ©moc	16	5	12	139	6.10147	0	0	9.66	159.344	663.402	90.7332	272.289	29.1191	0	4667.69	8855.91	0	2	0	0	168.82	163.515	-8.4
223	9016	Distrito Federal	Miguel Hidalgo	6	6	20	263	6.70401	0	0	9.34	158.447	769.514	95.2321	271.144	28.9129	0	4778.75	9308.42	0	2	0	0	89.801	89.801	79.21
224	9017	Distrito Federal	Venustiano Carranza	2	1	5	104	6.16948	0	0	7.01	158.815	608.891	87.8475	272.245	26.6167	0	4471.61	9244.53	0	1	0	23.6	131.796	127.27	31.52
225	10001	Durango	CanatlÃ¡n	NA	NA	7	NA	0.780507	0	0.23	0.28	181.326	535.969	112.178	317.255	42.8751	0.00446538	4070.84	9565.71	5.45131	1	0	46.2	0.091	22.841	-0.09
226	10004	Durango	CuencamÃ©	3	NA	1	NA	1.85192	0	0.18	0.24	202.064	371.965	100.959	342.379	47.199	0.00221679	3551.86	9482.57	0.956083	3	0	42	0.066	20.546	-0.05
227	10005	Durango	Durango	31	8	35	272	8.30728	0	0.02	6	175.662	518.599	102.308	296.48	44.9424	0	3527.87	9453.92	0	1	0	59.3	0.75	44.298	-0.07
228	10007	Durango	GÃ³mez Palacio	1	NA	2	17	5.45172	0	0.05	3.32	211.707	230.555	76.8491	359.718	46.7141	0	2855.07	9345.74	0	1	0	12.2	4.467	41.454	0.36
229	10009	Durango	GuanacevÃ­	NA	NA	8	1	0.893759	1	0.36	0.06	150.025	563.399	99.0813	292.537	-1.58708	0.711756	4060.52	9453.85	5.58628	1	0	56.6	0.018	16.172	-0.01
230	10011	Durango	IndÃ©	NA	NA	1	NA	0.197572	0	0.6	0.03	172.395	529.718	110.979	317.395	4.07266	0.674969	3926.13	8906.35	5.73337	1	0	50.3	0.019	11.44	-0.02
231	10012	Durango	Lerdo	7	1	8	53	6.2217	0	0.05	1.58	210.902	244.992	77.6748	357.256	45.9595	0.0415799	2884.47	9239.03	0	2	0	70.2	0.768	31.419	-0.07
232	10013	Durango	MapimÃ­	6	NA	9	24	3.08888	0	0.17	0.22	203.855	274.752	85.0877	350.316	37.422	0	2701.37	9305.59	0	1	0	77.6	0.035	19.062	-0.02
233	10014	Durango	Mezquital	NA	NA	25	NA	0.485341	1	0.47	0.16	205.635	492.151	101.949	324.561	73.9856	0.276862	3920.44	9694.1	2.74195	1	0	49.4	0.059	8.467	0.11
234	10015	Durango	Nazas	1	NA	8	NA	1.23996	0	0.23	0.08	212.128	296.51	95.2961	359.671	39.7593	0.0187323	3015.33	9274.57	3.48246	1	0	88.4	0.055	11.431	-0.04
235	10016	Durango	Nombre de Dios	NA	2	4	13	2.35432	0	0.32	0.14	185.458	446.69	106.97	313.281	48.8215	0.0625365	3752.48	9282.69	7.04387	1	0	48.5	0.162	10.412	-0.15
236	10017	Durango	Ocampo	NA	1	14	22	2.43117	0	0.43	0.09	176.441	489.648	110.505	327.276	9.82852	0.0631876	3645.6	9396.94	5.0207	1	0	51.5	0.022	7.607	-0.06
237	10020	Durango	PÃ¡nuco de Coronado	NA	NA	1	NA	0.510107	0	0.32	0.07	172.89	538.781	108.986	306.948	27.897	0.044264	3811.7	9364.67	4.27435	1	0	60.8	0.125	20.342	-0.02
238	10021	Durango	PeÃ±Ã³n Blanco	1	NA	NA	10	1.9838	0	0.28	0.09	198.605	373.562	103.273	344.798	41.2584	0.299068	3924.2	9625.05	3.5641	2	0	61.4	0.067	5.979	-0.02
239	10023	Durango	Pueblo Nuevo	11	5	18	98	4.41605	1	0.16	0.22	117.025	994.029	82.8595	227.67	2.00042	0.265491	4927.28	9506.58	11.7337	1	0	78.4	0.074	22.937	-0.02
240	10024	Durango	Rodeo	NA	NA	3	8	1.30232	0	0.31	0.1	209.319	357.995	103.117	362.995	34.9274	0.0929787	3650.9	9409.66	0	1	0	73	0.09	13.413	-0.1
241	10026	Durango	San Dimas	2	1	NA	NA	0.894518	0	0.42	0.09	222.269	882.823	92.9822	333.784	103.019	0.987773	3457.76	9452.02	6.15315	1	0	83.4	0.032	28.456	-0.05
242	10028	Durango	San Juan del RÃ­o	NA	1	1	6	2.1506	0	0.34	0.07	205.39	487.64	105.853	360.537	43.5386	0.162027	3788.44	9410.32	4.88065	1	0	76.8	0.087	6.916	-0.09
243	10029	Durango	San Luis del Cordero	NA	1	NA	NA	0.471751	0	0.42	0.01	208.907	288.621	89.364	357.5	38.8518	0.390722	3495.96	9017.35	1.38485	1	0	81.3	0.035	8.069	-0.02
244	10032	Durango	Santiago Papasquiaro	5	NA	1	2	3.32934	0	0.23	0.41	173.81	523.667	106.519	321.282	15.6032	0.162283	3798.89	9557.77	4.18448	1	0	51	0.078	21.995	-0.03
245	10033	Durango	SÃºchil	1	NA	NA	2	1.39295	0	0.34	0.04	170.244	501.062	106.639	301.296	28.8374	0	4257.53	9407.49	4.64509	1	0	56.2	0.048	10.342	0.01
246	10034	Durango	Tamazula	NA	NA	NA	107	0.312558	1	0.75	0.07	247.857	1040.64	110.473	370.774	104.089	0.600395	2967.76	9654.83	5.63897	1	0	90.7	0.046	22.177	-0.02
247	10035	Durango	Tepehuanes	NA	NA	23	NA	0.718818	1	0.4	0.1	165.948	472.364	98.2376	310.812	12.1266	0.38063	3679.17	9382.28	5.79216	2	0	65.7	0.019	11.245	0
248	10036	Durango	Tlahualilo	1	NA	5	NA	1.58403	0	0.16	0.17	206	230.236	78.9602	353.005	42.7663	0	2843.62	9456.05	0	1	0	68.3	0.045	23.368	-0.07
249	10038	Durango	Vicente Guerrero	1	1	NA	NA	1.77897	0	0.23	0.19	173.942	498.374	107.748	305.973	32.9355	0	3950.64	9651.62	5.46882	1	0	10.3	0.642	23.665	0.05
250	10039	Durango	Nuevo Ideal	NA	NA	NA	7	0.855016	0	0.36	0.23	162.391	501.842	106.163	305.953	14.1533	0	3625.5	9524.73	4.91472	1	0	41.5	0.153	17.651	-0.05
251	11001	Guanajuato	Abasolo	NA	NA	NA	5	1.06106	0	0.34	0.56	200.735	709.787	107.196	322.842	71.7009	0	3036.11	9647.11	6.19594	2	0	0.4	1.508	29.315	-0.57
252	11002	Guanajuato	AcÃ¡mbaro	6	1	7	61	5.33032	0	0.17	1.18	178.118	757.117	101.541	295.523	53.6895	0.182194	3481.99	9655.05	6.9223	3	0	10.9	1.247	33.152	-1.12
253	11003	Guanajuato	San Miguel de Allende	3	NA	4	216	4.26243	0	0.1	1.31	189.81	553.572	90.8927	307.765	64.8998	0.189281	3916.47	9531.61	0	2	0	19.7	1.134	29.698	-0.53
254	11005	Guanajuato	Apaseo el Grande	1	NA	NA	59	2.46269	0	0.09	0.71	190.206	625.628	97.0484	311.185	62.6118	0	2924.51	9544.75	4.7669	2	0	1	2.827	32.512	4.97
255	11007	Guanajuato	Celaya	1	1	9	72	7.61759	0	0.05	6.92	190.855	623.752	97.3965	311.63	64.0547	0	3025.32	9636.62	2.54722	2	0	0.1	9.501	51.236	-1.74
256	11009	Guanajuato	Comonfort	NA	NA	NA	50	1.13276	0	0.12	0.52	192.716	645.926	97.4572	310.838	65.611	0.0431158	3614.66	9618.73	3.38957	2	0	5.5	1.697	32.494	-0.99
257	11010	Guanajuato	Coroneo	1	NA	NA	NA	0.624068	0	0.17	0.08	154.762	829.97	98.4504	268.291	38.8265	0.356509	4390.02	9595.82	10.173	1	0	5.7	0.902	12.544	-1.43
258	11011	Guanajuato	Cortazar	NA	NA	NA	1	1.15395	0	0.09	0.88	188.598	634.658	100.727	308.13	60.5841	0	2857.88	9708.13	1.52052	2	0	0.6	2.945	50.687	-1
259	11013	Guanajuato	Doctor Mora	NA	NA	NA	1	0.630101	0	0.12	0.13	168.653	529.142	80.5454	287.858	49.0017	0	3879.57	9531.2	7.88002	1	0	18.4	1.198	15.734	0.81
260	11014	Guanajuato	Dolores Hidalgo Cuna de la Independencia Nacional	1	NA	NA	66	2.30334	0	0.18	1.06	179.899	532.339	86.9468	302.053	49.2378	0	4012.28	9581.07	4.93797	1	0	13.2	0.994	44.948	0.14
261	11015	Guanajuato	Guanajuato	9	4	5	145	6.04897	0	0.02	1.83	177.706	696.144	97.4915	289.958	60.4403	0.734237	4194.53	9493.96	2.76105	2	0	43.8	1.935	40.289	-0.35
262	11017	Guanajuato	Irapuato	1	NA	15	232	5.69861	0	0.08	5.7	204.022	684.122	103.255	319.487	74.7468	0	3433.79	9579.75	2.26521	2	0	8.2	7.027	55.317	-2.07
263	11019	Guanajuato	JerÃ©cuaro	3	NA	NA	1	1.94684	0	0.45	0.33	170.344	774.107	98.6398	286.423	47.7469	0.22515	4104.03	9468.81	7.3284	1	0	10.8	0.565	12.507	-0.2
264	11020	Guanajuato	LeÃ³n	8	6	3	209	9.33201	0	0.01	19.85	190.431	643.575	97.5009	312.728	61.432	0	4072.11	9577.5	1.37552	2	0	12.9	14.22	62.422	3.48
265	11022	Guanajuato	Ocampo	NA	NA	NA	1	0.645371	0	0.26	0.12	164.765	498.368	80.7532	286.767	36.9505	0	4467.8	9514.68	0	1	0	35.6	0.26	19.006	0.17
266	11023	Guanajuato	PÃ©njamo	NA	NA	NA	37	1.2636	0	0.29	0.93	201.92	749.221	109.055	324.685	72.1583	0	3169.25	9642.52	4.25339	1	0	3.2	1.001	32.151	-0.32
267	11027	Guanajuato	Salamanca	1	2	NA	17	4.98684	0	0.1	2.99	198.598	693.154	102	318.336	67.247	0	3162.24	9687.32	0	2	0	6.8	3.649	43.312	-2.55
268	11028	Guanajuato	Salvatierra	2	NA	9	15	4.09995	0	0.29	0.94	183.461	725.46	100.882	299.414	57.9935	0.00275338	3206.82	9580.57	5.63118	2	0	1.9	1.6	30.131	-2.03
269	11030	Guanajuato	San Felipe	5	NA	NA	NA	1.17156	0	0.24	0.7	169.307	585.625	108.157	292.699	38	0	4401.68	9438.04	3.3459	2	0	40.9	0.402	29.371	0.05
270	11032	Guanajuato	San JosÃ© Iturbide	NA	NA	NA	1	1.00158	0	0.03	0.67	171.282	526.592	82.1427	289.171	52.3936	0	4151.11	9512.86	2.77131	1	0	24.4	1.649	29.579	1.15
271	11033	Guanajuato	San Luis de la Paz	1	NA	NA	44	2.47518	0	0.1	0.71	167.905	460.183	77.889	289.956	42.817	0.00383361	3819.08	9291.33	3.15398	1	0	37.9	0.639	36.396	0.04
272	11037	Guanajuato	Silao de la Victoria	NA	NA	NA	24	1.40367	0	0.11	1.35	190.883	635.261	101.239	307.709	63.7416	0	3665.02	9519.07	3.66552	2	0	9.5	3.814	41.462	0.48
273	11038	Guanajuato	Tarandacuao	NA	NA	NA	1	0.575697	0	0.24	0.09	173.751	789.276	99.4007	290.15	49.8072	0.13099	3750.3	9486.74	2.37251	1	0	1.8	0.943	21.914	-1.29
274	11039	Guanajuato	Tarimoro	NA	NA	1	NA	0.889273	0	0.2	0.22	182.711	724.438	99	300.193	57.7997	0	3517.79	9600.92	4.89364	1	0	5.8	1.083	24.543	-0.2
275	11040	Guanajuato	Tierra Blanca	NA	NA	NA	59	0.405828	1	0.08	0.09	183.954	473.153	77	306.452	58.2555	0.536288	3820.64	9460.83	5.17473	1	0	55.9	0.493	13.313	-0.06
276	11041	Guanajuato	Uriangato	NA	NA	NA	1	1.20155	0	0.06	0.56	185.689	737.371	99.5596	309.285	57.0463	0.069361	3858.6	9511.89	1.39778	1	0	1.1	5.325	34.472	-4.69
277	11042	Guanajuato	Valle de Santiago	3	5	NA	18	3.86078	0	0.22	1.17	194.212	675.974	97.4458	320.063	60.1794	0.0128849	3205.77	9564.88	0	2	0	1.2	1.845	40.338	-0.37
278	11045	Guanajuato	XichÃº	NA	4	NA	25	0.538833	1	0.42	0.04	197.75	562.253	85.5143	320.716	69.1661	1.07855	4842.51	9089.77	7.89476	1	0.269416	43.6	0.123	18.253	-0.12
279	11046	Guanajuato	Yuriria	NA	2	3	63	3.54288	0	0.24	0.42	185.444	719.63	100.457	308.269	56.7062	0.0218137	3223.97	9564.58	9.47343	3	0	11.2	1.039	25.313	-0.76
280	12001	Guerrero	Acapulco de JuÃ¡rez	78	23	74	387	8.76232	0	0.04	6.69	280.536	1130.57	111.475	347.057	207.074	0.382774	3409.5	9641.53	3.90821	2	0.709716	10.2	4.502	45.385	-3.39
281	12003	Guerrero	AjuchitlÃ¡n del Progreso	NA	NA	NA	39	1.03647	1	0.41	0.2	282.54	969.526	114.597	395.04	175.493	0	2825.22	9580.4	3.70355	1	0	34.1	0.189	15.371	-0.06
282	12005	Guerrero	Alpoyeca	NA	NA	NA	69	0.625446	1	0.31	0.02	228.398	799.666	99.0642	343.124	107.416	0.258626	3565.06	9617.17	6.348	1	0	5.2	0.833	12.026	0.97
283	12006	Guerrero	Apaxtla	NA	NA	3	3	1.19792	1	0.47	0.09	235.367	985.307	109.655	346.674	138.981	0.730569	3674.77	9476.52	8.02177	1	0	6.6	0.178	23.681	-0.09
284	12007	Guerrero	Arcelia	1	2	1	NA	3.05605	0	0.21	0.27	275.225	1157.63	113.201	393.084	163.017	0.127868	2821.23	9592.71	2.93545	1	0	1.8	0.442	19.794	0.1
285	12008	Guerrero	Atenango del RÃ­o	NA	NA	NA	3	0.377976	1	0.4	0.04	259.82	807.67	106.173	383.878	128.879	0.706317	2639.7	9638.38	5.92304	1	0	13.4	0.164	20.48	0.04
286	12010	Guerrero	Atlixtac	NA	NA	NA	3	0.426602	1	0.78	0.07	208.398	1122.72	101.947	314.682	100.112	0.791768	4789.57	9681	9.54336	1	0	48.5	0.497	20.065	0.06
287	12011	Guerrero	Atoyac de Ãlvarez	1	1	1	169	4.22818	1	0.4	0.54	284.156	1132.48	113.342	356.757	207.605	0.228989	4937.76	9674.54	5.52035	2	0	42.9	0.418	27.348	-0.13
288	12012	Guerrero	Ayutla de los Libres	5	NA	NA	NA	0.736226	1	0.53	0.22	277.418	1602.39	114.185	374.598	186.282	0.0462374	4526.41	9569.14	12.1833	1	0	23.3	0.656	34.556	-0.11
289	12014	Guerrero	Benito JuÃ¡rez	2	NA	NA	NA	0.559511	0	0.29	0.14	287	1059.48	114.193	355.565	213.049	0.260381	3598.23	9552.45	6.10417	1	0	44.2	0.671	27.411	-0.21
290	12015	Guerrero	Buenavista de CuÃ©llar	2	NA	1	44	2.21531	0	0.19	0.1	224.963	1179.68	104.753	337.407	125.053	0.581595	3845.71	9568.31	6.46345	2	0	18.4	0.428	15.933	-0.24
291	12016	Guerrero	Coahuayutla de JosÃ© MarÃ­a Izazaga	NA	2	NA	1	0.559538	1	0.71	0.05	276.555	801.978	108.265	377.714	170.498	0.923472	3978.34	9339.9	10.1507	1	0	35.1	0.047	16.286	-0.01
292	12017	Guerrero	Cocula	4	1	10	4	3.4789	1	0.36	0.09	261.633	976.296	107.074	378.794	145.532	0.300855	2649.95	9504.88	5.37085	1	0	7.2	0.35	10.383	0.36
293	12018	Guerrero	Copala	1	NA	NA	NA	0.71226	1	0.44	0.08	290.907	1176.65	110.562	377.858	203.635	0.0728031	3051.45	9491.44	9.07397	1	0	16.5	0.486	15.929	-0.06
294	12019	Guerrero	Copalillo	NA	NA	NA	10	0.63936	1	0.4	0.05	249.964	822.938	105.309	371.926	123.619	0.599215	2925.34	9582.2	5.5358	1	0	20.5	0.213	20.573	0.07
295	12021	Guerrero	Coyuca de BenÃ­tez	1	1	9	89	3.75432	1	0.35	0.45	282.104	1082.43	111.8	349.514	208.714	0.31499	3580.86	9595.74	2.17534	1	0	35.3	0.403	35.153	-0.31
296	12022	Guerrero	Coyuca de CatalÃ¡n	NA	NA	NA	38	0.832869	1	0.46	0.26	284.284	976.059	115	398.093	174.5	0.042771	2783.08	9506.22	3.92104	1	0	26	0.115	16.467	-0.05
297	12023	Guerrero	Cuajinicuilapa	1	NA	NA	114	1.91648	1	0.43	0.14	283.833	1151.4	111.601	374.341	190.225	0	3696.91	9582.69	10.0871	1	0	3.9	0.42	16.762	-0.2
298	12027	Guerrero	Cutzamala de PinzÃ³n	NA	NA	NA	1	0.735281	1	0.44	0.11	284.343	948.915	115	403.603	169.013	0.121251	2743.35	9586.5	5.58807	1	0	8.6	0.154	11.035	0.01
299	12028	Guerrero	Chilapa de Ãlvarez	2	3	NA	NA	2.49929	1	0.28	0.5	219.633	979.678	99.2562	330.12	108.225	0.498644	4729.69	9378.76	6.91964	2	0	18	1.65	25.418	-1.23
300	12029	Guerrero	Chilpancingo de los Bravo	81	17	34	433	6.74941	0	0.05	2.77	220.7	937.729	103.679	319.569	121.462	0.51694	4505.59	9546.44	5.73135	3	0	39.6	1.299	44.41	-0.04
301	12034	Guerrero	Huitzuco de los Figueroa	NA	NA	4	1	2.25134	1	0.17	0.24	250.849	1086.62	106.845	372.506	132.537	0.31649	3007.84	9466.55	7.33988	1	0	9	0.276	18.827	-0.15
302	12035	Guerrero	Iguala de la Independencia	10	NA	7	102	4.6916	0	0.05	1.31	255.729	1017.77	107.243	376.548	136.771	0.137	2814.88	9533.24	4.58142	1	0	3.5	2.709	34.768	-0.69
303	12037	Guerrero	Ixcateopan de CuauhtÃ©moc	10	2	17	23	1.60387	1	0.28	0.04	201.257	1192.36	102.164	305.69	110.156	0.626268	5542.39	9471.68	8.8001	1	0	22.5	0.29	16.488	-0.14
304	12038	Guerrero	Zihuatanejo de Azueta	20	1	39	347	6.06798	0	0.06	1.12	272.786	1007.16	109.457	342.948	190.844	0.160018	3527.3	9606.28	3.05108	2	0	20	0.859	30.066	-0.32
305	12039	Guerrero	Juan R. Escudero	14	4	2	13	2.73961	0	0.34	0.17	270.839	1358.89	110.66	364.308	178.381	0.446798	3661.79	9453.63	2.79104	1	0	18.9	0.637	30.047	0.09
306	12040	Guerrero	Leonardo Bravo	1	2	NA	10	2.41963	1	0.47	0.14	224.307	848.228	101.743	324.365	128.952	0.695381	4534.19	9578.96	5.07545	2	0	39.2	0.366	25.775	-0.07
307	12044	Guerrero	MochitlÃ¡n	4	NA	NA	NA	0.496128	1	0.45	0.07	228.305	1043.59	106.369	326.451	125.946	0.231661	4845.33	9587.31	10.9296	2	0	27	0.242	24.688	-0.15
308	12045	Guerrero	OlinalÃ¡	2	1	NA	NA	1.57061	1	0.4	0.12	220.795	950.052	102.589	341.302	99.5861	0.618164	3805.69	9508.09	6.71743	2	0	31	0.403	18.421	0.31
309	12046	Guerrero	Ometepec	1	NA	1	NA	2.34128	1	0.38	0.35	271.376	1400.39	112.338	364.793	170.635	0.48522	3977.2	9527.7	9.21909	1	0	0.3	1.128	28.903	-0.27
310	12048	Guerrero	PetatlÃ¡n	9	1	NA	13	3.44888	0	0.21	0.34	272.992	993.597	108.865	341.656	198.024	0.00783888	4109.16	9566.73	4.03204	1	0	25.4	0.226	21.725	-0.04
311	12049	Guerrero	Pilcaya	1	2	1	NA	1.47685	0	0.34	0.07	212.266	1203.91	102.043	324.053	114.967	0.245152	3139.62	9533.54	3.92231	2	0	2.6	0.789	25.017	-0.31
312	12050	Guerrero	Pungarabato	8	2	3	41	4.24217	0	0.07	0.32	286.453	977.524	114.971	401.396	174.932	0.0659995	2821.89	9691	2.57066	1	0	1.9	3.055	27.062	-0.26
313	12051	Guerrero	Quechultenango	8	2	8	8	2.63427	1	0.51	0.16	233.856	1238.88	106.111	331.028	131.928	0.497141	4301.56	9449.14	7.95239	1	0	29.1	0.427	26.016	-0.1
314	12052	Guerrero	San Luis AcatlÃ¡n	7	NA	NA	1	2.03381	1	0.58	0.17	263.053	1751.16	110.001	358.111	164.882	0.458713	4355.88	9566.71	10.1119	2	0	32	0.421	19.48	0.11
315	12053	Guerrero	San Marcos	5	NA	NA	7	1.83539	1	0.5	0.28	286.24	1260.04	117.291	369.76	203.479	0.26893	3475.69	9518.77	6.22615	1	0	6.9	0.432	28.154	-0.06
316	12054	Guerrero	San Miguel Totolapan	1	NA	NA	NA	0.653277	1	0.7	0.13	281.023	1108.62	113.779	393.258	173.743	0.127541	2727.37	9524.24	4.95921	1	0	17	0.102	12.338	-0.16
317	12055	Guerrero	Taxco de AlarcÃ³n	16	7	1	176	5.01051	0	0.07	0.84	207.206	1171.87	102.242	314.413	113.466	0.905816	4422.43	9499.32	10.8162	2	0	10.4	1.628	41.993	-1.04
318	12057	Guerrero	TÃ©cpan de Galeana	7	1	21	22	4.66838	1	0.36	0.42	280.424	1071.82	113.644	351.884	206.86	0.340641	3877.95	9556.08	4.79736	1	0	26.4	0.229	25.494	-0.06
319	12058	Guerrero	Teloloapan	2	NA	11	1	2.98873	1	0.36	0.38	216.91	1134.4	106.218	323.166	127.744	0.415525	4281.3	9563.17	7.1656	1	0	4	0.535	26.418	-0.5
320	12061	Guerrero	Tixtla de Guerrero	8	6	1	NA	2.70677	1	0.28	0.24	220.541	889.748	102.484	324.824	116.301	0.689881	4868.44	9657.87	7.09844	2	0	14.2	1.111	41.266	-0.33
321	12062	Guerrero	Tlacoachistlahuaca	1	1	NA	NA	0.72578	1	0.55	0.07	262.08	1702.69	110.857	360.998	157.364	0.746343	3961.34	9358.85	9.6265	1	0	28.6	0.283	33.373	-0.17
322	12064	Guerrero	Tlalchapa	2	NA	NA	NA	0.666206	1	0.45	0.07	275.701	1074.03	114.636	394.159	162.706	0.0136844	2584.38	9511.01	7.60013	1	0	5.7	0.248	11.183	-0.21
323	12065	Guerrero	Tlalixtaquilla de Maldonado	NA	1	NA	4	0.829822	1	0.54	0.03	214.175	855.305	101.609	327.416	94.8999	0.464911	3811.82	9391.57	5.22174	1	0	4.6	0.647	14.003	-0.02
324	12066	Guerrero	Tlapa de Comonfort	2	1	NA	6	3.40282	1	0.21	0.33	219.093	835.58	96.381	329.352	103.602	0.544658	3804.55	9537.46	4.72393	1	0	14.4	1.579	37.214	0.43
325	12067	Guerrero	Tlapehuala	NA	NA	2	NA	0.8039	1	0.17	0.16	277.651	1091.98	113.808	393.708	168.42	0.0335213	2810.08	9582.02	3.38748	1	0	1.7	0.782	23.142	-0.17
326	12068	Guerrero	La UniÃ³n de Isidoro Montes de Oca	6	2	4	1	2.44508	1	0.39	0.18	273.166	986.68	112.004	354.241	180.432	0.502248	3781.93	9638.11	9.02881	1	0	28.9	0.15	19.302	-0.03
327	12073	Guerrero	ZirÃ¡ndaro	NA	NA	6	74	1.17913	1	0.52	0.11	290.547	845.536	115.854	407.403	177.833	0.0708868	2695.57	9617.41	3.08186	1	0	14.3	0.084	11.273	-0.01
328	12075	Guerrero	Eduardo Neri	5	2	5	75	4.40081	1	0.11	0.28	235.498	736.621	100.285	334.762	133.239	0.530383	4173.21	9595.14	6.28912	2	0	29.1	0.426	31.578	0.02
329	12077	Guerrero	Marquelia	NA	NA	NA	1	0.499044	1	0.35	0.08	290.486	1164.12	108.488	378.487	200.593	0.119965	2986.37	9545.22	4.56808	1	0	3.3	0.675	30.404	0.01
330	12080	Guerrero	JuchitÃ¡n	NA	1	NA	NA	0.581063	1	0.63	0.04	283.092	1235.17	111.138	374.55	189.512	0.030964	3496.27	9605.43	12.5716	1	0	6.5	0.297	11.902	-0.14
331	13002	Hidalgo	AcaxochitlÃ¡n	5	3	4	10	5.51215	1	0.26	0.19	144.414	1258.85	78.8173	248.12	39.4976	0.684172	6729.94	9357.21	16.9118	1	1.30165	34	1.943	7.396	-0.07
332	13003	Hidalgo	Actopan	3	2	8	NA	4.29911	0	0.04	0.46	160.966	512.996	72.8799	273.893	40.9989	0	3857.81	9480.55	4.78327	1	0	24.5	2.262	14.526	-0.11
333	13004	Hidalgo	Agua Blanca de Iturbide	1	NA	NA	NA	0.501479	1	0.31	0.06	139.978	1072.64	78	241.322	41.344	0.494034	6305.32	9008.08	14.3222	1	0	17.7	0.866	9.236	0.53
334	13005	Hidalgo	Ajacuba	3	NA	NA	11	2.60208	0	0.15	0.13	158.259	571.49	75.9485	271.37	37.3414	0.0610866	3861.39	9166.72	3.95828	2	0	21.3	0.796	7.287	-0.41
335	13006	Hidalgo	Alfajayucan	2	1	NA	NA	0.884648	0	0.35	0.1	175.244	442.433	70.0062	293.495	48.2501	0.0269968	3785.01	9764.78	2.94596	1	0	15.3	0.446	8.519	-0.63
336	13008	Hidalgo	Apan	2	NA	15	1	2.36133	0	0.21	0.46	137.962	622.438	78.4445	252.139	9.57752	0.0120413	5031.98	9667.87	6.44149	1	0	7.4	1.458	51.984	-0.42
337	13009	Hidalgo	El Arenal	2	NA	NA	1	1.75314	0	0.06	0.08	154.612	643.263	74.6397	264.678	38.596	0.0653305	3735.44	9234.16	4.71835	1	0	12.4	1.453	4.494	-0.26
338	13012	Hidalgo	Atotonilco el Grande	1	2	NA	4	2.35548	0	0.18	0.18	151.821	811.464	78.1345	259.219	41.8655	0	4681.57	9554.79	7.57529	2	0	26.7	0.662	14.244	0.15
339	13013	Hidalgo	Atotonilco de Tula	NA	2	NA	23	2.60856	0	0.03	0.29	159.864	651.064	84.0896	274.091	34.5905	0.110783	4036.38	9552.22	5.80829	1	0	9.7	5.143	9.898	22.07
340	13014	Hidalgo	Calnali	1	2	NA	8	1.79373	1	0.07	0.07	197.662	1685.7	72.645	306.641	78.05	0.698262	6852.22	9390.57	23.0916	1	0	20.5	0.772	23.285	-1.12
341	13016	Hidalgo	Cuautepec de Hinojosa	NA	1	NA	NA	1.36191	0	0.22	0.35	145.272	607.715	73	254.793	32.8146	0.153628	4910.55	9369.45	7.31953	3	0	17.6	1.555	12.233	-0.49
342	13017	Hidalgo	Chapantongo	NA	NA	1	NA	0.739106	1	0.32	0.07	161.632	644.037	83.8687	277.939	39.984	0.104889	4439.18	9488.93	6.06525	1	0	5.2	0.469	4.101	-0.57
343	13018	Hidalgo	ChapulhuacÃ¡n	NA	NA	2	1	0.665869	1	0.39	0.12	221.715	1789.95	72.5447	332.863	98.9663	0.969173	7326.15	9543.18	24.6406	1	0	5.1	0.998	35.949	-1.05
344	13020	Hidalgo	EloxochitlÃ¡n	1	NA	NA	45	1.4942	0	0.29	0.02	153.55	1145.77	76.4965	263.052	45.7764	0.515171	6270.94	9286.92	10.8697	1	0	41.1	0.109	1.334	-0.15
345	13022	Hidalgo	Epazoyucan	2	NA	NA	NA	0.500332	0	0.08	0.1	139.001	525.244	70.0867	244.987	27.0445	0.00256678	4689.1	9102.62	7.18574	1	0	12.8	1.152	14.635	0.17
346	13023	Hidalgo	Francisco I. Madero	1	1	NA	NA	2.69131	0	0.08	0.21	163.861	484.051	73.3923	277.213	41.3969	0	3817.45	9568.14	4.35927	1	0	8	3.726	10.105	-2.6
347	13027	Hidalgo	Huehuetla	NA	1	2	NA	0.489442	1	0.53	0.09	213.407	2339.72	78	315.088	99.9252	1.01828	6510.07	9138.6	23.7827	2	0	2.5	1.077	67.456	-1.91
348	13028	Hidalgo	Huejutla de Reyes	1	3	3	20	4.79365	0	0.09	0.6	244.041	1544.02	65.273	346.047	125.442	0.44705	6059.6	9599.92	12.604	2	0	1.2	3.247	33.998	-3.13
349	13029	Hidalgo	Huichapan	5	2	3	76	5.08497	0	0.15	0.3	161.882	598.371	82.9038	284.669	36.9981	0.011419	3904.63	9383.53	7.11456	1	0	4.6	0.723	8.986	-0.35
350	13030	Hidalgo	Ixmiquilpan	7	5	7	31	6.08681	0	0.15	0.62	180.893	396.341	70.7982	300.459	47.6978	0.0145264	3488.34	9599.18	4.1184	1	0	17.5	2.044	12.567	-0.22
351	13031	Hidalgo	Jacala de Ledezma	2	3	9	77	2.41053	1	0.24	0.05	192.858	823	82.9738	306.833	70.7864	0.630657	5770.65	9446.91	9.91655	1	0	40.1	0.281	14.691	-0.46
352	13035	Hidalgo	Metepec	NA	NA	NA	1	0.448319	0	0.34	0.08	145.458	833.147	76.6476	249.203	42.3312	0.179211	4617.86	9222.69	9.02642	1	0	6.9	0.901	11.563	0.4
353	13036	Hidalgo	San AgustÃ­n MetzquititlÃ¡n	NA	NA	NA	1	0.357391	0	0.2	0.06	164.47	711.429	77.293	273.558	48.3258	0.62207	3645.54	9669.7	10.9285	1	0.357391	44.6	0.388	13.1	-0.35
354	13037	Hidalgo	MetztitlÃ¡n	2	NA	NA	86	0.936972	1	0.11	0.14	172.519	574.444	78.8188	284.944	52.2729	0.173526	4560.69	9245.98	7.63717	1	0.468486	44.8	0.265	16.1	-0.15
355	13038	Hidalgo	Mineral del Chico	7	8	NA	64	0.868302	1	0.19	0.05	133.341	969.397	77.5489	235.579	32.1008	0.732597	5906.99	9447.42	28.222	1	0.289199	45.7	0.466	5.078	-0.39
356	13039	Hidalgo	Mineral del Monte	4	2	NA	75	2.32451	0	0.02	0.12	121.808	851.24	68.5476	218.561	25.2469	0.801335	5582.89	9541.49	13.1861	1	0	58.3	2.701	22.233	-2.53
357	13040	Hidalgo	La MisiÃ³n	NA	NA	1	NA	0.158065	1	0.6	0.04	189.841	1213.12	82.3979	302.151	70.9585	0.707988	5829.72	9060.16	12.917	1	0	22.9	0.426	11.412	-0.45
358	13041	Hidalgo	Mixquiahuala de JuÃ¡rez	6	1	NA	NA	2.37071	0	0.09	0.34	170.087	483.532	71.1743	284.723	44.7284	0.0617634	4162.53	9685.43	6.37401	1	0	3.9	3.502	19.743	-1.95
359	13042	Hidalgo	Molango de Escamilla	1	NA	6	2	2.0829	0	0.34	0.05	168.286	1204.72	76.4717	277.864	53.9649	0.736214	7080.78	9349.29	15.7038	2	0	42.2	0.589	10.807	-0.46
360	13045	Hidalgo	OmitlÃ¡n de JuÃ¡rez	2	NA	NA	NA	0.312938	0	0.21	0.06	128.92	878.477	72.1859	227.742	31.0975	0.928375	5800.81	9584.08	9.54272	1	0	52.5	1.175	9.852	-1.48
361	13048	Hidalgo	Pachuca de Soto	8	1	19	98	7.47531	0	0	5.54	143.293	576.968	70.5916	248.835	32.562	0	4446.8	9359.92	0	3	0	13	20.549	35.995	23.67
362	13050	Hidalgo	Progreso de ObregÃ³n	NA	NA	NA	20	0.908877	0	0.08	0.2	169.399	464.106	70.7408	283.751	44.3865	0	4316.76	9723.56	4.90066	1	0	12	2.619	24.603	-1.85
363	13051	Hidalgo	Mineral de la Reforma	2	NA	10	114	4.41442	0	0	1.33	142.313	564.338	70.7985	247.162	32.295	0.145402	4510.35	9313.08	1.54879	3	0	5.6	18.157	39.602	15.81
364	13052	Hidalgo	San AgustÃ­n Tlaxiaca	5	NA	NA	NA	1.27506	0	0.07	0.18	140.432	610.997	70.6299	246.178	30.8596	0.122775	4438.16	9186.96	6.90629	2	0	11.1	1.318	7.358	-0.1
365	13053	Hidalgo	San Bartolo Tutotepec	1	NA	NA	41	0.566184	1	0.38	0.09	187.596	1983.51	78.3635	291.187	74.261	0.816579	6604.65	9483.87	17.1169	1	0	16.1	0.496	27.941	-0.62
366	13054	Hidalgo	San Salvador	1	NA	NA	NA	1.03407	0	0.1	0.19	163.818	473.236	72.2318	277.008	41.3918	0	3950.48	9569.48	5.38628	1	0	9.1	1.803	6.936	-0.58
367	13055	Hidalgo	Santiago de Anaya	3	NA	NA	112	2.14945	0	0.21	0.08	156.497	591.05	74.8427	268.056	40.5983	0.0123493	4256.86	9138.7	10.3346	2	0	11.3	0.721	2.035	-0.02
368	13056	Hidalgo	Santiago Tulantepec de Lugo Guerrero	NA	NA	NA	1	1.00261	0	0.04	0.32	148.702	555.44	73	258.868	36.5271	0.0349488	5006.08	9502.24	5.55473	3	0	5.9	6.198	24.463	-0.84
369	13057	Hidalgo	Singuilucan	NA	NA	1	NA	0.563389	0	0.34	0.09	128.443	623.692	72.1783	233.255	19.4006	0.118996	4712.1	9337.49	10.9418	1	0	27.9	0.363	15.328	-0.5
370	13058	Hidalgo	Tasquillo	4	1	6	60	2.88983	0	0.15	0.11	186.607	424.285	74.1797	306.605	54.9565	0.139612	4153.02	9765.51	4.84693	1	0	11	0.733	8.752	-0.07
371	13059	Hidalgo	Tecozautla	NA	2	5	4	2.62968	0	0.23	0.19	189.995	479.644	78.646	317.243	54.1749	0.0378409	3529.92	9550.86	2.35197	1	0	20.1	0.73	8.955	-0.46
372	13060	Hidalgo	Tenango de Doria	NA	2	3	31	0.636648	1	0.21	0.09	170.779	1738.43	77.3091	272.705	61.2004	0.82723	6926.78	9562.97	22.4566	1	0	45.2	0.999	38.613	-1.15
373	13061	Hidalgo	Tepeapulco	5	1	NA	1	3.73583	0	0.05	0.73	139.661	579.588	74.8013	253.982	11.2058	0	4765.03	9387.47	4.29551	2	0	17.8	2.331	26.401	-1.02
374	13063	Hidalgo	Tepeji del RÃ­o de Ocampo	2	1	1	9	5.7491	0	0.05	0.78	159.562	683.521	85.697	273.592	33.7868	0.322984	4170.75	9570.18	4.27274	2	0	14.5	2.58	21.033	-0.87
375	13064	Hidalgo	TepetitlÃ¡n	NA	NA	NA	1	0.342249	0	0.24	0.06	169.503	594.891	79.2444	285.024	44.6121	0	4495.49	9522.24	7.18403	1	0	9.9	0.738	6.972	-0.63
376	13065	Hidalgo	Tetepango	1	NA	NA	9	1.82376	0	0.12	0.1	161.916	582.625	79.289	275.712	38.0949	0.0581694	4027.5	9665.85	6.635	1	0	0	2.638	12.152	-1.66
377	13066	Hidalgo	Villa de Tezontepec	NA	NA	3	4	1.44255	0	0.09	0.09	146.849	689.077	76.8508	263.991	15.1033	0	4394.26	9589.26	9.74219	1	0	12.7	1.446	18.778	-0.45
378	13067	Hidalgo	Tezontepec de Aldama	3	NA	NA	NA	1.45588	0	0.24	0.32	171.451	518.766	74.3611	286.127	45.5651	0.000530212	3853.7	9587.45	4.72407	1	0	4.9	3.401	11.758	-1.13
379	13069	Hidalgo	Tizayuca	4	1	NA	18	4.64379	0	0.01	0.73	152.518	636.985	80.0618	269.228	16.9073	0	4415.23	9534.24	6.44694	1	0	0.4	22.062	26.265	45.6
380	13072	Hidalgo	Tlanalapa	NA	NA	3	NA	0.574937	0	0.1	0.1	140.239	546.534	74.2623	254.712	13.8986	0.0286432	5125.93	9380.22	5.40795	1	0	16.4	1.349	27.261	-0.06
381	13073	Hidalgo	Tlanchinol	NA	NA	NA	139	0.402491	1	0.38	0.12	182.743	1984.35	75.8961	290.122	68.3311	0.723872	7729.13	9599	22.2211	1	0	27.2	0.971	34.062	-1.08
382	13074	Hidalgo	Tlaxcoapan	1	NA	1	NA	2.18408	0	0.07	0.26	167.137	554.997	79.3768	282.005	42.0459	0	3940.37	9581.89	6.28434	1	0	0	7.398	22.458	-5.22
383	13076	Hidalgo	Tula de Allende	9	1	3	7	6.38086	0	0.09	1.22	167.148	603.198	81.2543	283.445	40.9094	0.119745	3925.42	9612.69	5.35356	3	0.0250678	7	3.45	19.248	-1.09
384	13077	Hidalgo	Tulancingo de Bravo	5	2	6	26	6.61465	0	0.05	1.62	149.026	596.381	73.3411	257.741	39.162	0	4558.64	9456	5.469	3	0	11.1	7.802	30.175	-0.58
385	13079	Hidalgo	XochicoatlÃ¡n	1	NA	NA	NA	0.366683	0	0.57	0.05	161.454	1297.42	76.0545	269.522	51.2279	0.67873	7161.25	9046.97	22.3153	1	0	41	0.4	9.454	-0.66
386	13081	Hidalgo	ZacualtipÃ¡n de Ãngeles	5	5	9	3	3.6444	0	0.04	0.19	142.341	1379.25	79.1063	249.044	41.1196	0.55359	7105.11	9544.69	15.3344	1	0	55.3	1.411	32.347	0.2
387	13082	Hidalgo	ZapotlÃ¡n de JuÃ¡rez	13	2	NA	NA	2.29193	0	0.05	0.16	145.396	678.448	75.6703	256.079	24.3711	0.0150372	4481.83	9320.22	5.13684	2	0	2.8	2.052	13.767	1.02
388	13083	Hidalgo	Zempoala	1	1	NA	37	3.68107	0	0.14	0.25	143.45	546.521	73.2442	257.39	19.8204	0.00160942	4555.76	9319.58	5.99182	2	0	9.5	1.823	11.25	2.5
389	13084	Hidalgo	ZimapÃ¡n	8	3	10	11	3.5929	0	0.07	0.25	185.397	502.89	73.2141	301.837	61.6829	0.0909911	4995.92	9342.61	2.79279	1	0	43.7	0.462	19.163	-0.3
390	14002	Jalisco	AcatlÃ¡n de JuÃ¡rez	1	1	3	16	3.55831	0	0.09	0.22	199.212	797.508	108.638	321.678	73.8845	0.161658	3617.56	9573.51	4.38954	3	0	7.4	1.653	30.048	0.75
391	14003	Jalisco	Ahualulco de Mercado	1	2	NA	105	2.31387	0	0.2	0.23	205.655	962.608	108.004	329.655	78.0058	0	3436.7	9612.13	4.26419	1	0	22.7	0.87	31.619	-0.42
392	14004	Jalisco	Amacueca	NA	NA	1	38	1.24636	0	0.37	0.04	191.67	708.267	91.7215	306.847	70.3493	0.243585	4334.32	9679.46	0	3	0	13.1	0.463	8.986	-0.08
393	14005	Jalisco	AmatitÃ¡n	NA	NA	NA	8	0.582921	0	0.26	0.1	212.842	1022.75	114.461	340.757	79.5605	0.133652	3263.44	9681.86	5.40196	1	0	15.7	0.964	38.924	0.02
394	14006	Jalisco	Ameca	NA	1	6	15	3.26848	0	0.19	0.63	212.235	874.48	104.778	336.235	80.2217	0	3241.59	9658.41	4.12755	2	0	21	0.726	34.406	-0.53
395	14008	Jalisco	Arandas	3	3	NA	NA	2.39217	0	0.16	0.62	172.362	962.866	109.575	296.019	44.5315	0	4584.53	9652.07	4.56588	1	0	1.8	0.856	38.293	0.02
396	14009	Jalisco	El Arenal	NA	1	NA	NA	0.796312	0	0.09	0.14	203.673	1032.67	114.761	329.82	72.9772	0.00724856	3627.51	9599.29	5.85277	2	0	4.6	1.906	26.922	0.08
397	14010	Jalisco	Atemajac de Brizuela	4	1	20	16	2.63599	0	0.21	0.04	148.225	866.241	89.0729	264.837	39.2724	0.249816	5163.31	9500.34	4.20887	1	0	54.1	0.22	15.327	0.18
398	14012	Jalisco	Atenguillo	NA	NA	1	7	0.669515	0	0.2	0.04	195.194	1032.48	102.293	312.544	71.6288	0.252548	4063.78	9612.47	7.43047	1	0	26.9	0.069	13.319	-0.01
399	14013	Jalisco	Atotonilco el Alto	1	4	5	NA	2.90285	0	0.18	0.45	194.475	896.751	107.616	319.27	60.8205	0.00204935	3886.99	9676.08	6.26059	2	0	4.4	1.263	43.386	-0.14
400	14014	Jalisco	Atoyac	NA	NA	NA	1	0.527608	0	0.37	0.06	202.435	670.792	100.234	317.484	80.4349	0	4077.47	9759.37	6.00894	2	0	42	0.194	21.318	-0.01
401	14015	Jalisco	AutlÃ¡n de Navarro	13	13	38	163	5.0736	0	0.13	0.71	227.476	889.501	99.9875	333.672	115.064	0.00304977	3510.68	9566.95	5.12153	2	0	17.9	0.927	25.855	-0.09
402	14018	Jalisco	La Barca	NA	1	3	90	3.42455	0	0.23	0.55	197.315	777.945	108.595	315.72	69.2549	0	3074.49	9656.3	1.44972	2	0	1.2	1.637	29.584	-0.47
403	14020	Jalisco	Cabo Corrientes	NA	1	3	316	1.27093	0	0.31	0.08	231.371	1691.98	115.774	317.257	121.381	0	5408.12	9583.07	8.46375	1	0	61.8	0.071	19.432	-0.01
404	14021	Jalisco	Casimiro Castillo	NA	NA	3	NA	0.876666	0	0.16	0.16	253.675	1517.98	111.848	353.277	143.545	0.308212	4101	9674.29	8.27206	2	0.0917626	33	0.396	27.165	-0.48
405	14022	Jalisco	CihuatlÃ¡n	12	4	14	288	4.16014	0	0.13	0.32	261.188	926.299	110.217	330.052	167.029	0.263301	3697.18	9681.41	4.38917	1	0	9	0.805	33.328	-0.76
406	14023	Jalisco	ZapotlÃ¡n el Grande	3	3	4	162	5.13865	0	0.07	1.39	190.143	672.862	97.5593	299.539	69.1431	0	4596.79	9673.31	3.63219	3	0	20.6	4.238	53.532	0.44
407	14024	Jalisco	Cocula	NA	NA	5	47	1.64198	0	0.22	0.22	205.207	830.005	102.472	327.462	79.476	0.030225	3520.32	9608.88	3.71035	3	0	12.4	0.891	30.425	0.22
408	14025	Jalisco	ColotlÃ¡n	NA	1	NA	2	1.61338	0	0.13	0.2	192.744	656.758	108.003	334.71	39.4984	0.123001	3683.13	9540.5	3.09645	1	0	26.2	0.307	24.514	0.06
409	14027	Jalisco	CuautitlÃ¡n de GarcÃ­a BarragÃ¡n	NA	1	NA	5	0.748637	1	0.45	0.09	239.66	1551.02	111.755	336.399	131.658	0.454326	4977.02	9610.73	5.14972	1	0.10539	46.9	0.133	18.989	-0.05
410	14028	Jalisco	Cuautla	NA	NA	NA	4	0.457937	0	0.29	0.02	176.689	1178.96	102.82	285.291	66.4178	0.195645	4599.66	9513.76	4.42211	1	0	35.2	0.052	6.699	-0.03
411	14029	Jalisco	CuquÃ­o	NA	NA	NA	19	0.526432	0	0.4	0.09	180.541	864.628	106.86	309.39	41.6926	0.300172	3833.49	9561.83	2.2617	1	0	5.9	0.28	19.833	-0.23
412	14030	Jalisco	Chapala	16	9	11	285	5.09743	0	0.04	0.68	190.663	806.136	107.649	304.283	68.732	0.215054	3088.57	9591.36	7.52502	3	0	85.2	0.883	24.871	0.06
413	14032	Jalisco	ChiquilistlÃ¡n	1	NA	1	1	1.65295	0	0.33	0.03	179.248	1010.64	93.2824	292.703	65.7048	0.0626301	4922.91	9556.08	11.7504	1	0	39.8	0.203	15.5	-0.16
414	14033	Jalisco	Degollado	1	NA	NA	24	1.59029	0	0.23	0.16	197.382	901.218	110.277	324.851	63.9733	0.0232966	3469.17	9539.48	5.60264	1	0	6.2	0.501	21.712	-0.37
415	14034	Jalisco	Ejutla	NA	NA	NA	9	0.292007	0	0.44	0.02	210.568	867.848	96.7488	319.53	99.9192	0.650619	4070.96	9646.19	5.05081	1	0	20.2	0.067	14.746	-0.03
416	14035	Jalisco	EncarnaciÃ³n de DÃ­az	NA	NA	1	6	2.29378	0	0.29	0.44	182.925	612.347	99.8959	313.999	36.0089	0.184398	3928.71	9580.15	4.84173	2	0	4.6	0.427	24.471	-0.33
417	14036	Jalisco	EtzatlÃ¡n	NA	NA	1	12	1.34067	0	0.26	0.18	196.619	951.379	110.931	319.795	73.8042	0.0226776	3541.46	9748.01	6.79567	2	0	38.2	0.598	36.711	-0.34
418	14037	Jalisco	El Grullo	6	NA	2	99	2.39431	0	0.16	0.28	234.755	891.898	101.145	345.373	119.54	0.0135192	3411.78	9614.8	7.3346	1	0	2.1	1.472	39.613	-0.23
419	14039	Jalisco	Guadalajara	19	12	66	335	8.6259	0	0	28.03	196.658	931.87	111.14	327.033	67.7933	0	3929.39	9246.65	0	4	0	4.2	92.573	105.017	-75.27
420	14041	Jalisco	HuejÃºcar	NA	NA	NA	42	0.622767	0	0.27	0.05	178.881	552.05	100.85	314.175	31.7376	0.0605743	3743.17	9104.26	7.87627	1	0	22.8	0.193	11.414	-0.09
421	14042	Jalisco	Huejuquilla el Alto	NA	NA	NA	4	0.596684	0	0.22	0.06	181.035	638.529	104.653	303.105	44.0311	0.121348	3744.82	9450.41	6.01528	1	0	29.2	0.132	16.304	0.08
422	14043	Jalisco	La Huerta	1	NA	1	1	2.16781	0	0.27	0.19	252.675	1244.84	113.049	341.836	147.526	0	4274.86	9648.85	6.65456	1	0	25.8	0.116	18.438	-0.13
423	14044	Jalisco	IxtlahuacÃ¡n de los Membrillos	1	NA	1	13	3.52308	0	0.09	0.25	193.732	828.182	109.91	312.184	69.6329	0.0291589	3461.15	9533.91	5.42796	2	0	7.4	3.404	18.561	4.29
424	14046	Jalisco	JalostotitlÃ¡n	NA	NA	1	7	1.66949	0	0.19	0.24	186.722	706.78	110.141	325.444	33.8707	0.527191	3758.37	9565.93	2.98783	1	0	3.7	0.633	41.855	-0.62
425	14047	Jalisco	Jamay	1	2	2	9	2.85331	0	0.24	0.21	197.019	812.481	109.846	311.349	69.6386	0.196969	3146.88	9788.43	3.80773	3	0	18	1.541	47.883	-0.96
426	14049	Jalisco	JilotlÃ¡n de los Dolores	NA	NA	14	NA	0.294051	0	0.37	0.05	245.203	1082.17	104	355.562	133.143	0.578984	3591.74	9577.27	7.09208	1	0	28.1	0.064	15.69	-0.05
427	14050	Jalisco	Jocotepec	2	5	13	178	4.53517	0	0.22	0.37	185.42	750.745	105.645	304.301	63.4038	0.164407	3433.88	9609.3	5.13509	3	0	13.6	1.464	25.683	-0.7
428	14051	Jalisco	JuanacatlÃ¡n	1	NA	NA	NA	0.60298	0	0.11	0.11	197.097	874.324	111.58	321.952	67.2249	0.0115984	3711.12	9576.33	7.62332	2	0	15	2.253	30.358	10.94
429	14053	Jalisco	Lagos de Moreno	3	3	6	80	5.75854	0	0.15	1.44	183.911	606.836	97.4162	310.946	48.1552	0.022774	3908.31	9612.68	3.67856	2	0	22.2	0.692	39.792	-0.13
430	14054	Jalisco	El LimÃ³n	NA	2	NA	NA	0.570015	0	0.28	0.07	229.559	924.34	101.337	340.2	114.766	0.834371	3551.88	9620.82	7.29742	1	0	6.3	0.473	11.423	-0.44
431	14055	Jalisco	Magdalena	9	4	NA	2	2.18236	0	0.14	0.16	200.864	901.938	116.439	327.718	74.5843	0.264664	3401.56	9600.33	3.08074	1	0	9.6	0.749	37.369	-0.76
432	14057	Jalisco	La Manzanilla de la Paz	NA	NA	NA	1	0.365294	0	0.34	0.03	156.455	939.736	100.067	272.237	30.2714	0.421274	5120.18	9586.79	6.91625	1	0	11.7	0.308	19.326	0.05
433	14058	Jalisco	Mascota	2	5	1	60	2.55776	0	0.27	0.13	198.379	1098.93	104.67	309.856	75.1821	0.0682577	4055.26	9624.77	6.77014	1	0	57.6	0.079	26.197	-0.06
434	14059	Jalisco	Mazamitla	1	3	10	8	2.90329	0	0.15	0.1	150.307	942.434	98.995	263.861	25.6614	0.530141	5450.14	9499.66	12.559	1	0	43.1	0.489	18.211	-0.31
435	14060	Jalisco	MexticacÃ¡n	1	NA	NA	1	0.904674	0	0.3	0.05	182.997	679.262	108.186	323.262	38.2624	0.481673	3607.8	9450.17	4.345	1	0	8	0.187	19.197	-0.06
436	14062	Jalisco	MixtlÃ¡n	1	NA	NA	2	0.927486	0	0.37	0.03	184.704	1023.52	104.595	299.681	67.453	0.0682207	4344.65	9578.58	7.11147	1	0	47	0.058	8.057	-0.02
437	14063	Jalisco	OcotlÃ¡n	4	3	11	143	5.26997	0	0.05	1.16	201.782	876.674	110.392	315.115	74.5186	0	3224.7	9707.28	3.21068	3	0	3.8	4.404	42.366	0
438	14064	Jalisco	Ojuelos de Jalisco	NA	NA	1	32	1.66843	0	0.15	0.18	163.404	521.697	81.6948	284.093	34	0	4423.4	9293.48	4.31394	1	0	49	0.294	28.601	-0.04
439	14065	Jalisco	Pihuamo	2	3	7	19	2.56373	0	0.43	0.09	244.351	1306.15	109.984	343.992	139.222	0.580448	4239.39	9308.68	6.87261	2	0	18.3	0.131	20.264	-0.07
440	14066	Jalisco	PoncitlÃ¡n	NA	NA	5	56	2.00966	0	0.25	0.44	197.399	833.652	110.429	313.527	68.2736	0.280925	3342.02	9639.61	4.87317	3	0	70.2	0.648	35.326	-0.18
441	14067	Jalisco	Puerto Vallarta	23	5	21	522	7.12395	0	0.01	4.05	258.248	1284.28	116.847	339.005	154.243	0.0207753	4027.81	9648.52	6.71904	2	0.295706	48.5	4.323	41.345	-1.11
442	14068	Jalisco	Villa PurificaciÃ³n	NA	1	1	1	1.76505	0	0.37	0.09	250.684	1707.89	112.995	356.658	135.72	0.141787	4238.87	9525.54	8.64969	2	0	38.2	0.062	18.35	-0.02
443	14070	Jalisco	El Salto	1	NA	2	73	4.80762	0	0.01	1.04	199.148	896.82	111.472	326.848	71.6508	0	3584.93	9592.36	5.17421	3	0	7.2	25.312	34.45	38.59
444	14073	Jalisco	San Juan de los Lagos	NA	NA	1	2	2.22545	0	0.17	0.51	186.75	723.109	107.779	325.511	31.9998	0.476767	3685.7	9544.06	6.29304	1	0	3.5	0.86	43.51	-0.23
445	14077	Jalisco	San MartÃ­n Hidalgo	NA	NA	NA	1	0.943088	0	0.19	0.24	210.5	884.116	100.518	333.555	81.2065	0	3381.19	9716.71	7.11017	2	0	11.4	0.826	20.87	-0.4
446	14078	Jalisco	San Miguel el Alto	NA	1	1	5	2.74514	0	0.19	0.25	179.488	727.949	110.052	307.959	34.7458	0.0684219	3984.01	9710.57	6.96319	1	0	5.2	0.41	33.201	-0.38
447	14079	Jalisco	GÃ³mez FarÃ­as	NA	NA	NA	1	0.774054	0	0.18	0.12	187.743	737.586	91.6376	299.421	66.7151	0.0546493	4997.1	9701.05	5.4296	3	0	37.7	0.468	24.949	0.32
448	14080	Jalisco	San SebastiÃ¡n del Oeste	NA	1	NA	307	0.511817	0	0.41	0.04	187.322	1250.25	109.699	295.891	72.0615	0.846294	5177.19	9650.74	24.9709	1	0	35.4	0.046	8.372	-0.07
449	14081	Jalisco	Santa MarÃ­a de los Ãngeles	NA	NA	NA	1	0.538575	0	0.35	0.03	188.923	634.324	105.824	328.859	37.2738	0.183776	3782.82	9370.05	1.55224	1	0	13.9	0.136	5.847	0.04
450	14082	Jalisco	Sayula	1	NA	NA	30	2.03401	0	0.13	0.45	199.501	745.644	94.2152	312.626	79.075	0	4638.82	9630.56	2.58019	1	0	12.1	1.734	36.235	-0.99
451	14083	Jalisco	Tala	NA	NA	1	13	2.35288	0	0.09	0.59	205.861	980.287	109.376	330.861	75.0197	0.0152863	3651.66	9607.68	6.03473	3	0	21	1.957	40.3	0.46
452	14084	Jalisco	Talpa de Allende	9	2	6	29	2.59044	0	0.35	0.11	203.377	1094.65	100.107	313.237	82.03	0.254089	4144.87	9556.22	8.09759	1	0	54.2	0.076	25.677	-0.05
453	14085	Jalisco	Tamazula de Gordiano	1	NA	2	NA	1.98457	0	0.24	0.37	215.508	1007.58	98.7416	330.29	88.2424	0.363488	4036.2	9607.98	6.07797	1	0	22.2	0.288	25.246	-0.16
454	14086	Jalisco	Tapalpa	5	NA	9	97	2.25486	0	0.11	0.1	157.97	902.023	84.6216	269.258	48.2584	0.120295	5381.01	9558.42	12.2061	1	0	33.5	0.345	18.943	0.1
455	14087	Jalisco	TecalitlÃ¡n	2	NA	NA	NA	0.666861	0	0.35	0.15	216.515	1039.13	102.358	325.82	95.6202	0.312686	4097.17	9760.41	5.74552	1	0	39.7	0.129	34.062	-0.08
456	14088	Jalisco	TecolotlÃ¡n	NA	1	NA	21	1.65082	0	0.22	0.14	222.011	774.443	93.1768	345.141	96.0582	0.432925	3926.42	9553.89	3.82203	1	0	25.9	0.219	16.15	-0.23
457	14090	Jalisco	TenamaxtlÃ¡n	NA	NA	2	12	1.20781	0	0.23	0.06	192.52	983.518	100.191	305.594	79.7122	0.0849874	4688.87	9536.56	9.68326	2	0	14.9	0.261	15.615	-0.07
458	14091	Jalisco	Teocaltiche	NA	2	NA	1	1.88794	0	0.16	0.33	185.946	634.827	105.957	329.362	31.4435	0.147873	3671.73	9483.28	6.55075	2	0	4.9	0.431	33.796	-0.44
459	14093	Jalisco	TepatitlÃ¡n de Morelos	5	4	16	66	6.22981	0	0.15	1.26	188.219	886.801	111.911	317.192	47.4403	0.00135737	4185.07	9614.7	4.5698	2	0	3.9	1.082	33.329	-0.07
460	14094	Jalisco	Tequila	5	1	14	15	3.87456	0	0.2	0.28	216.071	981.368	115.156	344.34	83.2253	0.0622043	3265.35	9614.86	4.04629	2	0	54.3	0.264	38.183	-0.03
461	14095	Jalisco	TeuchitlÃ¡n	1	NA	2	107	1.11502	0	0.13	0.08	210.92	970.6	111.844	335.911	79.4287	0.0172667	3248.59	9760.58	8.30215	1	0	11.9	0.444	27.888	-0.3
462	14096	Jalisco	TizapÃ¡n el Alto	1	NA	3	58	2.54014	0	0.33	0.14	194.306	786.409	103.365	305.256	74.61	0.0335952	3144.27	9419.32	8.09318	2	0	3.3	1.183	29.449	0.11
463	14097	Jalisco	Tlajomulco de ZÃºÃ±iga	2	3	3	102	7.97239	0	0.02	2.8	191.661	878.115	110.702	317.261	67.1805	0	3578.97	9544.57	4.843	5	0	12.5	10.885	38.899	13.36
464	14098	Jalisco	San Pedro Tlaquepaque	3	1	10	63	7.77944	0	0.01	7.49	197.275	906.464	111.005	326.567	68.8823	0	3746.61	9580.48	1.41213	3	0	0.2	59.333	69.016	-18.2
465	14099	Jalisco	TolimÃ¡n	NA	NA	16	NA	0.509105	0	0.32	0.06	221.508	702.598	97.2021	328.981	106.904	0.637612	4484.62	9472.57	5.30991	2	0	18.4	0.22	18.401	0.06
466	14100	Jalisco	TomatlÃ¡n	1	NA	11	66	2.82056	0	0.36	0.28	264.998	677.546	104.754	342.608	158.281	0.298815	3652.74	9493.19	5.12528	1	0	34.7	0.121	22.283	-0.05
467	14101	Jalisco	TonalÃ¡	8	1	2	9	7.3264	0	0.01	4.44	197.194	903.177	110.636	327.68	67.0296	0.0143677	3522.86	9608.2	4.21569	4	0	10.4	36.383	68.11	-4.91
468	14102	Jalisco	Tonaya	NA	NA	NA	1	0.448032	0	0.28	0.06	234.926	767.558	96.0618	348.513	116.183	0.609123	4057.56	9635.39	11.0871	1	0	6.1	0.204	19.367	-0.15
469	14103	Jalisco	Tonila	NA	NA	NA	9	0.555719	0	0.4	0.06	212.388	977.031	106.253	315.053	100.333	0.597253	4409.4	9666.22	1.09915	2	0	14.3	0.522	24.935	-0.56
470	14105	Jalisco	TototlÃ¡n	NA	NA	NA	4	0.631507	0	0.3	0.16	196.783	886.613	110.96	319.982	58.8225	0	3554.67	9729.57	3.43918	2	0	4	0.706	38.151	-0.32
471	14107	Jalisco	Tuxcueca	NA	NA	NA	3	0.507179	0	0.25	0.05	191.519	773.846	103.512	303.012	73.5232	0.64254	3560.14	9741.02	7.24346	2	0	15.5	0.51	21.702	0.02
472	14108	Jalisco	Tuxpan	3	NA	NA	24	1.74432	0	0.24	0.31	213.772	943.643	99.7	324.764	90.4808	0.0585277	3923.13	9603.93	3.35273	1	0	23	0.52	42.671	0.04
473	14110	Jalisco	UniÃ³n de Tula	1	2	NA	1	1.93941	0	0.18	0.14	205.832	876.651	97	313.295	94.4833	0.116128	4363.62	9690.22	4.64968	2	0	8.4	0.314	26.336	-0.14
474	14113	Jalisco	San Gabriel	NA	NA	NA	17	0.606763	0	0.37	0.11	204.166	730.595	90.3557	312.753	89.6804	0.143828	4730.4	9713.85	4.97167	2	0	30.1	0.223	15.134	-0.11
475	14114	Jalisco	Villa Corona	5	2	1	31	3.34325	0	0.21	0.13	200.38	796.603	106.824	322.874	75.143	0.0325787	3569.32	9476.04	3.17463	4	0	23.5	0.604	21.68	-0.02
476	14115	Jalisco	Villa Guerrero	NA	NA	NA	2	0.531306	1	0.24	0.04	180.023	735.356	111.645	309.579	44.1754	0.000169011	3641.79	9606.97	3.23616	1	0	54.7	0.083	16.13	-0.05
477	14116	Jalisco	Villa Hidalgo	4	8	1	NA	2.2103	0	0.13	0.18	181.785	634.391	102.1	312.387	39	0.0327027	3825.43	9523.07	1.48194	1	0	15.5	0.448	34.081	-0.36
478	14118	Jalisco	Yahualica de GonzÃ¡lez Gallo	2	NA	NA	6	1.56001	0	0.24	0.22	181.728	717.218	111.172	316.627	41.0154	0.257602	3658.04	9601.88	3.15185	2	0	8.6	0.401	27.17	-0.27
479	14119	Jalisco	Zacoalco de Torres	1	NA	NA	NA	0.843254	0	0.25	0.23	201.168	639.098	105.867	319.994	78.3404	0	3730.65	9791.05	6.34108	2	0	30	0.641	30.437	0.01
480	14120	Jalisco	Zapopan	11	9	23	200	9.31362	0	0.01	23.18	191.073	949.613	112.255	320.132	63.3131	0	3856.45	9526.2	2.27107	4	0.194527	35.6	12.882	57.673	3.82
481	14121	Jalisco	Zapotiltic	5	3	1	NA	2.82105	0	0.19	0.28	203.757	807.453	97.33	314.464	81.5996	0.00802479	4194.95	9673.12	4.67771	1	0	10.4	1.345	32.956	1
482	14122	Jalisco	ZapotitlÃ¡n de Vadillo	2	NA	NA	NA	0.363636	1	0.39	0.04	223.184	774.285	102.897	328.341	111.894	0.459868	4451.03	9498.82	7.07497	1	0	24.3	0.246	26.944	0
483	14124	Jalisco	Zapotlanejo	1	NA	1	92	3.31813	0	0.19	0.41	192.605	898.141	109.545	319.966	57.4513	0.0164429	3658.39	9597.29	4.34653	1	0	7.4	0.909	32.458	-1.01
484	15001	MÃ©xico	Acambay de RuÃ­z CastaÃ±eda	4	2	NA	NA	2.04353	1	0.33	0.3	139.839	804.713	91.4026	249.88	22.1436	0.363142	5008.41	9394.15	4.4867	1	0	18.4	1.437	8.933	-0.34
485	15002	MÃ©xico	Acolman	4	3	11	46	6.20874	0	0.01	0.87	151.481	596.263	84.6849	270.328	10.29	0	4331.58	9548.51	4.85884	2	0	6.2	19.861	37.491	-16.32
486	15003	MÃ©xico	Aculco	2	1	1	23	3.90302	1	0.26	0.23	156.365	773.22	90.9957	275.82	31.4524	0.364036	4503.3	9483.6	5.42736	1	0	7.7	1.095	6.613	-0.63
487	15005	MÃ©xico	Almoloya de JuÃ¡rez	2	3	NA	56	4.3287	0	0.05	0.8	135.195	837.964	83.1797	235.279	20.7442	0.25189	5285.87	9434.37	6.89062	1	0	4.9	3.661	22.12	-2.72
488	15006	MÃ©xico	Almoloya del RÃ­o	NA	NA	NA	92	0.51901	0	0.03	0.08	138.45	980.997	96.8022	241.806	16.7516	0.37606	5502.83	9749.64	7.71779	1	0.0507031	0	13.934	41.267	5.9
489	15007	MÃ©xico	Amanalco	NA	NA	NA	6	0.201258	0	0.29	0.09	142.521	1128.17	88.956	243.825	26.2561	0.150358	5351.98	9393.33	11.2819	1	0.201258	47	1.071	22.884	-0.94
490	15009	MÃ©xico	Amecameca	4	1	27	43	4.19614	0	0.12	0.44	140.4	936.95	91.7267	249.08	18.5015	0	5904.53	9571.92	3.78518	1	0.0216346	55.1	3.045	37.382	-0.62
491	15010	MÃ©xico	Apaxco	1	NA	1	47	2.70079	0	0.04	0.22	158.052	667.954	84.1678	272.129	31.6452	0.000400515	4380.04	9588.23	5.25509	1	0	4.7	4.246	25.306	0.43
492	15011	MÃ©xico	Atenco	3	1	NA	NA	2.07501	0	0.03	0.36	152.755	591.305	85.1614	271.245	11.441	0	4291.67	9661.01	7.33938	1	0	27.2	8.67	39.389	6.55
493	15012	MÃ©xico	AtizapÃ¡n	1	NA	NA	NA	0.597972	0	0.06	0.08	139.378	977.212	96.8022	243.034	17.2516	0.0343383	5405.44	9568.76	6.18586	1	0	0	15.29	27.213	5.68
494	15013	MÃ©xico	AtizapÃ¡n de Zaragoza	9	1	4	49	7.53472	0	0	8.7	153.504	772.997	92.8908	266.811	24.3523	0.547771	4433.12	9531.27	0	2	0	2.9	56.746	64.787	-35.01
495	15014	MÃ©xico	Atlacomulco	2	3	5	32	5.47391	0	0.09	0.71	141.717	816.685	88.4076	252.459	19.4846	0.158168	5207.18	9495.71	11.3183	1	0	11.5	4.266	21.703	0.79
496	15015	MÃ©xico	Atlautla	NA	NA	NA	13	0.993091	0	0.31	0.14	152.053	1064.32	96.0974	260.821	32.7422	0	5646.3	9413.98	9.59649	1	0	45.4	1.911	28.27	-0.46
497	15016	MÃ©xico	Axapusco	NA	NA	NA	2	1.00946	0	0.19	0.16	144.007	593.341	73.3985	259.746	10.6609	0.000534063	4489.77	9243.27	5.97613	1	0	6.3	1.023	16.192	-0.31
498	15017	MÃ©xico	Ayapango	NA	NA	NA	8	0.434186	0	0.15	0.06	141.546	906.185	92.3434	251.202	18.8895	0.0459144	5439.49	9436.2	6.30851	1	0	0.8	1.994	21.466	-1.93
499	15018	MÃ©xico	Calimaya	6	NA	NA	NA	0.912575	0	0.11	0.33	130.914	858.879	88.4307	228.902	17.5477	0.0752644	5646.78	9597.22	9.11599	1	0	4.2	6.687	43.786	8.56
500	15019	MÃ©xico	Capulhuac	4	NA	3	33	2.7881	0	0.02	0.27	136.772	995.222	96.0573	240.624	15.7834	0.117878	5784.23	9572.49	4.61003	2	0.000987754	6.9	17.202	40.374	-5.83
501	15020	MÃ©xico	Coacalco de BerriozÃ¡bal	3	NA	2	3	4.08992	0	0	4.86	154.357	651.573	88.276	269.168	19.5991	0	4108.21	9571.32	0.78305	3	0	18.5	84.299	125.866	-48.15
502	15021	MÃ©xico	Coatepec Harinas	1	NA	NA	5	1.0736	0	0.45	0.17	162.698	1240.74	93.7548	267.659	48.9745	0.515931	5780.55	9526.7	10.2754	1	0	23.8	1.342	28.461	-1.02
503	15022	MÃ©xico	CocotitlÃ¡n	NA	NA	1	NA	0.501176	0	0.09	0.12	155.597	686.805	90.5672	269.653	24.2425	0.14096	4869.9	9670.84	3.63393	2	0	0	10.277	43.14	-1.89
504	15024	MÃ©xico	CuautitlÃ¡n	3	1	3	18	5.0188	0	0.02	1.78	156	649.251	89.4472	270.598	24.1601	0	4015.01	9646.73	5.55995	2	0	0	44.054	74.624	9.58
505	15025	MÃ©xico	Chalco	9	4	17	22	6.97286	0	0.03	2.57	154.821	668.612	89.4742	269.247	22.6238	0	4886.26	9537.28	6.36648	2	0	21.5	17.86	54.859	1.22
506	15026	MÃ©xico	Chapa de Mota	1	1	NA	4	4.28456	0	0.26	0.11	136.593	865.802	88.2374	245.827	17.6936	0.220241	5265.35	9287.49	12.0868	1	0	35.7	1.093	4.947	0.5
507	15027	MÃ©xico	Chapultepec	NA	NA	1	18	1.06567	0	0.08	0.05	139.505	893.131	94.3486	242.463	19	0	5340.2	9381.48	9.02532	1	0	0	11.102	35.7	-1.84
508	15028	MÃ©xico	Chiautla	NA	NA	1	3	1.96898	0	0.03	0.25	151.598	593.567	84.8556	271.598	9.74276	0.0258099	4444.32	9586.16	3.67408	2	0	0	15.069	19.52	-8.54
509	15029	MÃ©xico	Chicoloapan	1	NA	3	6	3.53781	0	0	1.77	152.822	597.593	85.9524	270.988	14.9132	0	4695.63	9585.12	0.784343	2	0	0	48.905	122.549	-59.54
510	15031	MÃ©xico	ChimalhuacÃ¡n	8	1	9	23	6.76671	0	0	4.57	154.646	586.797	87.0677	271.724	16.5949	0	4544.08	9355.58	0	3	0	0	130.358	127.136	-27.43
511	15032	MÃ©xico	Donato Guerra	11	1	NA	NA	2.42001	1	0.37	0.13	150.396	992.633	90.8855	254.416	33.0873	0.528481	5341.83	9239.29	11.1168	1	1.21001	54	1.965	6.312	0.68
512	15033	MÃ©xico	Ecatepec de Morelos	13	5	9	39	8.45683	0	0	22.39	154.474	607.972	86.8556	269.857	17.2031	0	4245.4	9460.3	0	3	0	9.9	105.994	128.217	-39.38
513	15034	MÃ©xico	Ecatzingo	1	NA	NA	8	1.73006	0	0.34	0.04	146.299	1189.19	95.6467	252.096	30.6435	0.638612	6484.23	9445.73	20.7005	1	0	19	2.046	11.152	1.45
514	15035	MÃ©xico	Huehuetoca	NA	1	NA	30	2.69538	0	0.06	0.63	155.145	702.913	86.1427	269.145	26.5981	0.00777114	4349.9	9513.85	7.81559	2	0	6.8	13.723	42.011	14.15
515	15036	MÃ©xico	Hueypoxtla	2	1	NA	NA	2.69757	0	0.1	0.24	149.375	685.401	79.7796	262.836	23.6769	0.00587971	4561.26	9473.53	6.30068	2	0	15.5	2.008	14.845	0.01
516	15037	MÃ©xico	Huixquilucan	7	3	1	39	6.57474	0	0.01	4.94	144.363	1043.68	96.9013	257.58	16.3693	0.760808	5027.48	9454.14	4.72168	1	0	28	20.299	49.246	-3.71
517	15039	MÃ©xico	Ixtapaluca	22	11	16	137	6.98067	0	0.01	5.38	152.196	623.597	87.3344	268.196	17.5784	0.0852482	4934.94	9584.23	1.8591	3	0.0122908	44.6	16.828	84.032	-2.71
518	15040	MÃ©xico	Ixtapan de la Sal	13	5	NA	62	3.19588	0	0.18	0.26	191.625	1143.15	97.689	300.085	85.2365	0.263812	4028.64	9485.89	9.90127	1	0	3	3.22	16.607	-1.18
519	15042	MÃ©xico	Ixtlahuaca	3	5	3	1	8.02968	0	0.19	0.63	143.719	797.905	85.8529	250.84	19.2566	0	4907.38	9346.29	7.28197	1	0	2	4.803	8.347	-0.93
520	15044	MÃ©xico	Jaltenco	NA	NA	NA	17	0.75509	0	0	0.36	155.698	623.424	84.1427	271.124	21.2722	0	4092.67	9224.53	3.89019	2	0	5.4	60.565	60.565	-20.27
521	15045	MÃ©xico	Jilotepec	6	2	1	10	4.39749	0	0.22	0.54	142.297	834.212	86.0385	253.451	22.0478	0.0904223	4774.82	9481.02	9.47735	1	0	9.5	1.554	13.175	-1.23
522	15046	MÃ©xico	Jilotzingo	1	NA	2	14	2.28417	0	0.03	0.12	130.884	1103.52	91.6482	238.941	12.1289	0.753448	5810.87	9387.76	23.9522	1	0	30.2	1.717	16.439	-0.71
523	15048	MÃ©xico	JocotitlÃ¡n	1	1	NA	3	4.13857	0	0.16	0.42	138.199	837.287	88.2485	246.669	17.3563	0.144388	5244.55	9383.86	9.43311	1	0	10.2	2.51	13.403	-0.43
524	15049	MÃ©xico	Joquicingo	NA	NA	NA	34	0.48088	0	0.39	0.08	131.782	1075.29	92.528	230.715	17.1693	0.493599	5952.35	9498.22	4.61281	1	0	30.2	3.366	43.167	1.61
525	15050	MÃ©xico	Juchitepec	NA	NA	1	12	1.27024	0	0.32	0.17	139.154	919.923	92.1439	247.913	16.7571	0.109804	4984.37	9586.36	4.2348	1	0	10.2	2.057	67.193	-0.09
526	15051	MÃ©xico	Lerma	5	6	2	102	6.08991	0	0.03	1.06	140.386	895.327	92.5486	244.551	18.7978	0	5442.12	9640.62	8.71942	2	0.0132869	21.3	7.421	24.563	4.68
527	15052	MÃ©xico	Malinalco	9	2	10	72	2.88689	0	0.3	0.15	184.127	1045.07	99.3086	293.093	72.011	0.284848	4213.11	9365.13	14.3549	1	0	7.5	1.347	18.845	-0.63
528	15053	MÃ©xico	Melchor Ocampo	1	1	NA	18	3.12215	0	0.02	0.35	155.862	636.181	87.2158	270.674	22.6478	0.117439	4026.9	9473.64	7.39386	2	0	0	43.965	42.113	0.34
529	15054	MÃ©xico	Metepec	4	2	NA	140	5.04804	0	0.01	4.26	137.29	832.216	90.7487	238.579	19.6559	0	5484.81	9623.61	4.00278	2	0	0	36.071	44.176	-5.53
530	15056	MÃ©xico	Morelos	NA	NA	3	1	2.77682	1	0.26	0.12	134.814	905.273	90.5422	242.376	16.6213	0.490319	5203.52	9301.05	9.02005	1	0	21.8	1.416	5.316	0.58
531	15057	MÃ©xico	Naucalpan de JuÃ¡rez	13	2	5	92	7.63613	0	0	14.27	154.943	825.537	96.7117	268.309	25.5989	0.563746	4670.87	9447.06	0	2	0.699388	15.8	53.161	101.043	-45.99
532	15058	MÃ©xico	NezahualcÃ³yotl	7	NA	4	49	5.16415	0	0.02	14.18	157.048	583.367	86.9434	272.335	21.6115	0	4486.72	8269.79	0	3	0	9.3	171.258	213.868	-90.45
533	15059	MÃ©xico	Nextlalpan	NA	NA	NA	6	1.06894	0	0.04	0.22	155.144	619.787	83.8855	271.571	19.643	0	4113.25	9511.68	5.93858	1	0	9.8	10.504	21.981	28.59
534	15060	MÃ©xico	NicolÃ¡s Romero	25	5	9	59	7.0747	0	0.01	3.28	151.061	805.348	91.2074	264.01	22.5988	0.595443	4546.38	9493.69	5.69977	1	0	22.8	18.635	57.422	-4.47
535	15061	MÃ©xico	Nopaltepec	NA	1	NA	NA	0.8173	0	0.19	0.05	143.81	549.207	71.9482	259.971	11.409	0.00555513	4671.95	9216.48	11.6641	1	0	4.6	1.261	13.369	0.75
536	15062	MÃ©xico	Ocoyoacac	5	6	2	6	4.41995	0	0.04	0.48	135.549	1000.42	95.135	240.504	16.0925	0.306886	5827.07	9426.5	12.9972	2	0	32.8	5.227	41.42	0.29
537	15063	MÃ©xico	Ocuilan	3	1	NA	NA	0.820495	0	0.31	0.14	154.654	1158.29	99.6447	260.789	33.5592	0.560055	5911.41	9163.4	3.35961	1	0	47.4	0.943	30.702	-0.11
538	15064	MÃ©xico	El Oro	NA	NA	NA	4	0.586718	0	0.24	0.19	126.702	895.616	95.8352	229.68	17.1496	0.567932	5504.45	9261.36	8.02154	1	0	17.3	2.528	20.188	-1.72
539	15065	MÃ©xico	Otumba	5	1	1	4	4.45156	0	0.17	0.26	145.597	616.023	75.1581	264.821	9.17115	0	4392.12	9424.56	2.62763	1	0	10.2	2.577	17.553	-1.28
540	15066	MÃ©xico	Otzoloapan	1	1	NA	NA	0.542789	1	0.47	0.02	204.8	1105.38	100.494	317.185	102.608	0.964288	4505.74	9258.19	5.89698	1	0	30.1	0.32	20.067	0.46
541	15067	MÃ©xico	Otzolotepec	NA	NA	NA	1	1.11402	0	0.06	0.44	140.11	904.791	89.7866	245.18	19.928	0	5453.13	9399.81	8.12327	2	0	0.2	7.798	32.671	-1.75
542	15068	MÃ©xico	Ozumba	NA	NA	NA	5	0.869424	0	0.22	0.16	151.117	1027.91	95.9737	259.659	30.6612	0	5328.9	9622.17	11.4763	1	0	1.5	6.529	30.605	-0.78
543	15069	MÃ©xico	Papalotla	NA	NA	1	40	1.00505	0	0.04	0.05	151.002	594.263	84.8369	270.979	9.12026	0	4463.69	9592.62	2.86685	1	0	0	15.473	18.691	16.7
544	15070	MÃ©xico	La Paz	1	NA	3	14	4.42868	0	0	2.73	152.668	606.894	86.9707	269.323	16.2126	0.0620561	4707.07	9487.14	0	2	0	3.8	81.625	87.045	-14.64
545	15071	MÃ©xico	PolotitlÃ¡n	3	1	NA	2	1.80327	0	0.22	0.11	158.938	728.474	88.2665	279.662	31.1685	0.0357448	4388.02	9612.19	6.99085	1	0	1.4	1.192	9.632	-0.06
546	15072	MÃ©xico	RayÃ³n	NA	1	NA	NA	0.520004	0	0.1	0.09	136.539	875.584	92.0092	236.572	18.0281	0	5432.06	9663.43	13.0915	2	0	0	6.984	37.165	6.26
547	15074	MÃ©xico	San Felipe del Progreso	5	4	6	3	6.88464	1	0.26	0.4	134.2	862.432	87.8897	238.306	15.4225	0.231656	5095.23	9373.14	8.26076	1	0	5.8	3.956	9.185	1.59
548	15075	MÃ©xico	San MartÃ­n de las PirÃ¡mides	3	NA	NA	14	1.30355	0	0.11	0.22	147.073	607.441	77.4542	266.362	9.64452	0	4437.91	9519.36	0.923793	2	0	6.6	4.2	36.762	0.05
549	15076	MÃ©xico	San Mateo Atenco	2	4	NA	7	3.96089	0	0.01	0.7	140.205	871.16	92.5754	244.142	19.3691	0	5412.62	9656.23	5.79973	2	0	0	46.679	46.679	87.52
550	15079	MÃ©xico	Soyaniquilpan de JuÃ¡rez	5	1	NA	1	2.91927	0	0.27	0.09	151.275	807.14	82.0358	265.029	27.7194	0.156294	4429.27	9473.26	9.24086	1	0	1.7	0.984	5.104	-0.01
551	15080	MÃ©xico	Sultepec	1	1	NA	NA	1.0609	1	0.53	0.12	168.238	1292.25	91.998	271.682	63.5246	0.922498	6323.61	9628.69	12.9517	1	0	19.1	0.428	15.03	-0.66
552	15081	MÃ©xico	TecÃ¡mac	1	NA	1	41	5.51343	0	0.01	3.72	153.586	609.972	84.027	270.493	15.368	0	4232.67	9550.56	3.94987	2	0	4.6	35.13	52.617	31.61
553	15082	MÃ©xico	Tejupilco	13	6	1	5	3.46749	0	0.24	0.45	206.223	1642.34	100.293	320.364	105.969	0.589018	4565.36	9596.62	6.52024	2	0	10.7	1.191	44.276	-0.08
554	15083	MÃ©xico	Temamatla	NA	NA	2	8	0.927693	0	0.05	0.12	151.917	729.642	91.3457	264.936	21.9143	0	4911.22	9630.51	8.79002	2	0	0	4.858	29.497	1.54
555	15084	MÃ©xico	Temascalapa	1	NA	1	34	3.62349	0	0.09	0.29	146.963	660.887	78.5967	263.964	12.7657	0	4391.68	9385.24	7.72453	1	0	1.7	2.666	18.574	1.2
556	15085	MÃ©xico	Temascalcingo	NA	NA	6	NA	1.35587	0	0.2	0.31	142.308	823.651	93.1946	252.109	23.6282	0.246195	4977.69	9335.75	6.4135	1	0	13.9	1.877	12.863	-0.25
557	15086	MÃ©xico	Temascaltepec	2	NA	3	233	0.896621	1	0.38	0.12	181.899	1205.89	98.1768	286.899	76.8995	1.10879	4979.19	9620.07	27.634	1	0.298874	52.1	0.619	25.583	0.12
558	15087	MÃ©xico	Temoaya	NA	NA	NA	1	1.16421	0	0.08	0.38	137.775	904.331	89.4719	241.784	19.4415	0.223973	5667.41	9324.56	2.60797	2	0	9.5	5.71	26.964	-1.94
559	15088	MÃ©xico	Tenancingo	7	1	NA	43	3.44258	0	0.27	0.71	166.713	1182.86	97.9016	274.964	46.0927	0.455964	5448.67	9498.33	11.6534	1	0	14.6	6.387	33.486	-0.38
560	15089	MÃ©xico	Tenango del Aire	2	NA	1	8	1.36448	0	0.16	0.09	146.099	817.207	92.644	257.232	19.4812	0.0111488	5134.22	9383.31	1.01642	1	0	0	3.008	31.975	-4.81
561	15090	MÃ©xico	Tenango del Valle	5	3	1	43	4.80586	0	0.24	0.55	130.74	964.804	90.6309	229.711	16.596	0.211202	5587.87	9430.27	10.1265	2	0	14.7	4.31	42.111	-0.72
562	15091	MÃ©xico	Teoloyucan	1	NA	NA	7	2.48222	0	0.03	0.66	156	635.708	86.819	271.097	24.339	0	4023.98	9673.8	6.01858	2	0	18.5	21.223	35.11	-12.57
563	15092	MÃ©xico	TeotihuacÃ¡n	19	3	3	104	4.72196	0	0.03	0.48	149.282	596.266	80.4857	268.7	9.94173	0	4407.95	9581.38	4.35069	1	0	3.4	7.078	29.939	-2.94
564	15093	MÃ©xico	Tepetlaoxtoc	1	1	NA	43	3.31126	0	0.09	0.22	147.673	609.127	82.1745	266.884	7.58723	0.00348358	4542.31	9461.11	7.68675	2	0	16.8	1.831	13.146	-0.3
565	15094	MÃ©xico	Tepetlixpa	2	NA	NA	19	1.93161	0	0.31	0.12	163.716	1049.12	97.6127	270.855	47.5266	0.18559	5143.38	9348.86	8.57264	1	0	4.8	4.776	18.881	-1.46
566	15095	MÃ©xico	TepotzotlÃ¡n	13	5	4	125	6.12101	0	0.03	0.88	154.285	677.031	88.0345	268.331	24.7211	0.0926942	4159.22	9493.57	3.09566	2	0	7.1	5.039	22.55	-0.31
567	15096	MÃ©xico	Tequixquiac	7	NA	4	105	4.02586	0	0.1	0.26	155.252	669.612	83.9512	270.063	26.5889	0.0600466	4379.27	9537.35	3.95518	1	0	14.4	3.247	13.893	-0.14
568	15098	MÃ©xico	Texcalyacac	NA	NA	3	44	0.864475	0	0.1	0.05	136.382	977.546	95.156	238.073	16.2309	0.190919	5524.87	9463.7	18.8002	1	0	43.3	2.331	27.107	0.1
569	15099	MÃ©xico	Texcoco	11	4	25	171	7.44286	0	0.05	2.61	151.28	591.507	83.9858	270.965	10.5427	0	4559.88	9535.92	6.37168	3	0.108928	36.1	6.522	30.304	3.77
570	15100	MÃ©xico	Tezoyuca	NA	1	1	NA	2.1384	0	0.02	0.23	153.137	594.783	85.954	271	11.6283	0	4330.75	9520.69	7.05323	1	0	3.4	29.048	30.86	3.21
571	15101	MÃ©xico	Tianguistenco	1	3	3	7	4.66371	0	0.09	0.47	136.938	997.24	96.0778	240	15.7472	0.000379963	5658.68	9494.43	7.1754	2	0	17.9	6.427	33.682	1.39
572	15102	MÃ©xico	Timilpan	NA	1	NA	NA	0.3025	0	0.22	0.09	134.014	836.528	89.276	242.092	17.1866	0.576538	4990.25	9414.9	10.6855	1	0	38.9	0.991	9.714	-0.24
573	15103	MÃ©xico	Tlalmanalco	3	2	7	12	4.00839	0	0.03	0.49	137.7	874.738	90.5904	247.912	14.0184	0.412895	5877.09	9501.6	8.62935	1	0	64.2	3.088	39.409	-1.33
574	15104	MÃ©xico	Tlalnepantla de Baz	5	2	10	114	7.42034	0	0	12.33	156.286	733.654	94.3518	268.992	25.7516	0.154955	4483.59	9520.89	0	3	0.0119054	3.8	84.172	94.031	-98.9
575	15106	MÃ©xico	Toluca	25	7	2	137	9.02647	0	0.01	10.71	137.404	821.84	87.2915	238.975	20.9977	0	5458.82	9516.35	5.09425	2	0	4	21.453	42.235	-8.83
576	15107	MÃ©xico	Tonatico	6	5	10	36	2.15592	0	0.27	0.09	201.179	1181.97	99.2873	310.498	100.753	0.390747	3534.33	9505.8	8.69849	1	0	0	1.438	30.762	-0.7
577	15108	MÃ©xico	Tultepec	NA	NA	NA	25	1.25774	0	0	1.47	155.726	641.243	88.2946	270.555	22.2186	0	4044.53	9636.46	5.69838	2	0	0	59.27	73.789	-12.26
578	15109	MÃ©xico	TultitlÃ¡n	5	1	1	21	6.87812	0	0	6.44	155.068	676.52	90.7426	269.087	22.6707	0.0161741	4155.12	9609.42	1.56491	3	0	4.7	78.686	94.113	-58.71
579	15110	MÃ©xico	Valle de Bravo	18	7	28	192	4.98434	0	0.07	0.54	178.47	1037.92	97.9523	284.368	70.9033	0.65554	4645.23	9285.35	26.608	2	1.24609	61.6	1.545	18.707	-2.01
580	15112	MÃ©xico	Villa del CarbÃ³n	3	1	2	15	4.16398	0	0.24	0.22	143.452	971.049	90.9389	254.781	19.742	0.491883	5078.63	9446.98	13.9676	1	0	34.2	1.709	13.193	0.3
581	15113	MÃ©xico	Villa Guerrero	1	NA	NA	NA	1.21655	0	0.36	0.29	163.449	1191.52	95.9767	269.38	45.4925	0.825666	5608.32	9413.5	13.7674	1	0	10.8	3.07	10.959	-1.14
582	15114	MÃ©xico	Villa Victoria	4	1	NA	NA	0.912609	1	0.19	0.3	134.336	934.323	88.1653	235.79	12.0713	0.257493	4824.68	9639.73	7.50503	1	0	10.1	2.562	20.58	-0.53
583	15115	MÃ©xico	XonacatlÃ¡n	NA	NA	NA	19	0.93156	0	0.05	0.34	137.595	943.861	91.4442	243.406	18.2745	0.0903841	5620.44	9530.76	8.8769	1	0	15.9	10.27	41.549	0.19
584	15117	MÃ©xico	Zacualpan	1	NA	NA	1	0.583251	1	0.45	0.08	190.077	1254.28	98.773	296.802	90.7484	0.956988	4079.39	9568.9	14.389	1	0	15	0.465	31.029	-0.8
585	15118	MÃ©xico	Zinacantepec	11	7	4	117	6.60476	0	0.07	1.22	129.027	859.507	84.6081	227.027	21.4359	0	5703.13	9542.2	7.32133	1	0.270385	16.9	6.604	28.482	0.61
586	15119	MÃ©xico	ZumpahuacÃ¡n	NA	NA	NA	1	0.39163	1	0.56	0.08	195.812	1097.28	99.5491	304.701	91.0637	0.441551	3722.9	9392.78	9.41431	2	0	1	0.935	27.706	0.44
587	15120	MÃ©xico	Zumpango	12	6	9	34	6.64222	0	0.06	1.56	155.117	623.591	82.5122	271	22.124	0	4199.27	9543.93	6.18812	2	0	18.3	12.625	29.995	32.71
588	15121	MÃ©xico	CuautitlÃ¡n Izcalli	6	7	2	108	7.83567	0	0	9.94	155.88	679.524	90.0124	269.453	25.2833	0.116409	4117.44	9603.57	0	2	0	3.9	50.757	55.791	-19.71
589	15122	MÃ©xico	Valle de Chalco Solidaridad	7	3	8	2	5.83029	0	0	3.05	156.398	632.19	89.0405	272.251	21.6502	0	4858.67	9178.62	0	2	0	6	84.405	128.742	-58.01
590	15124	MÃ©xico	San JosÃ© del RincÃ³n	NA	NA	1	NA	1.01916	1	0.39	0.26	125.846	931.701	92.0598	227.094	13.5039	0.516029	5649.22	9367.86	7.45415	1	0	20.1	2.105	7.069	0.24
591	15125	MÃ©xico	Tonanitla	NA	NA	NA	5	0.49912	0	0.05	0.09	155	617.503	85.4422	271.928	18.3818	0	4171.99	9533.46	4.69928	1	0	19.3	16.576	31.421	51.5
592	16001	MichoacÃ¡n de Ocampo	Acuitzio	NA	NA	NA	12	0.870159	0	0.24	0.07	162.341	1077.07	97.1403	277.403	51.3714	0.0634189	5206.34	9342.05	10.0203	1	0	31.2	0.645	10.494	-0.4
593	16002	MichoacÃ¡n de Ocampo	Aguililla	NA	NA	NA	2	0.931904	0	0.54	0.14	283.569	823.417	109.369	388.778	176.512	0	3325.72	9526.06	5.12322	2	0	17.7	0.106	14.616	-0.04
594	16003	MichoacÃ¡n de Ocampo	Ãlvaro ObregÃ³n	NA	NA	NA	13	0.690194	0	0.19	0.12	178.806	712.208	101.918	299.111	56.5963	0.151219	4001.36	9598.88	3.4974	1	0	14.9	1.452	22.582	0.06
595	16004	MichoacÃ¡n de Ocampo	Angamacutiro	NA	NA	NA	4	0.548882	0	0.5	0.08	198.793	770.332	108.596	325.793	66.411	0.0168737	3357.36	9626.55	6.22166	1	0	7	0.627	19.811	-0.37
596	16005	MichoacÃ¡n de Ocampo	Angangueo	NA	NA	NA	64	0.544379	0	0.09	0.06	116.327	1028.27	88.5147	213.515	10.9934	0.913304	6598.91	9398.37	22.2341	1	0.544379	48.4	1.427	18.386	-1.1
597	16006	MichoacÃ¡n de Ocampo	ApatzingÃ¡n	13	6	7	83	5.56704	0	0.11	1.24	284.222	696.497	110.011	401.259	168.351	0.00202084	3604.93	9541.43	4.37373	1	0	18.7	0.773	41.87	-0.46
598	16008	MichoacÃ¡n de Ocampo	Aquila	2	1	NA	NA	0.567406	1	0.57	0.1	248.603	959.943	105.17	323.839	149.662	0.820204	4770.37	9459.93	3.7712	1	0	4.9	0.109	18.877	-0.06
599	16009	MichoacÃ¡n de Ocampo	Ario	NA	NA	NA	17	0.859823	0	0.37	0.17	175.6	1179.94	103.672	287.995	68.4568	0.123877	6063.97	9601.34	10.5595	1	0	33.3	0.524	26.589	-0.33
600	16010	MichoacÃ¡n de Ocampo	Arteaga	6	1	NA	4	2.58235	0	0.4	0.17	229.025	983.824	105.231	324.928	118.514	0.565914	4890.53	9601.87	4.73376	1	0	41.8	0.059	20.615	-0.07
601	16011	MichoacÃ¡n de Ocampo	BriseÃ±as	NA	1	9	57	2.24632	0	0.14	0.08	196.26	772.975	108.681	314.665	69.0549	0	3049.36	9621.1	3.84657	1	0	9	1.739	16.345	-0.41
602	16012	MichoacÃ¡n de Ocampo	Buenavista	2	NA	1	5	3.47308	0	0.45	0.33	285.668	644.159	108.311	397.706	173.213	0	3489.56	9441.88	3.17865	1	0	2.9	0.496	20.658	-0.41
603	16013	MichoacÃ¡n de Ocampo	CarÃ¡cuaro	NA	NA	NA	1	0.533735	1	0.52	0.06	274.159	1039.31	102.483	398.137	156.327	0.860804	2850.15	9756.44	8.65285	1	0	19.2	0.1	15.109	-0.05
604	16014	MichoacÃ¡n de Ocampo	Coahuayana	1	NA	NA	17	1.59694	0	0.34	0.1	261.394	975.102	111.35	336.492	158.293	0	4372.21	9684.13	2.6378	1	0	1.4	0.467	13.82	0.55
605	16015	MichoacÃ¡n de Ocampo	CoalcomÃ¡n de VÃ¡zquez Pallares	6	3	13	78	2.96191	0	0.35	0.17	226.485	1279.85	97.9694	318.568	121.601	0.270522	5384.96	9528.94	5.16317	1	0	30.9	0.07	23.957	0.04
606	16016	MichoacÃ¡n de Ocampo	Coeneo	NA	NA	NA	22	0.417874	0	0.37	0.11	162.932	904.993	101.371	283.025	37.715	0.0373485	4881.2	9506.27	12.4632	1	0	18.1	0.536	23.896	-0.19
607	16017	MichoacÃ¡n de Ocampo	Contepec	1	1	NA	8	2.05972	1	0.33	0.18	144.138	824.237	94.3288	253.748	27.7691	0.336747	4977.26	9239.71	5.53125	1	0	17.9	0.932	10.841	-0.21
608	16018	MichoacÃ¡n de Ocampo	CopÃ¡ndaro	1	NA	NA	NA	0.476404	0	0.5	0.05	178.67	742.18	101.566	299.122	55.8557	0.0551251	3831.43	9521.78	7.45856	2	0	64.3	0.551	15.599	0
609	16019	MichoacÃ¡n de Ocampo	Cotija	NA	NA	NA	12	0.730005	0	0.29	0.15	174.652	995.68	97.2843	291.882	48.678	0.389062	4772.77	9733.63	4.66686	2	0	18.7	0.403	31.027	0.11
610	16020	MichoacÃ¡n de Ocampo	Cuitzeo	4	1	1	87	3.34121	0	0.2	0.18	182.045	690.581	101.274	304.527	55.8665	0.655492	3497.94	9637.71	5.44116	2	0	62.6	1.184	30.254	-0.55
611	16021	MichoacÃ¡n de Ocampo	Charapan	NA	NA	NA	2	0.769081	1	0.24	0.05	143.662	1174.49	99.6049	256.583	24.4719	0.449887	6204.92	9352.48	9.79396	1	0	13.8	0.583	21.009	0.23
612	16022	MichoacÃ¡n de Ocampo	Charo	NA	NA	NA	1	0.636213	0	0.2	0.13	175.721	768.72	100.857	293.55	58.5489	0.18945	4323.26	9388.17	9.84272	2	0	26.6	0.783	21.104	0.61
613	16023	MichoacÃ¡n de Ocampo	Chavinda	1	NA	NA	48	1.8021	0	0.41	0.08	184.341	840.832	93.286	307.541	53.5911	0.00817379	3967.18	9559.78	5.2175	1	0	24.9	0.69	8.971	-0.24
614	16024	MichoacÃ¡n de Ocampo	CherÃ¡n	1	NA	NA	NA	0.867102	1	0.26	0.08	143.323	1137.35	102.251	258.228	26.0392	0.391475	6428.34	9631.74	15.6516	1	0	50.3	0.932	27.015	0.26
615	16025	MichoacÃ¡n de Ocampo	Chilchota	NA	1	4	25	2.80731	1	0.18	0.19	169.254	1058.5	104.581	291.81	34.2633	0.32961	5163.25	9589.97	7.72891	2	0	37.7	1.34	28.402	-0.19
616	16026	MichoacÃ¡n de Ocampo	Chinicuila	1	NA	NA	8	0.473842	1	0.74	0.03	240.438	1028.77	102.105	325.573	140.438	0.635724	4889.58	9526.72	7.33451	1	0	7.3	0.047	13.921	-0.02
617	16027	MichoacÃ¡n de Ocampo	ChucÃ¡ndiro	NA	NA	NA	1	0.382116	1	0.51	0.03	178.423	767.235	98.5498	298.444	53.2193	0.167337	3802.65	9487.3	6.86289	1	0	19.7	0.259	11.407	0.21
618	16028	MichoacÃ¡n de Ocampo	Churintzio	NA	NA	NA	172	0.559097	0	0.32	0.04	183.833	917.594	106.617	309.922	48.7429	0.223904	3761.55	9778.83	6.36669	1	0	17.1	0.23	9.881	-0.05
619	16030	MichoacÃ¡n de Ocampo	Ecuandureo	NA	NA	NA	1	0.625026	0	0.41	0.09	200.094	854.337	103.922	325.752	66.0922	0	3302.27	9605.1	7.09239	1	0	20.3	0.393	21.152	-0.41
620	16032	MichoacÃ¡n de Ocampo	ErongarÃ­cuaro	1	NA	1	50	1.36514	0	0.22	0.07	157.241	1028.98	103.023	275.913	37.7419	0.131544	5078.56	9346.67	9.36205	2	0	52	0.648	13.898	-0.16
621	16033	MichoacÃ¡n de Ocampo	Gabriel Zamora	5	NA	3	7	2.97519	0	0.35	0.17	269.957	842.907	112.051	386.704	153.721	0.0370409	3942.7	9379.89	3.45075	1	0	26.8	0.587	14.311	-0.62
622	16034	MichoacÃ¡n de Ocampo	Hidalgo	1	1	1	23	5.86332	0	0.07	0.77	157.7	948.057	91.7672	265.18	41.6782	0.203695	5141.59	9483.28	10.5174	1	0	57.9	1.106	27.098	-0.29
623	16035	MichoacÃ¡n de Ocampo	La Huacana	1	1	8	5	3.82952	1	0.35	0.18	277.571	751.763	108.761	391.228	163.518	0.27272	3697.03	9491.73	8.5107	1	0	37.4	0.158	15.635	-0.24
624	16036	MichoacÃ¡n de Ocampo	Huandacareo	NA	NA	NA	1	0.725913	0	0.14	0.1	180.586	742.184	99.2552	303.205	55.2101	0.0634356	4351.3	9463.02	4.9913	1	0	13.4	1.219	15.593	-0.85
625	16037	MichoacÃ¡n de Ocampo	Huaniqueo	NA	NA	NA	20	0.486037	0	0.38	0.05	167.429	864.341	99.4364	287.34	42.0878	0.320487	5491.45	9475.56	0	1	0	9.7	0.399	12.443	-0.23
626	16038	MichoacÃ¡n de Ocampo	Huetamo	1	1	1	19	4.4718	1	0.27	0.38	288.607	833.615	113.736	410.52	169.405	0.130083	2583.68	9535.04	4.24568	1	0	9.9	0.205	18.039	-0.03
627	16039	MichoacÃ¡n de Ocampo	Huiramba	NA	NA	NA	24	0.360448	0	0.37	0.05	161.598	1037.36	99.6489	279.563	48.3181	0.0386846	5664.49	9647.79	6.38216	1	0	17.5	1.147	23.252	-0.29
628	16040	MichoacÃ¡n de Ocampo	Indaparapeo	NA	1	NA	30	1.62133	0	0.25	0.1	174.582	766.988	100.982	294.492	54.4931	0.0595094	4241.38	9559.84	6.12799	1	0	26.2	1.049	18.013	0.46
629	16043	MichoacÃ¡n de Ocampo	Jacona	1	NA	NA	22	2.31872	0	0.18	0.55	190.145	890.033	100.137	317.2	55.7461	0.112418	4100.53	9646.59	5.80915	1	0	10.1	5.835	44.586	-3.2
630	16044	MichoacÃ¡n de Ocampo	JimÃ©nez	NA	NA	NA	4	0.536508	0	0.28	0.11	169.322	894.025	108.398	291.322	39.1687	0.397722	4896.35	9742.51	9.21562	1	0	12.1	0.67	17.417	-0.21
631	16045	MichoacÃ¡n de Ocampo	Jiquilpan	5	NA	9	22	3.38422	0	0.07	0.32	183.795	814.507	98.986	299.077	58.7839	0.105754	4048.66	9531.78	3.45023	2	0	0.9	1.497	22.324	0.61
632	16047	MichoacÃ¡n de Ocampo	Jungapeo	NA	NA	NA	4	0.473735	0	0.57	0.11	194.414	860.434	94	305.484	86.8121	0.803564	3984.27	9410.93	6.61811	1	0	27	0.751	25.664	-0.89
633	16048	MichoacÃ¡n de Ocampo	Lagunillas	NA	NA	NA	14	0.560911	0	0.3	0.03	163.324	1007.52	98.9866	281.572	49.1134	0.252977	5635.49	9552.04	2.66875	1	0	3.6	0.795	9.453	-0.16
634	16050	MichoacÃ¡n de Ocampo	MaravatÃ­o	NA	NA	NA	20	1.3714	0	0.28	0.46	169.395	844.551	95.6593	285.018	45.779	0	4178.96	9613.89	5.63429	3	0	10.7	1.289	18.935	-0.48
635	16051	MichoacÃ¡n de Ocampo	Marcos Castellanos	NA	1	NA	3	1.46959	0	0.21	0.09	165.593	863.248	98.6448	281.234	38.9476	0.154307	5039.19	9418.35	6.38413	1	0	2.7	0.604	21.528	-0.23
636	16052	MichoacÃ¡n de Ocampo	LÃ¡zaro CÃ¡rdenas	19	1	32	201	7.80342	0	0.03	1.92	272	1049.73	106.096	342.318	180.344	0.0479147	3409.14	9677.75	5.52399	1	0	7.2	1.707	18.834	0.34
637	16053	MichoacÃ¡n de Ocampo	Morelia	20	9	19	235	8.39808	0	0.04	11.05	175.536	808.134	99.4707	290.107	60.3696	0.0495741	4571.45	9565.19	0	2	0	22.2	7.166	53.052	2.01
638	16055	MichoacÃ¡n de Ocampo	MÃºgica	4	3	1	2	4.55716	0	0.17	0.3	282.077	696.368	106.651	399.033	164.204	0	3615.11	9591.16	5.819	1	0	2.8	1.217	27.762	-0.55
639	16056	MichoacÃ¡n de Ocampo	Nahuatzen	1	NA	1	5	2.84753	1	0.18	0.09	136.868	1190.36	101.362	248.107	24.4375	0.204238	6455.59	9356.39	10.0274	1	0	24.2	1.079	31.01	0.93
640	16057	MichoacÃ¡n de Ocampo	NocupÃ©taro	NA	NA	NA	2	0.611086	1	0.61	0.04	267.166	1041.78	103.732	390.454	150.75	0.155857	3019.12	9570.82	7.9414	1	0	23.4	0.151	10.571	-0.06
641	16058	MichoacÃ¡n de Ocampo	Nuevo Parangaricutiro	NA	1	11	14	1.91397	0	0.34	0.1	162.509	1265.18	104	274.554	44.9535	0.557624	5870.59	9565.82	12.589	1	0	46.9	0.898	44.161	0.06
642	16059	MichoacÃ¡n de Ocampo	Nuevo Urecho	2	2	NA	NA	0.469798	0	0.56	0.05	256.169	904.961	111.652	372.034	142.983	0.741594	4397.89	8771.81	18.9313	1	0	35.9	0.275	18.467	0.17
643	16060	MichoacÃ¡n de Ocampo	NumarÃ¡n	NA	NA	NA	1	0.509147	0	0.38	0.07	202.657	802.926	106.381	330.831	67.3617	0.0695297	3195.57	9564.07	6.84902	1	0	0	1.237	22.174	-1.07
644	16061	MichoacÃ¡n de Ocampo	Ocampo	1	1	NA	39	2.28902	1	0.15	0.11	117.976	1050.04	89.8731	215.15	11.895	0.476584	6633.48	9141.1	13.8337	1	0.626285	43.5	1.752	14.173	-0.45
645	16062	MichoacÃ¡n de Ocampo	PajacuarÃ¡n	1	NA	NA	NA	0.77667	0	0.46	0.12	186.326	787.522	99.5762	305.057	58.5048	0.155021	3527.45	9384.19	6.84173	2	0	13.6	1.243	26.677	0.42
646	16063	MichoacÃ¡n de Ocampo	PanindÃ­cuaro	NA	NA	NA	6	0.695274	0	0.47	0.09	180.538	868.768	109.201	303.201	48.4858	0.0694636	4279.16	9673.84	6.81536	2	0	6.4	0.518	14.061	-0.54
647	16064	MichoacÃ¡n de Ocampo	ParÃ¡cuaro	3	1	NA	39	2.69277	1	0.39	0.16	283.883	658.163	108.203	400.395	166.95	0.000211442	3373.94	9395.91	7.07612	1	0	1.2	0.536	18.808	-0.23
648	16065	MichoacÃ¡n de Ocampo	Paracho	NA	NA	NA	5	0.952825	0	0.08	0.2	144.628	1152.14	101.605	259.06	26.3257	0.0760147	6282.2	9504.12	4.60267	1	0	26.7	1.635	31.753	0.13
649	16066	MichoacÃ¡n de Ocampo	PÃ¡tzcuaro	12	6	17	186	5.11255	0	0.08	0.66	154.547	1087.5	103.405	271.409	42.1417	0.190255	5548.11	9426.84	10.197	2	0	37.9	2.257	36.547	0.06
650	16068	MichoacÃ¡n de Ocampo	PeribÃ¡n	NA	NA	NA	2	0.795814	0	0.53	0.18	178.684	1295.1	108.303	292.041	61.5114	0.268357	5209.53	9495.21	9.30943	1	0	8.6	0.891	29.403	0
651	16069	MichoacÃ¡n de Ocampo	La Piedad	NA	NA	2	28	2.76118	0	0.06	1.03	203.583	872.676	107.45	332.314	67.8461	0.107611	3156.05	9606.92	2.31969	1	0	5.1	3.769	36.194	-1.35
652	16071	MichoacÃ¡n de Ocampo	PuruÃ¡ndiro	NA	NA	NA	10	1.26123	0	0.32	0.5	188.252	812.001	104.847	313.135	57.1404	0.0500168	4264.3	9523.22	4.26552	2	0	3.7	0.971	21.752	-0.15
653	16072	MichoacÃ¡n de Ocampo	QuerÃ©ndaro	NA	NA	3	23	1.4337	0	0.27	0.08	175.398	756.613	101.563	295.669	52.7067	0.337477	4182.41	9525.08	7.72777	1	0	50.8	0.598	21.626	-0.17
654	16073	MichoacÃ¡n de Ocampo	Quiroga	3	1	3	106	3.5402	0	0.09	0.17	158.965	995.905	101.828	278.012	40.3711	0.169053	5372.08	9580.65	7.6048	2	0	43.5	1.282	32.736	-0.88
655	16074	MichoacÃ¡n de Ocampo	CojumatlÃ¡n de RÃ©gules	2	1	NA	42	1.77561	0	0.46	0.06	188.925	792.304	102.376	302.015	65.2935	0	3454.5	9637.94	7.83145	2	0	1.4	0.811	23.263	-0.29
656	16075	MichoacÃ¡n de Ocampo	Los Reyes	NA	NA	NA	24	0.978195	0	0.32	0.49	195.907	1158.19	104.73	311.563	87.172	0.0262397	4860.22	9641.89	5.88247	1	0	42.7	1.652	49.673	1.25
657	16076	MichoacÃ¡n de Ocampo	Sahuayo	NA	1	1	13	3.72229	0	0.05	0.61	189.493	770.776	104.249	304.493	66.002	0	3748.42	9612.23	3.81581	2	0	0.4	6.17	40.907	-2.23
658	16077	MichoacÃ¡n de Ocampo	San Lucas	NA	NA	NA	8	0.888158	1	0.39	0.12	283.043	954.902	114	403.056	166.371	0.313339	2624.76	9567.28	3.68744	1	0	18.7	0.379	11.091	-0.26
659	16078	MichoacÃ¡n de Ocampo	Santa Ana Maya	NA	NA	NA	1	0.682263	0	0.22	0.08	181.978	688.597	103	304.825	55.9902	0	3856.11	9592.25	2.33512	2	0	12.1	1.24	18.595	-0.3
660	16079	MichoacÃ¡n de Ocampo	Salvador Escalante	2	1	14	92	4.67944	0	0.18	0.18	149.181	1193.72	103.267	262.867	40.7349	0.141897	5989.64	9505.13	11.62	1	0	25	1.029	17.709	-0.36
661	16080	MichoacÃ¡n de Ocampo	Senguio	1	NA	NA	3	0.937424	0	0.29	0.08	150.504	866.36	99.6819	257.952	32.0547	0.327079	5067.52	9401.79	10.058	1	0	41.9	0.798	13.936	-0.06
662	16082	MichoacÃ¡n de Ocampo	TacÃ¡mbaro	2	NA	3	118	3.0341	0	0.37	0.42	203.532	1140.91	110.948	324.075	89.2669	0.43819	4340.71	9451	7.93721	2	0	35.6	1.016	34.318	-0.2
663	16083	MichoacÃ¡n de Ocampo	TancÃ­taro	NA	3	NA	123	1.27753	0	0.42	0.22	154.508	1077.64	103.988	262.23	41.0324	0.0158917	6825.11	9213.87	15.8313	1	0.0398743	24.3	0.471	20.124	0.11
664	16084	MichoacÃ¡n de Ocampo	Tangamandapio	NA	1	1	17	2.94123	1	0.38	0.15	161.929	963.354	94.6838	279.06	32.4946	0.227984	4859.11	9394.94	12.4839	2	0	20.9	1.01	27.281	0.25
665	16085	MichoacÃ¡n de Ocampo	TangancÃ­cuaro	3	1	5	29	3.53042	0	0.29	0.26	165.148	1018.37	99.3786	286.494	32.8012	0.0292109	5033.93	9496.02	8.9309	2	0	16.3	0.922	28.154	-0.01
666	16086	MichoacÃ¡n de Ocampo	Tanhuato	NA	NA	NA	24	0.69811	0	0.35	0.12	205.789	818.654	107.834	328.434	75.044	0	3261.05	9636.65	6.17092	2	0	5.6	0.686	23.924	-0.32
667	16087	MichoacÃ¡n de Ocampo	Taretan	NA	NA	NA	3	0.756316	0	0.29	0.1	224.38	1145.6	109.682	338.55	112.891	0.201083	4682.41	9505.11	8.21045	1	0	27.3	0.847	13.685	0.07
668	16088	MichoacÃ¡n de Ocampo	TarÃ­mbaro	NA	NA	NA	5	0.937014	0	0.04	0.6	176.999	719.547	100.265	294.774	57.8228	0.22198	4069.83	9546.47	4.69258	1	0	0	4.509	49.59	-1.74
669	16089	MichoacÃ¡n de Ocampo	Tepalcatepec	NA	NA	NA	23	0.895499	0	0.22	0.23	284.087	706.701	105.972	393.072	177.059	0.0600052	3227.86	9633.12	3.50016	1	0	11.6	0.303	22.184	-0.1
670	16090	MichoacÃ¡n de Ocampo	Tingambato	2	NA	1	19	2.54737	0	0.29	0.06	141.11	1180.44	102.441	253.476	29.7756	0.0940702	5826.36	9479.21	12.5678	1	0	39.7	0.866	20.977	0.24
671	16091	MichoacÃ¡n de Ocampo	TingÃ¼indÃ­n	NA	NA	NA	6	0.638361	0	0.25	0.1	172.279	1025.98	100.489	291.144	45.9135	0.183594	5169.4	9371.92	14.6893	2	0	18.9	0.87	20.674	-0.23
672	16093	MichoacÃ¡n de Ocampo	Tlalpujahua	2	3	1	86	2.17298	1	0.12	0.13	131.925	889.539	96.9124	235.332	20.21	0.831916	5373.32	9343.31	6.53347	1	0.0543125	26.6	1.458	14.158	-0.88
673	16094	MichoacÃ¡n de Ocampo	Tlazazalca	NA	NA	1	2	1.29741	0	0.44	0.06	179.227	991.644	107.005	304.78	41.8224	0.019264	4353.83	9545.85	5.57021	1	0	20.6	0.317	9.347	-0.11
674	16095	MichoacÃ¡n de Ocampo	Tocumbo	NA	1	1	NA	1.60224	0	0.33	0.1	174.713	1039.35	101.722	292.579	50.9543	0.156475	4935.9	9586.35	6.21576	2	0	30.1	0.245	16.365	-0.05
675	16097	MichoacÃ¡n de Ocampo	Turicato	NA	NA	NA	10	0.804269	1	0.53	0.17	229.374	1079.75	112.494	348.134	118.613	0.354858	3656.63	9476.17	5.07417	1	0	15.1	0.189	22.016	-0.22
676	16098	MichoacÃ¡n de Ocampo	Tuxpan	1	1	6	29	3.38969	0	0.32	0.15	175.894	862.089	92.9447	284.079	62.776	0.263221	4469.24	9482.62	6.62465	1	0	39.6	1.065	15.109	-1.06
677	16099	MichoacÃ¡n de Ocampo	Tuzantla	NA	NA	1	1	0.860804	1	0.67	0.06	260.791	1056.88	99.0285	389.791	139.172	0.89016	2768.61	9525.5	8.21974	1	0	27.8	0.141	16.517	-0.15
678	16100	MichoacÃ¡n de Ocampo	Tzintzuntzan	1	NA	1	124	2.17275	0	0.09	0.06	161.468	982.688	102.035	280.711	41.1965	0.323734	5001.89	9543.98	10.8407	2	0	40.8	0.814	16.534	-0.12
679	16102	MichoacÃ¡n de Ocampo	Uruapan	18	10	22	228	6.98705	0	0.09	2.71	180.203	1524.76	104.193	291.094	62.2242	0.0517468	5797.18	9628.71	3.84482	1	0.0834412	35.4	3.543	53.635	0.21
680	16103	MichoacÃ¡n de Ocampo	Venustiano Carranza	NA	NA	12	55	2.05698	0	0.32	0.17	190.924	751.158	107.165	307.129	66.3152	0	3459.73	9551.65	3.77911	3	0	3.5	1.039	19.286	-1.09
681	16104	MichoacÃ¡n de Ocampo	Villamar	1	NA	NA	NA	0.896667	0	0.41	0.1	184.819	790.951	98.9584	303.824	57.3642	0.186389	4075.37	9462.39	6.54716	2	0	15.4	0.456	13.17	-0.44
682	16107	MichoacÃ¡n de Ocampo	Zacapu	4	4	6	232	5.4197	0	0.09	0.74	165.851	894.765	103.622	287.691	34.3194	0.0343234	5119.82	9688.32	3.93416	3	0	39.3	1.701	27.369	-0.65
683	16108	MichoacÃ¡n de Ocampo	Zamora	1	2	20	45	6.0147	0	0.16	2.01	199.583	857.474	103.582	326.715	64.789	0	3885.03	9575.39	6.38398	2	0	14.3	6.159	53.745	-0.93
684	16110	MichoacÃ¡n de Ocampo	ZinapÃ©cuaro	2	3	5	18	4.68522	0	0.14	0.3	172.084	778.937	101.623	289.412	51.7031	0.426912	4413	9468.42	9.31436	2	0	31.9	0.827	16.669	-0.08
685	16111	MichoacÃ¡n de Ocampo	Ziracuaretiro	NA	NA	1	NA	0.781177	0	0.54	0.07	200.376	1341.41	106.484	314.651	83.6544	0.195312	4889.13	9428.47	11.5019	1	0	40	1.157	14.469	0.1
686	16112	MichoacÃ¡n de Ocampo	ZitÃ¡cuaro	20	7	1	102	5.88585	0	0.15	1.1	168.552	926.387	94.4604	277.653	57.9857	0.346816	4509	9426.21	8.91254	2	0.127223	31.4	3.082	31.637	-2.79
687	16113	MichoacÃ¡n de Ocampo	JosÃ© Sixto Verduzco	NA	1	NA	8	1.91464	0	0.33	0.15	201.548	739.94	107.296	326.968	69.5522	0.0347543	3188.83	9589.72	6.47542	2	0	3	1.202	15.222	-0.58
688	17001	Morelos	Amacuzac	2	1	6	2	2.83966	0	0.22	0.12	248.477	1064.34	107.098	374.034	121.187	0.566458	2510.86	9612.01	9.68295	1	0	1.9	1.506	20.285	-1.04
689	17002	Morelos	Atlatlahucan	1	NA	7	76	3.07048	0	0.16	0.16	210.821	934.247	104.276	319.541	105.807	0.0954455	4039.72	9501.41	5.00058	1	0	1.6	3.193	11.152	1.4
690	17003	Morelos	Axochiapan	NA	NA	11	2	1.87974	0	0.15	0.21	245.574	812.388	101.797	373.401	116	0	2826.94	9575.15	5.7689	1	0	0.3	2.778	32.946	0.67
691	17004	Morelos	Ayala	1	NA	NA	40	2.34411	0	0.14	0.62	235.587	882.916	102.356	355.423	118	0.181467	3243.78	9506.06	3.98775	1	0	0	2.448	34.912	-0.33
692	17005	Morelos	CoatlÃ¡n del RÃ­o	NA	NA	2	1	0.785037	0	0.3	0.07	236.891	944.442	105.085	356.949	121.486	0.459456	2653.76	9361.83	4.48403	1	0	0.3	1.266	13.805	0.05
693	17006	Morelos	Cuautla	8	5	11	95	6.29684	0	0.06	1.94	230.038	895.37	103.255	345.471	117.344	0	3745.94	9620.08	4.32196	1	0	0	15.418	43.331	-16.39
694	17007	Morelos	Cuernavaca	50	21	52	340	7.55635	0	0.01	7.86	203.255	1009.53	103.073	309.182	101.076	0.32321	4277.89	9586.58	0	2	0.646114	18	19.038	45.912	-10.23
695	17008	Morelos	Emiliano Zapata	5	2	11	88	5.66952	0	0.02	0.95	228.116	931.884	101.113	342.835	120.144	0.329379	3254.12	9506.97	5.61956	1	0	0	15.749	31.529	0.6
696	17009	Morelos	Huitzilac	14	3	16	137	2.88953	0	0.15	0.14	128.709	1419.79	101	231.473	13.3101	0.189312	6305.38	9500.13	14.3221	2	0.722382	59.1	1.303	25.083	2.43
697	17010	Morelos	Jantetelco	NA	NA	NA	3	0.742431	0	0.21	0.09	225.302	871.648	103.129	340.474	113.354	0	3593.55	9396.66	5.31064	1	0	0	1.806	21.943	0.04
698	17011	Morelos	Jiutepec	20	15	21	249	6.37118	0	0.01	2.98	220.659	966.64	103.382	331.186	116.412	0.0260112	3643.88	9560.75	0	1	0	0	38.677	49.698	-21.41
699	17012	Morelos	Jojutla	7	4	18	105	5.15695	0	0.09	0.63	247.937	907.439	107.015	374.923	118.485	0.242999	2501.14	9594.19	3.51025	1	0	4.8	3.885	26.044	-2.4
700	17013	Morelos	Jonacatepec	NA	NA	NA	15	0.873772	0	0.19	0.12	231.416	855.892	103.455	349.99	114.736	0	3309.14	9606.54	6.53375	1	0	0	1.855	17.452	-0.04
701	17014	Morelos	Mazatepec	NA	NA	1	14	0.728607	0	0.22	0.07	242.807	883.458	104.865	366.619	118.246	0.153401	2606.48	9462.97	3.11218	1	0	0	1.673	34.803	-1.7
702	17015	Morelos	MiacatlÃ¡n	4	NA	NA	21	1.13567	0	0.22	0.19	239.432	879.788	104	362.088	118.367	0.0395413	2631.44	9476.98	7.84665	1	0	1.5	0.976	60.462	-5.51
703	17016	Morelos	Ocuituco	NA	NA	NA	14	0.974277	0	0.41	0.08	182.187	1163.56	99.2158	287.253	75.1589	0.393922	5758.7	9168.86	10.1629	1	0	4.7	2.23	10.332	-0.53
704	17017	Morelos	Puente de Ixtla	10	9	3	19	3.81736	0	0.22	0.49	246.583	976.989	106.172	371.583	119.743	0.174339	2475.49	9491.93	3.05649	1	0.000306102	3.6	1.693	64.244	-9.42
705	17018	Morelos	Temixco	7	5	6	64	5.64619	0	0.05	1.05	228.66	937.106	101.322	343.235	120.144	0.547482	3191.26	9548.65	1.35818	2	0	0	11.949	40.797	-1.5
706	17019	Morelos	Tepalcingo	NA	1	NA	NA	0.891212	0	0.23	0.17	239.43	844.322	102.416	363.804	116.05	0.132693	3193.71	9649.32	3.46837	1	0	0	0.766	27.272	-0.2
707	17020	Morelos	TepoztlÃ¡n	30	8	15	244	4.41912	0	0.13	0.44	192.439	983.842	103.777	298.161	86.2621	0.319007	5203.73	9462.57	7.81222	3	1.10309	18	2.279	18.635	1.55
708	17021	Morelos	Tetecala	1	NA	NA	58	1.09069	0	0.11	0.05	241.421	905.716	104.282	364.011	119.347	0.309229	2597.67	9410.61	6.84353	1	0	0.1	1.13	19.492	-1
709	17022	Morelos	Tetela del VolcÃ¡n	1	NA	11	7	3.36902	0	0.5	0.07	163.405	1212.96	96.7423	269.337	50.4622	0.715644	6305.22	9375.19	8.84683	1	0	29.1	1.515	13.587	-5.85
710	17023	Morelos	Tlalnepantla	2	NA	4	12	0.980845	1	0.34	0.05	166.826	1002.09	99.0506	274.327	51.5699	0.460505	5699.25	9420.76	6.9371	1	0.0629783	34.7	0.74	34.479	0.22
711	17024	Morelos	TlaltizapÃ¡n de Zapata	5	3	9	31	4.58546	0	0.11	0.41	242.64	845.226	103.158	368.706	113.722	0.0106577	2564.71	9533.54	5.67986	1	0	0	2.206	26.51	-1.29
712	17025	Morelos	Tlaquiltenango	NA	NA	NA	30	0.654333	0	0.15	0.26	245.033	849.706	105.827	371.568	115.161	0	2632.1	9653.02	2.38509	1	0	5.5	0.623	52.209	-0.42
713	17026	Morelos	Tlayacapan	2	1	5	80	2.60115	0	0.23	0.12	200.237	949.609	103.812	306.867	95.1123	0	4335.32	9437.77	6.83984	1	0.00472905	5.2	3.408	23.024	0.49
714	17027	Morelos	Totolapan	NA	NA	1	98	1.11485	0	0.28	0.07	180.054	995.931	99.3753	285.112	71.8677	0.167005	5111.85	9244.59	12.537	2	0	5	2.136	23.753	-0.09
715	17028	Morelos	Xochitepec	3	1	10	88	4.97256	0	0.04	0.57	235.984	888.804	101.844	355.462	120.681	0.36004	2851.67	9573.87	4.84097	2	0	0	7.92	29.884	-1.23
716	17029	Morelos	Yautepec	12	11	52	109	6.22695	0	0.08	1	227.091	923.619	103.002	342.301	115.813	0.0846414	3667.42	9581.05	5.85623	1	0.0983544	0.1	5.916	23.156	-2.26
717	17030	Morelos	Yecapixtla	NA	NA	NA	4	1.06627	0	0.13	0.32	203.763	1010.86	102.512	310.205	99.7642	0.204647	4520.18	9581.13	7.13805	2	0	0	3.252	30.214	-0.15
718	17031	Morelos	Zacatepec	NA	1	2	10	2.94315	0	0.05	0.39	244.759	850.698	105.444	371.501	113.811	0	2529.42	9676.11	5.1868	1	0	0	11.783	37.69	-9.5
719	17032	Morelos	Zacualpan de Amilpas	2	1	7	NA	2.76987	0	0.19	0.06	206.366	1002.06	100.486	314.328	100.748	0.171087	4528.44	9317.84	5.23061	2	0	0	1.862	11.623	-0.4
720	17033	Morelos	Temoac	1	NA	NA	24	1.7509	0	0.16	0.09	217.75	914.542	102.097	329.323	109.245	0.0478372	3963.1	9434.37	4.32735	1	0	0	4.487	20.227	-1.02
721	18001	Nayarit	Acaponeta	9	6	10	2	2.8586	0	0.1	0.24	247.547	1320.94	121.355	329.442	139.725	0	3446.36	9774.85	8.01737	1	0	27.7	0.264	45.748	-0.22
722	18002	Nayarit	AhuacatlÃ¡n	NA	1	NA	5	1.09102	0	0.22	0.21	221.823	873.418	114.311	342.494	89.5448	0.491039	3368.63	9637.56	9.79179	2	0	24.6	0.308	26.891	-0.34
723	18003	Nayarit	AmatlÃ¡n de CaÃ±as	NA	NA	1	36	0.779854	0	0.23	0.12	240.147	853.22	111.622	366.817	104.661	0.613934	3431.09	9431.64	5.88356	1	0	36.9	0.225	21.708	-0.22
724	18004	Nayarit	Compostela	6	1	5	224	4.47974	0	0.16	0.63	255.256	1388.77	121.608	334.663	150.029	0.0917765	4059.5	9670.54	7.43475	2	0	35.1	0.416	37.474	-0.23
725	18005	Nayarit	Huajicori	1	1	33	4	1.69393	1	0.6	0.03	245.751	1485.27	119	329.354	137.043	0.353241	3564.78	9605.98	7.69607	1	0	40.2	0.055	18.19	-0.06
726	18006	Nayarit	IxtlÃ¡n del RÃ­o	4	2	10	17	3.28564	0	0.1	0.22	214.723	842.327	113.739	338.63	84.1323	0.357443	3342.08	9694.19	2.95135	2	0	28.3	0.6	41.402	-0.48
727	18007	Nayarit	Jala	NA	NA	NA	1	0.569092	0	0.24	0.08	213.833	877.371	113.846	335.494	84.8317	0.492279	3985.23	9546.43	7.8678	2	0	52.1	0.387	35.116	-0.14
728	18008	Nayarit	Xalisco	5	2	2	22	3.73427	0	0.07	0.57	211.676	1254.84	118.16	310.676	96.027	0.0216733	4122.93	9602.62	5.68286	1	0	36.7	1.307	51.352	0.66
729	18009	Nayarit	Del Nayar	NA	NA	NA	55	0.455091	1	0.57	0.08	234.946	870.766	111.434	344.576	110.739	0.834672	2783.02	9534.18	6.65271	1	0	46.2	0.093	14.247	0.04
730	18010	Nayarit	Rosamorada	2	1	NA	NA	1.0789	0	0.23	0.21	247.481	1353.16	125.11	330.615	138.973	0.034482	3366.9	9730.12	3.80779	2	0	24.7	0.184	33.305	-0.18
731	18011	Nayarit	RuÃ­z	3	1	1	1	3.36893	0	0.17	0.16	249.551	1436.78	129	334.008	140.62	0.0207114	3326.8	9701.38	4.06336	1	0	27.8	0.468	23.598	-0.52
732	18012	Nayarit	San Blas	46	16	33	547	3.53334	0	0.24	0.32	252.704	1640.56	128.85	331.396	147.704	0.0382774	3714.76	9551.1	8.48669	3	0	30.8	0.38	30.076	-0.55
733	18013	Nayarit	San Pedro Lagunillas	NA	NA	NA	5	0.4157	0	0.24	0.09	195.675	1062.29	113	305.082	77.4701	0.0503343	4280.32	9659.22	6.53299	1	0	20.9	0.15	23.393	-0.1
734	18014	Nayarit	Santa MarÃ­a del Oro	NA	NA	1	8	0.779943	0	0.22	0.15	215.176	1034.74	116.515	329.211	90.9508	0.120021	3769.49	9553.66	12.6799	1	0	42.9	0.23	30.814	-0.05
735	18015	Nayarit	Santiago Ixcuintla	5	6	NA	70	3.38784	0	0.22	0.72	251.347	1489.05	128.522	331.21	145.347	0	3797.8	9612.21	5.89617	2	0	35.9	0.549	36.24	-0.66
736	18016	Nayarit	Tecuala	2	3	NA	59	2.6144	0	0.16	0.33	248	1067.47	119.386	328	141.592	0	3686.23	9797.1	3.03927	1	0	29.5	0.359	34.895	-0.53
737	18017	Nayarit	Tepic	21	13	31	419	7.05517	0	0.04	5.67	212.618	1253.19	118.193	311.445	97.2847	0.0349288	4378.32	9570.76	2.97646	3	0	29.6	2.63	60.352	-1.2
738	18018	Nayarit	Tuxpan	NA	NA	NA	78	0.85354	0	0.1	0.29	248.947	1267.31	124.958	329.208	142.539	0	3568.32	9631.39	1.37663	2	0	29.8	0.967	43.747	-1
739	18020	Nayarit	BahÃ­a de Banderas	7	5	3	291	5.70118	0	0.04	1.34	257.914	1189.1	117.025	337.999	154.797	0	3964.51	9635.68	3.81411	1	0	37.7	2.454	40.445	1.79
740	19001	Nuevo LeÃ³n	Abasolo	2	1	1	NA	1.20665	0	0.02	0.03	214.767	435.91	73.4938	340.52	73.5119	0	4748.68	9323.37	3.2571	1	0	78.7	0.64	12.96	0.12
741	19002	Nuevo LeÃ³n	Agualeguas	12	5	11	14	2.65368	0	0.12	0.03	229.487	606.737	54.5131	377.563	80.0263	0	4767.42	9575.66	5.88732	1	0	56.6	0.035	5.531	0.09
742	19003	Nuevo LeÃ³n	Los Aldamas	1	NA	NA	NA	0.462168	0	0.19	0.01	234.762	535.775	57.1389	379.299	79.9702	0.00688455	4780.72	9459.17	3.70163	1	0	50.7	0.02	2.871	-0.01
743	19004	Nuevo LeÃ³n	Allende	11	7	12	6	5.21518	0	0.04	0.47	220.431	958.59	71.5501	358.357	71.8176	0.0088358	5609.66	9634.05	4.65137	1	0	41.1	1.872	13.627	-1.53
744	19005	Nuevo LeÃ³n	AnÃ¡huac	4	1	13	31	4.10651	0	0.08	0.11	221.599	428.854	56.3603	373.549	55.7518	0	4387.25	9498.89	2.93309	1	0	55.7	0.04	17.263	-0.04
745	19006	Nuevo LeÃ³n	Apodaca	15	5	21	59	8.11045	0	0	6.55	223.603	624.826	66.8977	353.26	82	0	5108.17	9638.46	5.06043	2	0	1.2	29.489	49.104	-4.13
746	19007	Nuevo LeÃ³n	Aramberri	10	2	13	31	3.21895	1	0.58	0.07	176.114	587.54	68.3601	289.411	45.5448	0.103532	4327.02	9377.9	5.22544	1	0	78	0.056	9.967	-0.1
747	19008	Nuevo LeÃ³n	Bustamante	5	3	10	45	2.92017	0	0.05	0.03	216.057	478.121	70.675	353.631	60.1795	0	4197.29	9556.15	4.87962	2	0	70.4	0.079	8.328	-0.14
748	19009	Nuevo LeÃ³n	Cadereyta JimÃ©nez	7	3	5	53	6.27551	0	0.05	1.19	226.141	739.607	67.3973	366.784	74.3611	0	5269.74	9544.23	4.04571	2	0	19.3	1.083	18.889	1.65
749	19010	Nuevo LeÃ³n	El Carmen	4	1	4	1	3.85173	0	0.01	0.09	219.844	485.073	70.8498	346.637	77.1897	0	4946.63	9417.12	6.1186	1	0	23.5	10.113	16.61	83.34
750	19011	Nuevo LeÃ³n	Cerralvo	11	5	5	40	3.99382	0	0.09	0.09	226.002	650.1	59.1013	375.245	85.654	0	5052.21	9596.81	3.28193	1	0.0383962	79.7	0.074	7.997	-0.09
751	19012	Nuevo LeÃ³n	CiÃ©nega de Flores	11	3	2	30	4.45291	0	0.12	0.16	224.28	692.715	64.3609	356.571	81.5505	0	4697.29	9334.53	7.45003	1	0	21	5.001	19.882	15.6
752	19013	Nuevo LeÃ³n	China	1	NA	1	28	3.20148	0	0.11	0.08	233.249	577.184	68.5006	376.25	75.4497	0	4811.79	9537.79	4.87641	1	0	43.8	0.024	8.43	-0.04
753	19014	Nuevo LeÃ³n	Doctor Arroyo	5	4	13	39	3.0744	0	0.49	0.16	187.846	470.598	64.218	306.295	53.343	0	4459	9376.64	0	1	0	75.5	0.072	21.095	-0.03
754	19015	Nuevo LeÃ³n	Doctor Coss	1	NA	1	NA	1.1505	0	0.2	0.03	234	552.742	62.2505	378.546	78.7495	0.136117	4737.9	9563.86	3.53035	1	0	18.7	0.019	2.862	-0.06
755	19016	Nuevo LeÃ³n	Doctor GonzÃ¡lez	2	NA	1	54	2.05166	0	0.14	0.04	224.049	693.888	67.6249	362.752	79.1973	0	5069.33	9541.57	3.95719	2	0	47.2	0.053	5.463	-0.01
756	19017	Nuevo LeÃ³n	Galeana	22	10	17	34	2.87021	0	0.3	0.18	175.692	479.98	51.3058	285.038	53.1943	0.427179	4758.54	9342.99	6.21841	1	0	64	0.058	16.65	-0.05
757	19018	Nuevo LeÃ³n	GarcÃ­a	37	8	16	28	6.73811	0	0.01	0.47	210.149	301.967	76.8623	334.414	66	0	4371.87	9408.16	4.44733	2	0	89	3.885	28.705	10.96
758	19019	Nuevo LeÃ³n	San Pedro Garza GarcÃ­a	29	5	11	258	6.74135	0	0	5.06	204.308	510.876	80.7315	326.187	65.6284	0.146762	5051.44	9514.65	5.34277	2	0.387128	35.4	18.852	25.841	-7.6
759	19020	Nuevo LeÃ³n	General Bravo	5	NA	5	1	2.46849	0	0.11	0.06	233.65	568.674	65.4325	376.448	76.7204	0.0800662	4785.54	9481.03	3.50403	1	0	35.5	0.029	6.95	-0.03
760	19021	Nuevo LeÃ³n	General Escobedo	13	4	6	113	7.42244	0	0	3.99	220.855	538.697	71.1961	346.698	80.4556	0	4869.07	9537.51	4.29022	2	0	13.8	32.521	49.84	10.24
761	19022	Nuevo LeÃ³n	General TerÃ¡n	1	NA	9	NA	1.61734	0	0.26	0.18	226.853	750.333	65.2024	368.853	70.6501	0	5030.32	9488.38	1.21453	1	0	35.9	0.057	11.648	-0.08
762	19023	Nuevo LeÃ³n	General TreviÃ±o	1	1	NA	NA	0.831675	0	0.1	0.02	230.601	594.315	54.6497	379.749	81.399	0	4791.26	9493.65	6.23862	1	0	52.3	0.047	6.348	0.2
763	19024	Nuevo LeÃ³n	General Zaragoza	11	6	36	121	2.20763	1	0.57	0.03	175.954	651.231	70.7005	289.201	43.4771	0.150279	5097.9	9625.97	2.46443	1	0	58	0.049	7.571	-0.02
764	19025	Nuevo LeÃ³n	General Zuazua	1	1	1	12	4.27689	0	0.09	0.08	225.682	682.763	64.3938	357.587	82	0	4727.17	9526.26	6.13639	1	0	27.7	5.588	50.006	5.93
765	19026	Nuevo LeÃ³n	Guadalupe	26	8	12	166	7.92986	0	0	12.38	221.25	663.022	70.7468	349.458	79.1658	0	5147.7	9555.92	2.4242	2	0.340079	13.5	55.155	71.288	-54.6
766	19027	Nuevo LeÃ³n	Los Herreras	2	NA	NA	2	1.56977	0	0.18	0.02	231.75	584.429	66.101	378.826	76.4485	0	4891.26	9522.73	6.28084	1	0	75.8	0.04	3.072	-0.01
767	19028	Nuevo LeÃ³n	Higueras	NA	NA	NA	1	0.441435	0	0.13	0.02	217.698	651.22	70.6485	350.4	77.6983	0.0204669	4707.58	9263.99	4.23313	2	0	88.5	0.032	8.291	-0.07
768	19029	Nuevo LeÃ³n	Hualahuises	NA	NA	13	6	1.55086	0	0.14	0.07	223.853	860.338	66.8683	360.557	75	0	5027.14	9507.69	3.78337	2	0	6.4	0.556	11.46	-0.54
769	19031	Nuevo LeÃ³n	JuÃ¡rez	11	5	10	23	6.99494	0	0.01	2.08	223.15	732.264	68.7128	357.096	77.6484	0	5286.37	9505.72	7.04408	2	0	31.8	19.252	44.632	33.47
770	19032	Nuevo LeÃ³n	Lampazos de Naranjo	NA	NA	11	NA	0.911755	0	0.06	0.04	228.481	456.725	63.9614	381.648	61.5968	0	4229.64	9519.81	3.21456	1	0	68.6	0.016	7.018	-0.01
771	19033	Nuevo LeÃ³n	Linares	20	5	28	136	5.32532	0	0.09	0.79	226.392	801.629	65.3987	363.503	75.5675	0	4995	9562.75	2.23723	2	0	39.2	0.341	30.865	-0.16
772	19034	Nuevo LeÃ³n	MarÃ­n	2	1	2	82	2.11646	0	0.16	0.04	224.142	688.826	65.8719	360.142	80.8364	0	4895.27	9523.88	4.76306	2	0	40.8	0.195	12.912	-0.37
773	19037	Nuevo LeÃ³n	Mina	9	NA	4	NA	1.37089	0	0.11	0.06	213.774	308.571	76.6558	340.421	68.1083	0.427418	3650.52	9369.55	0	1	0	87.5	0.016	11.685	0
774	19038	Nuevo LeÃ³n	Montemorelos	12	6	24	68	4.96229	0	0.05	0.83	222.253	862.75	67.5975	362.655	69.0024	0	5266.68	9486	2.89195	2	0	40.9	0.364	27.503	-0.01
775	19039	Nuevo LeÃ³n	Monterrey	54	11	55	341	9.36828	0	0	23.43	213.817	578.307	77.5999	337.604	73.5162	0.037452	5035.52	9404	0	2	1.0685	34.3	35.573	51.892	5.7
776	19040	Nuevo LeÃ³n	ParÃ¡s	1	NA	NA	NA	0.494359	0	0.14	0.01	229.479	525.162	54.6482	376.999	74.4205	0.00493824	4710.17	9429.91	7	1	0	42.6	0.008	3.714	-0.01
777	19041	Nuevo LeÃ³n	PesquerÃ­a	2	NA	NA	64	1.9652	0	0	0.15	226.203	681.673	65.3972	360.608	80.6496	0.0220026	4845.27	9664.36	8.12643	1	0	16.4	4.617	10.734	12.68
778	19042	Nuevo LeÃ³n	Los Ramones	11	4	8	2	2.08601	0	0.23	0.07	230.502	649.236	69	375.627	76.1243	0.0591904	5118.03	9695.7	5.3707	1	0	38.7	0.041	5.033	0.01
779	19043	Nuevo LeÃ³n	Rayones	1	2	2	1	0.783034	1	0.41	0.02	200.667	553.763	70.6721	317.787	69.6378	0.352253	4190.12	9433.44	4.46327	1	0.195759	71.1	0.035	6.339	-0.08
780	19044	Nuevo LeÃ³n	Sabinas Hidalgo	24	11	29	43	5.51298	0	0.04	0.4	226.406	577.968	72.8103	371.599	70.5407	0	4637.6	9501.6	4.1928	2	0	54.1	0.227	14.445	-0.27
781	19045	Nuevo LeÃ³n	Salinas Victoria	7	1	3	49	4.60457	0	0.06	0.22	222.625	562.528	68.6099	351.222	81.1085	0	4821.2	9509.91	4.47484	2	0	62.4	0.525	20.219	1.81
782	19046	Nuevo LeÃ³n	San NicolÃ¡s de los Garza	28	4	11	124	7.14526	0	0	10.86	221.606	593.573	70.9442	348.056	81.6497	0	4979.93	9469.35	0	2	0	0	69.193	73.709	-96.23
783	19047	Nuevo LeÃ³n	Hidalgo	1	NA	3	57	3.72905	0	0.01	0.28	213.203	372.553	76.4319	339.241	69.399	0	4320.32	9416.1	3.80088	1	0	91.7	0.952	10.015	0.11
784	19048	Nuevo LeÃ³n	Santa Catarina	23	6	24	78	6.70068	0	0	3.91	204.554	396.202	80.3934	326.726	63.2763	0	4837.72	9429.85	0	1	0.136432	72.5	3.377	57.916	-1.69
785	19049	Nuevo LeÃ³n	Santiago	36	8	37	264	7.3623	0	0.03	0.76	213.575	917.157	79.95	342.949	72.0491	0.326962	5604.18	9461.38	7.78578	1	0.176713	61.4	0.639	5.396	-0.02
786	19050	Nuevo LeÃ³n	Vallecillo	3	NA	4	NA	0.573398	0	0.14	0.01	227.468	437.396	68.2427	377.353	69.2566	0.131844	4579.52	8737.16	5.58576	2	0	56.7	0.009	6.652	-0.02
787	19051	Nuevo LeÃ³n	Villaldama	4	1	4	NA	2.4535	0	0.04	0.04	220.868	457.426	62.6299	360.268	64.1119	0	4353.9	9455.7	3.68405	2	0	74.9	0.041	5.224	-0.1
788	20002	Oaxaca	AcatlÃ¡n de PÃ©rez Figueroa	NA	NA	3	1	1.93007	1	0.44	0.32	257.311	1853.8	92.3804	350.83	166.579	0.0353771	6697.17	9620.03	5.68069	1	0	25.4	0.6	19.958	-0.32
789	20005	Oaxaca	AsunciÃ³n Ixtaltepec	1	1	NA	12	2.17117	0	0.3	0.14	272.211	880.15	111.211	350.274	197.341	0	3712.27	9575.99	5.05425	1	0	29.2	0.231	16.777	-0.08
790	20006	Oaxaca	AsunciÃ³n NochixtlÃ¡n	NA	1	4	1	2.68843	0	0.2	0.12	165.018	573.201	88.4915	281.072	43.8694	0.139042	4941.82	9415.43	0.727675	1	0	3.1	0.596	19.328	0.24
791	20009	Oaxaca	Ayotzintepec	NA	NA	1	1	1.06519	1	0.56	0.03	245.112	3678.17	79.0596	339.112	156.966	0.0394451	6431.82	9508.13	9.86551	1	0	43.9	0.436	14.983	-0.36
792	20010	Oaxaca	El Barrio de la Soledad	3	NA	NA	61	1.56798	0	0.09	0.14	248.09	1065.57	98.3603	331.459	169.862	0.334915	5880.04	9592.7	10.61	1	0	20.2	0.533	10.854	-0.53
793	20013	Oaxaca	CiÃ©nega de ZimatlÃ¡n	NA	NA	NA	41	0.760896	0	0.41	0.03	208.547	694.236	95.8049	318.411	89.8468	0	4433.16	9573.27	5.41204	1	0	0	2.957	5.776	-0.51
794	20014	Oaxaca	Ciudad Ixtepec	8	1	NA	38	3.53187	0	0.07	0.27	271.142	882.516	109.285	349.755	196.141	0	4147.87	9545.05	4.64724	1	0	45.9	0.952	18.076	-0.74
795	20015	Oaxaca	Coatecas Altas	NA	NA	NA	4	0.723086	1	0.63	0.02	195.894	626.104	98.9425	298.682	87.1497	0.223669	4622.23	9267.82	6.42851	1	0	0.2	0.447	6.653	0.55
796	20019	Oaxaca	ConcepciÃ³n PÃ¡palo	2	NA	NA	NA	0.205023	1	0.83	0.02	165.331	1106.51	89.0636	269.274	62.4564	0.920898	5511.47	9588.14	11.0568	1	0.0162906	23.7	0.159	11.171	-0.18
797	20020	Oaxaca	Constancia del Rosario	NA	NA	NA	9	0.341767	1	0.52	0.02	237.748	1344.9	108.487	345.664	119.235	0.264482	4712.05	9519.79	10.4563	1	0	12.4	0.847	10.07	1.46
798	20021	Oaxaca	Cosolapa	NA	NA	NA	5	0.561094	0	0.23	0.1	245.035	2527.69	83.3121	338.762	152.579	0.437876	6490.56	9546.27	12.7546	1	0	6.2	1.296	31.516	-1.48
799	20023	Oaxaca	CuilÃ¡pam de Guerrero	1	NA	NA	68	1.94578	0	0.21	0.13	202.779	706.048	93.8499	312.737	83.8237	0.0162929	4403.46	9460.43	4.21843	1	0	0	5.388	14.723	9.04
800	20025	Oaxaca	Chahuites	4	1	NA	14	2.68226	0	0.42	0.07	269.448	1399.14	105.771	350.541	186.082	0	3861.28	9559.57	3.44251	1	0	0	4.985	15.745	-2.88
801	20028	Oaxaca	Heroica Ciudad de Ejutla de Crespo	2	NA	1	1	2.85404	1	0.39	0.13	209.93	623.767	99.4639	316.931	92.509	0.0121609	4959.58	9407.33	3.71296	1	0	6.2	0.727	12.277	0.4
802	20030	Oaxaca	El Espinal	1	1	1	26	2.53792	0	0.1	0.12	272.906	873.006	111.906	350.402	197.941	0	3676.31	9416.51	5.65225	1	0	0	1.551	23.634	-0.68
803	20033	Oaxaca	Guadalupe Etla	NA	NA	NA	17	0.395828	0	0.12	0.02	195.852	662.29	94.5119	307.148	76.2128	0.021139	4684.14	9496.75	1.32418	1	0	0	6.83	12.441	2.55
804	20035	Oaxaca	Guelatao de JuÃ¡rez	1	1	2	8	1.00121	0	0.11	0	166.444	920.083	86.853	263.885	66.8918	0.544943	5360.84	9548.42	21.3016	2	0	0	1.457	6.632	2.08
805	20038	Oaxaca	Villa Hidalgo	3	3	4	NA	1.10774	1	0.4	0.01	193.999	1396.89	80.1138	288.344	98.7383	0.673246	5415.15	9500.59	21.2248	1	0	0	0.319	13.76	-0.22
806	20039	Oaxaca	Heroica Ciudad de Huajuapan de LeÃ³n	2	2	7	21	4.87689	0	0.09	0.48	198.145	735.512	95.2312	313.171	66.5624	0.300507	4433.35	9511.87	5.90215	1	0	2.2	2.407	34.076	-0.89
807	20040	Oaxaca	Huautepec	3	1	1	NA	1.06265	1	0.71	0.02	179.264	2567.92	85.0563	273.035	87.0336	1.00409	5945.38	9145.52	18.2633	1	0	16.7	1.361	12.851	-0.14
808	20041	Oaxaca	Huautla de JimÃ©nez	1	2	6	20	3.96248	1	0.36	0.12	172.488	2477.23	86.0345	266.923	80.8462	0.969338	6655.43	9115.81	23.8758	1	0	4.2	2.148	14.224	-0.5
809	20042	Oaxaca	IxtlÃ¡n de JuÃ¡rez	15	2	7	80	1.82802	0	0.56	0.04	154.97	1075.11	85.1782	250.673	59.3547	0.662095	5836.6	9692.04	16.6663	2	0	57.4	0.149	14.58	-0.02
810	20043	Oaxaca	Heroica Ciudad de JuchitÃ¡n de Zaragoza	7	3	18	161	5.38878	0	0.09	0.79	273.109	879.843	112.069	350	198.743	0	3651.32	9486.2	6.28059	1	0	6.6	1.241	40.677	1.19
811	20044	Oaxaca	Loma Bonita	1	1	3	42	4.27448	0	0.2	0.33	258.074	1787.77	86.5614	348.427	173.313	0	6696.74	9493.98	6.41168	1	0	1	0.844	29.393	-0.72
812	20045	Oaxaca	Magdalena Apasco	1	NA	NA	NA	0.514773	0	0.07	0.05	187.18	706.313	94.057	297.121	70.4112	0.173617	4927.26	9529.36	8.75145	1	0	0	2.922	12.431	-4.77
813	20047	Oaxaca	Santa Magdalena JicotlÃ¡n	2	NA	3	NA	0.623321	0	0.42	0	151.914	633.135	90.5139	267.886	27.1141	0.57216	5193.61	9491.21	4.34643	1	0	0	0.03	0.877	-0.05
814	20052	Oaxaca	Magdalena TequisistlÃ¡n	12	NA	14	15	1.96273	0	0.36	0.05	261.394	615.19	111.413	348.492	164.385	0.430355	3924.45	9625.59	0	1	0	39.4	0.071	10.907	-0.04
815	20053	Oaxaca	Magdalena Tlacotepec	NA	NA	NA	13	0.224288	0	0.28	0.01	261.714	826.467	110.93	341.517	180.979	0.333457	4307.33	9539.62	6.68312	1	0	70.1	0.104	17.454	0
816	20057	Oaxaca	MatÃ­as Romero AvendaÃ±o	35	8	5	146	4.18027	1	0.26	0.28	248.367	1480.12	91.8877	332.715	170.541	0.0798706	6002.03	9605.98	9.25165	1	0	10.9	0.281	22.494	-0.18
817	20059	Oaxaca	MiahuatlÃ¡n de Porfirio DÃ­az	4	1	10	31	4.83938	0	0.22	0.25	195.031	588.863	97.0829	299.286	85.6229	0.143511	4989.46	9385.5	5.35004	2	0	0	1.073	15.737	1.06
818	20061	Oaxaca	Monjas	3	NA	NA	43	1.4626	1	0.68	0.01	199.083	581.083	96.2589	304.167	86.5417	0.262766	4608.52	9469.71	6.95899	1	0	0	1.284	1.532	0.21
819	20062	Oaxaca	Natividad	NA	NA	NA	85	0.228034	0	0.09	0	148.21	1174.42	82.4104	240.812	57.0755	0.98757	5163.48	9330.13	16.7817	1	0	21.4	2.249	8.486	-5.09
820	20063	Oaxaca	Nazareno Etla	NA	NA	1	20	1.25263	0	0.07	0.04	194.227	676.225	94.1141	305.256	74.7704	0.00452029	4658.76	9547.42	0	1	0	0	10.009	11.92	1.39
821	20064	Oaxaca	Nejapa de Madero	NA	NA	1	NA	0.495967	1	0.49	0.04	239.801	616.691	98.9426	340.942	127.635	0.00521793	4105.82	9489.28	4.23926	1	0	20.6	0.168	7.093	0.16
822	20065	Oaxaca	Ixpantepec Nieves	1	NA	NA	NA	0.649153	1	0.58	0.01	190.752	908.645	94.0191	304.738	64.5943	0.830056	4572.75	9447.27	8.4085	1	0	0.7	0.149	1.987	-0.14
823	20066	Oaxaca	Santiago Niltepec	3	NA	1	19	1.62081	0	0.44	0.03	265.842	1179.5	109.96	346.828	181.247	0.0126563	3878.86	9716.82	5.97191	2	0	10.5	0.097	12.849	-0.04
824	20067	Oaxaca	Oaxaca de JuÃ¡rez	40	19	56	353	6.78778	0	0	4.23	196.174	685.17	93.6364	306.937	78.8105	0.217841	4802.57	9496.61	1.44094	2	0	0	30.221	53.24	14.09
825	20068	Oaxaca	OcotlÃ¡n de Morelos	NA	NA	NA	25	1.07868	0	0.12	0.15	202.604	684.689	95.3586	310.223	88.0179	0	4774.29	9439	2.63749	1	0	0	1.982	13.668	0.69
826	20073	Oaxaca	Putla Villa de Guerrero	2	6	2	15	2.97344	1	0.27	0.2	237.94	1357.5	108.504	345.902	119.469	0.486414	4750.78	9513.57	11.7599	1	0	24.2	0.85	24.074	0.02
827	20075	Oaxaca	Reforma de Pineda	NA	NA	5	NA	0.633995	0	0.35	0.02	269.775	1250.54	109.941	351.887	181.219	0	3804.18	9546.22	3.56171	1	0	0.4	0.794	8.081	-0.67
828	20076	Oaxaca	La Reforma	NA	NA	2	NA	0.514316	1	0.63	0.01	226.514	1764.66	108.183	330.606	111.238	0.365872	6198.94	9330.18	10.0674	1	0	51.4	0.182	6.005	0.05
829	20077	Oaxaca	Reyes Etla	NA	NA	NA	154	0.508098	0	0.2	0.02	193.517	669.829	94.5419	304.465	74.5741	0.00535808	4789.63	9311.09	1.32245	1	0	0	3.647	8.795	2.45
830	20078	Oaxaca	Rojas de CuauhtÃ©moc	NA	NA	NA	10	0.361571	0	0.3	0.01	188.177	655.528	92.5995	294.9	78.1962	0	4643.92	9396.6	8.6166	1	0	0	1.042	8.313	1.2
831	20079	Oaxaca	Salina Cruz	19	8	12	90	6.05803	0	0.02	0.84	275.055	905.386	114.525	347.472	199.366	0.286256	3879.97	9656.61	2.78783	1	0	17.1	6.368	24.165	-5.83
832	20080	Oaxaca	San AgustÃ­n Amatengo	3	2	NA	5	1.5559	1	0.76	0.01	209.53	689.298	97.9945	316.311	91.7989	0.416536	4689.37	9355.09	6.89904	1	0	0	0.285	5.624	0.22
833	20081	Oaxaca	San AgustÃ­n Atenango	1	NA	NA	NA	0.601535	1	0.47	0.01	209.339	803.607	96.0567	325.15	81.3274	0.444507	3912.08	9432.04	9.69196	1	0	13.9	0.194	4.534	0.08
834	20083	Oaxaca	San AgustÃ­n de las Juntas	3	2	NA	9	1.62486	0	0.03	0.05	198.381	678.709	94.5951	308.39	82.4808	0.015484	4783.16	9613.92	3.74427	1	0	0	4.375	27.912	5.07
835	20084	Oaxaca	San AgustÃ­n Etla	2	1	3	163	3.07826	0	0.06	0.03	181.914	727.302	93.1869	289.57	68.8202	0.599442	5196.19	9534.39	9.72236	2	0	0	0.755	7.594	-0.2
836	20086	Oaxaca	San AgustÃ­n Tlacotepec	NA	NA	NA	3	0.36372	1	0.35	0	173.916	862.303	88.0843	288.916	44.001	0.482288	4818.94	9693.16	6.90044	1	0	0	0.201	3.289	0.1
837	20087	Oaxaca	San AgustÃ­n Yatareni	2	3	NA	12	2.24413	0	0.12	0.03	192.492	673.256	93.084	301.82	78.3876	0.00167177	4545.45	9318.67	5.77999	1	0	0	8.617	8.066	15.68
838	20090	Oaxaca	San AndrÃ©s Huaxpaltepec	NA	3	NA	NA	0.445653	1	0.36	0.03	269.417	1731.65	108.541	365.417	168.415	0.284518	3924.62	9578.5	3.42936	1	0	0	0.708	23.158	-0.16
839	20091	Oaxaca	San AndrÃ©s HuayÃ¡pam	1	NA	4	43	1.62253	0	0.02	0.05	185.932	694.613	92.2842	293.1	74.7075	0.313773	4832.42	9309.29	8.24236	2	0	0	2.274	17.558	2.39
840	20107	Oaxaca	San Antonio de la Cal	4	1	NA	30	2.07615	0	0.02	0.12	195.579	681.082	93.7383	304.821	80.7398	0.222464	4730.59	9522.53	3.77101	1	0	0	23.849	51.513	6.26
841	20109	Oaxaca	San Antonio NanahuatÃ­pam	NA	NA	1	NA	0.455047	0	0.37	0.01	235.555	423.564	94.172	347.658	121.755	0.193024	4000.72	9470.56	4.42303	1	0.15735	63.9	0.16	4.726	-0.06
842	20112	Oaxaca	San Baltazar ChichicÃ¡pam	NA	NA	NA	2	0.501513	1	0.5	0.01	190.036	559.93	94.1278	293.164	85.197	0.427135	4036.7	9284.33	5.08388	1	0	4.7	0.279	11.098	-0.04
843	20115	Oaxaca	San Bartolo Coyotepec	NA	NA	1	48	1.42108	0	0.06	0.09	202.333	676.205	94.5839	311.29	85.9374	0	4671.14	9499.05	3.40963	1	0	0	3.306	19.209	0.66
844	20116	Oaxaca	San BartolomÃ© Ayautla	NA	NA	2	NA	0.286589	1	0.84	0.01	215.837	3131.73	80.08	304.055	125.339	0.703656	7080.34	9273.9	18.8132	1	0	36	0.721	30.58	-0.86
845	20120	Oaxaca	San BartolomÃ© Zoogocho	NA	NA	NA	2	0.205143	1	0.45	0	171.032	1399.21	79.7904	263.829	77.8423	0.734766	5818.9	9543.33	4.105	1	0	0	0.513	6.095	1.83
846	20122	Oaxaca	San Bartolo Yautepec	NA	NA	2	NA	0.173823	0	0.61	0	219.327	852.379	100.368	312.413	115.504	0.735377	4806.55	9542.28	5.20058	2	0	46.2	0.07	12.475	-0.03
847	20130	Oaxaca	San Dionisio del Mar	NA	NA	2	NA	0.4404	1	0.63	0.03	270.664	1063.01	111.779	348.741	192.367	0	3318.41	9694.4	4.94877	1	0	18.7	0.145	17.874	-0.05
848	20131	Oaxaca	San Dionisio Ocotepec	NA	NA	NA	12	0.866522	1	0.48	0.04	171.093	663.229	91.9998	264.983	78.7074	0.280391	4520.63	9318.68	6.94896	2	0	28.4	0.367	13.919	0.1
849	20132	Oaxaca	San Dionisio OcotlÃ¡n	NA	NA	NA	54	0.539754	0	0.17	0.01	203.803	674.445	96.5417	311.663	89.1427	0	4564.22	9350.4	7.70698	1	0	0	1.365	4.085	1.92
850	20133	Oaxaca	San Esteban Atatlahuca	NA	NA	NA	1	0.511587	1	0.76	0.01	151.906	1178.49	89.412	258.709	39.3586	0.880493	6225.91	9218.94	27.2407	1	0	5.2	0.36	2.175	0.04
851	20134	Oaxaca	San Felipe Jalapa de DÃ­az	2	4	NA	NA	0.89779	1	0.53	0.08	245.618	3607.09	82.1233	334.407	157.996	0.33114	5773.87	9458.41	12.9068	1	0	13.7	2.124	34.087	-0.4
852	20135	Oaxaca	San Felipe TejalÃ¡pam	NA	1	NA	1	0.967021	0	0.29	0.04	193.089	730.871	93.0256	303.214	74.27	0.465523	4515.68	9619.67	1.77875	1	0	7.9	0.827	11.289	0.05
853	20136	Oaxaca	San Felipe Usila	NA	1	NA	NA	0.441241	1	0.84	0.04	241.387	3728.76	78.0844	331.27	151.215	0.503836	5180.81	9675	14.3567	1	0	59.2	0.273	27.456	0.04
854	20142	Oaxaca	San Francisco HuehuetlÃ¡n	NA	NA	NA	1	0.174969	1	0.64	0	164.215	1798.59	87	261.816	66.7223	0.946547	5880.12	9106.41	7.36627	1	0	19.9	0.592	4.737	-1.61
855	20143	Oaxaca	San Francisco IxhuatÃ¡n	2	1	NA	53	1.52715	1	0.49	0.06	271.113	1199.93	109.916	352.856	185.144	0	3670.54	9569.97	3.74846	1	0	14.7	0.443	24.263	0.08
856	20145	Oaxaca	San Francisco LachigolÃ³	1	1	1	50	3.67084	0	0.08	0.01	191.674	629.733	92.7309	299.64	79.7076	0	4654.55	9261.31	4.62095	1	0	0	4.545	4.589	6.28
857	20150	Oaxaca	San Francisco Telixtlahuaca	NA	NA	NA	9	0.924276	0	0.11	0.07	180.697	763.886	92.199	290.697	64.7805	0.581137	4875.68	9340.09	5.42866	2	0	0	0.718	14.349	0.2
858	20152	Oaxaca	San Francisco Tlapancingo	NA	NA	1	NA	0.310479	1	0.76	0	205.036	929.85	100	317.09	84.0377	0.900352	4664.35	9316.81	4.70595	1	0	51.3	0.248	6.791	0.12
859	20153	Oaxaca	San Gabriel Mixtepec	NA	1	23	115	1.2862	1	0.44	0.02	230.159	1399.19	98.8554	327.014	121.945	0.592527	6814.3	8844.61	14.1331	1	0	0	0.274	20.895	-0.1
860	20157	Oaxaca	San Jacinto Amilpas	1	NA	NA	9	1.4247	0	0.01	0.17	196.793	680.837	93.7773	307.593	78.7356	0.000768741	4870.08	9461.68	4.74627	1	0	0	40.424	40.424	-33.63
861	20162	Oaxaca	San JerÃ³nimo Taviche	1	NA	NA	NA	0.427915	1	0.34	0.01	184.033	666.897	96.2735	281.19	84.3589	0.880214	4177.12	9292.47	6.87684	1	0	3.3	0.28	10.056	0.06
862	20166	Oaxaca	San JosÃ© Chiltepec	1	2	5	7	1.37635	0	0.42	0.05	248.514	3264.54	83.6169	338.961	163.514	0.140874	5825.99	9743.88	7.31897	1	0	39.5	0.586	28.607	-0.62
863	20170	Oaxaca	San JosÃ© Lachiguiri	19	3	1	NA	2.47185	1	0.53	0.01	183.023	621.17	99.3673	273.106	90.7891	0.704532	4334.28	9186.37	2.91105	2	0	3.9	0.476	2.601	0.1
864	20171	Oaxaca	San JosÃ© Tenango	NA	3	1	10	0.582374	1	0.69	0.05	204.226	4090.26	78.1882	289.346	115.671	0.599562	6369.03	9586.98	25.1964	2	0	23	0.704	19.464	-0.32
865	20174	Oaxaca	Ãnimas Trujano	1	NA	NA	29	0.7176	0	0.05	0.03	199.661	675.271	94.9148	309.349	83.6004	0.18314	4881.64	9496.77	3.29575	1	0	0	15.082	27.286	12.33
866	20175	Oaxaca	San Juan Bautista Atatlahuca	1	NA	7	3	0.517737	1	0.8	0.01	207.829	706.707	92.9883	314.571	96.7372	0.513998	4377.54	9445.65	8.06841	1	0.0396197	49.6	0.034	14.88	-0.05
867	20176	Oaxaca	San Juan Bautista Coixtlahuaca	1	NA	1	NA	1.45457	1	0.36	0.01	153.811	616.622	88.0002	269.965	31.3538	0.456222	5247.33	9491.66	7.24911	1	0	5.4	0.095	2.553	-0.01
868	20177	Oaxaca	San Juan Bautista CuicatlÃ¡n	4	1	25	25	2.14805	1	0.29	0.06	237.377	636.966	96.316	345.177	125.862	0.770159	4423.03	9545.39	10.207	1	0	57.5	0.209	15.993	0
869	20181	Oaxaca	San Juan Bautista Suchitepec	3	3	NA	NA	0.430657	1	0.48	0	171.284	687.48	96.9142	285.37	44.227	0.567938	4758.11	9395.28	8.48064	1	0	21.6	0.049	4.269	-0.01
870	20184	Oaxaca	San Juan Bautista Tuxtepec	7	9	19	344	6.64644	0	0.17	1.28	252.057	2489.29	90.3131	341.302	167.302	0.00696086	6091.3	9588.96	9.5772	1	0	4.1	1.821	24.137	-1.23
871	20185	Oaxaca	San Juan Cacahuatepec	1	1	NA	NA	0.991858	1	0.41	0.04	258.405	2054.55	111.641	356.096	154.145	0.499891	4224.46	9421.28	12.2173	1	0	0.3	0.44	19.861	-0.16
872	20189	Oaxaca	San Juan Comaltepec	NA	1	NA	NA	0.213059	1	0.88	0.01	197.033	2899.19	77.6038	284.294	109.497	0.908094	7034.76	9228.53	29.3156	1	0	21.5	0.316	10.327	0.19
873	20193	Oaxaca	San Juan del Estado	NA	NA	1	55	1.35951	0	0.13	0.01	173.937	764.493	92.5977	280.497	63.3105	0.452337	5143.84	9599.25	1.83476	2	0	15.9	0.212	6.689	0.03
874	20194	Oaxaca	San Juan del RÃ­o	NA	NA	NA	1	0.307879	1	0.39	0.01	186.989	955.497	86.7398	283.144	89.3359	1.04579	5449.69	9458.98	3.0455	1	0	9.7	0.192	11.931	0.08
875	20196	Oaxaca	San Juan Evangelista Analco	NA	NA	NA	1	0.17451	0	0.59	0	152.489	1228.72	84.7897	249.492	56.8947	0.795848	5854.25	9196.9	24.9082	2	0	6.6	0.245	7.846	-0.16
876	20197	Oaxaca	San Juan GuelavÃ­a	NA	NA	NA	1	0.645409	1	0.23	0.02	187.119	597.845	92.0721	293.692	78.6006	0	4340.72	9466.68	5.07269	1	0	0	1.033	8.778	-0.36
877	20198	Oaxaca	San Juan Guichicovi	1	NA	NA	NA	0.432396	1	0.58	0.13	244.61	1641.61	87.6838	331.508	164.908	0.584251	6175.48	9563.59	18.8805	1	0	6.5	0.373	25.105	-0.12
878	20201	Oaxaca	San Juan Juquila Vijanos	NA	NA	NA	3	0.0982961	1	0.85	0.01	183.733	1558.57	75.7159	278.242	88.518	1.0193	6137.69	9336.8	29.3092	1	0	16.8	0.332	24.016	-0.24
879	20202	Oaxaca	San Juan Lachao	2	1	1	NA	0.70907	1	0.55	0.01	223.529	1370.18	99.0448	322.157	113.915	0.793197	6092.22	9212.03	11.6978	1	0	13.4	0.217	16.522	-0.18
880	20206	Oaxaca	San Juan de los CuÃ©s	NA	NA	NA	1	0.474969	1	0.64	0.01	232.773	622.57	92.3721	343.087	120.43	0.973902	4397.39	9602.34	4.42283	1	0.474969	51.2	0.203	7.375	-0.06
881	20208	Oaxaca	San Juan Mixtepec	NA	NA	NA	16	0.768795	1	0.7	0.04	177.461	988.184	89.7128	291.276	47.3863	0.478978	5297.57	9576.25	5.24974	1	0	0	0.194	3.428	-0.05
882	20209	Oaxaca	San Juan Mixtepec	NA	NA	NA	82	0.396361	1	0.61	0	155.726	1191.36	96.7605	233.353	80.1707	0.905166	5555.13	9573.12	9.76148	2	0	0.2	0.08	4.769	-0.11
883	20215	Oaxaca	San Juan Sayultepec	NA	NA	NA	26	0.308207	0	0.38	0	166.285	618.204	88.4576	283.285	43.068	0.433341	5087.27	9492.03	1.45662	1	0	0	0.604	4.848	0.28
884	20224	Oaxaca	San Juan Yucuita	1	NA	NA	NA	0.325833	0	0.46	0	163.141	589.345	88.8285	280.056	40.9134	0.182365	5323.75	9516.14	8.32169	1	0	4.8	0.275	4.626	0.12
885	20227	Oaxaca	San Lorenzo Cacaotepec	NA	1	1	2	3.15824	0	0.14	0.12	197.04	672.27	93.7604	308.506	76.9985	0.0556161	4726.84	9543.55	8.01182	1	0	0	6.634	11.393	6.52
886	20237	Oaxaca	San Marcos Arteaga	NA	1	NA	NA	0.380912	0	0.27	0.01	201.408	753.686	96	317.237	70.6073	0.383058	4149.1	9493.82	3.1488	1	0	18.5	0.123	7.536	0.14
887	20241	Oaxaca	San MartÃ­n LachilÃ¡	NA	NA	NA	5	0.39337	1	0.45	0.01	207.511	759.422	95.7416	314.768	89.2554	0.248271	4442.92	9396.47	0	1	0	0	0.96	7.233	-0.72
888	20243	Oaxaca	San MartÃ­n Tilcajete	NA	NA	NA	40	0.478905	0	0.17	0.01	203.477	692.205	94.9418	311.36	87.7677	0.018628	4659.31	9436.17	6.17399	1	0	0	0.813	8.597	0.38
889	20244	Oaxaca	San MartÃ­n Toxpalan	NA	NA	2	NA	0.365752	1	0.64	0.02	216.705	881.238	89.172	325.292	106.447	0.703481	4615.76	9529.66	6.66489	1	0.10971	21.6	0.615	13.811	-0.06
890	20247	Oaxaca	CapulÃ¡lpam de MÃ©ndez	NA	1	NA	151	0.731032	0	0.11	0.01	153.237	1087.44	82.7158	246.839	60.1186	0.554043	5292.74	9107.31	16.1533	2	0	74.6	0.435	9.984	-0.01
891	20248	Oaxaca	San Mateo del Mar	1	NA	1	61	2.87355	1	0.45	0.05	275.001	1012.69	112.202	348.659	201	0	3282.94	9631.71	8	1	0	37.6	1.727	10.572	-0.22
892	20249	Oaxaca	San Mateo YoloxochitlÃ¡n	NA	2	NA	5	0.899424	1	0.5	0.01	181.167	2474.22	85.8008	276.654	87.7381	1.11061	5991.06	9222.02	23.4646	2	0	0	5.394	14.588	1.04
893	20253	Oaxaca	San Mateo PiÃ±as	NA	NA	NA	1	0.333861	1	0.73	0.01	215.42	1668.52	92.6151	304.327	118.173	1.02901	6871.67	9300.61	16.4559	1	0	16.3	0.124	2.567	0.04
894	20254	Oaxaca	San Mateo RÃ­o Hondo	NA	NA	NA	35	0.50556	1	0.54	0.01	150.838	1475.55	99.1142	229.019	74.7008	0.872351	7098.91	9112.75	23.2745	1	0	4.5	0.151	3.74	-0.02
895	20256	Oaxaca	San Mateo Tlapiltepec	NA	NA	NA	16	0.578933	1	0.56	0	152.492	604.411	88.5767	268.492	27.2461	0.669073	5153.27	9560.74	0	1	0	0	0.094	0.824	-0.02
896	20262	Oaxaca	San Miguel AmatlÃ¡n	NA	NA	NA	29	0.245864	0	0.6	0.01	156.082	983.689	84.5899	251.484	61.5409	0.834766	5049.92	9360.4	25.1746	2	0	20.1	0.163	3.27	-0.05
897	20265	Oaxaca	San Miguel Chimalapa	NA	NA	NA	9	0.210899	1	0.52	0.03	250.384	1092.83	89.2231	332.042	170.716	0.630388	4935.56	9570.74	0.650685	1	0	49.9	0.056	23.098	-0.03
898	20268	Oaxaca	San Miguel Ejutla	1	1	NA	4	1.04134	1	0.4	0	208.944	635.826	98.171	316.145	91.995	0.149433	4930.34	9528.63	5.97503	1	0	0	1.065	6.561	1.15
899	20269	Oaxaca	San Miguel el Grande	NA	NA	NA	25	0.594605	1	0.4	0.02	152.82	1119.7	90	259.922	39.6493	0.693371	5698.44	9370.21	20.6654	1	0	2	0.417	3.534	-0.07
900	20270	Oaxaca	San Miguel Huautla	3	NA	NA	NA	0.591463	1	0.63	0.01	155.939	673.745	88.2573	268.739	40.5045	0.521775	5075.98	9455.68	8.40538	1	0.591463	3.4	0.202	1.75	0.25
901	20273	Oaxaca	San Miguel Peras	3	NA	NA	NA	0.306867	1	0.81	0.01	161.888	895.118	93.9768	266.441	56.9565	0.706956	6403.31	9327.83	13.0609	1	0	2.9	0.245	11.382	0.24
902	20277	Oaxaca	Villa Sola de Vega	NA	4	10	12	1.25753	1	0.6	0.06	205.282	978.27	95.0419	312.11	87.597	0.456016	4857.48	9584.08	2.44601	1	0	10.8	0.126	11.358	-0.04
903	20278	Oaxaca	San Miguel Soyaltepec	5	3	10	63	2.70931	1	0.53	0.21	253.973	2644.72	90.8415	343.339	166.541	0.357095	5980.28	9648.2	11.9288	2	0	46.6	0.522	17.477	-0.24
904	20279	Oaxaca	San Miguel Suchixtepec	1	NA	NA	31	0.873085	1	0.3	0.01	149.421	1392.14	95.7664	227.625	72.9418	1.09306	8018.86	9371.46	18.332	1	0	0	0.419	10.379	0.14
905	20280	Oaxaca	Villa Talea de Castro	NA	NA	1	1	0.530555	0	0.52	0.02	184.091	1784.33	75.4043	276.492	90.9444	1.00536	5895.52	9506.62	26.2368	1	0	0	0.329	19.871	-0.53
906	20283	Oaxaca	San Miguel Tequixtepec	2	NA	NA	NA	0.589728	1	0.59	0.01	155.868	557.201	88.8573	271.937	31.629	0.391435	4776.47	9378.01	2.1039	1	0.000144899	0	0.064	1.724	-0.01
907	20287	Oaxaca	San Miguel Tulancingo	NA	1	NA	NA	0.401777	1	0.68	0	148.892	692.546	89.5572	263.992	27.1002	0.38383	5008.28	9441.61	3.80954	1	0	0.9	0.066	1.669	-0.03
908	20293	Oaxaca	San Pablo Etla	2	2	1	241	3.80856	0	0.04	0.16	186.408	705.517	92.8464	294.378	72.0833	0.390987	5310.13	9296.24	2.98392	2	0	0	3.853	14.348	-4.4
909	20294	Oaxaca	San Pablo Huitzo	2	3	5	NA	2.74367	0	0.16	0.05	184.155	752.502	93.3362	294.155	67.4602	0.442728	4870.76	9406.72	8.91409	2	0	0	0.693	7.65	-0.38
910	20295	Oaxaca	San Pablo Huixtepec	1	NA	NA	NA	0.839666	0	0.19	0.09	208.423	700.07	95.1992	316.599	89.7289	0	4303.86	9474.81	3.2281	1	0	0	2.308	14.859	0.55
911	20296	Oaxaca	San Pablo Macuiltianguis	NA	NA	NA	1	0.282882	1	0.51	0.01	157.39	1330.07	85.0929	255.231	60.8369	0.791	6026.89	9177.48	13.1364	1	0	43.5	0.064	4.041	0.02
912	20298	Oaxaca	San Pablo Villa de Mitla	8	3	5	163	3.66185	0	0.03	0.09	167.238	723.888	88.4791	262.259	73.9531	0.0075455	4512.61	9441.91	3.95327	1	0	4.7	0.484	11.294	0.14
913	20299	Oaxaca	San Pablo Yaganiza	NA	NA	1	NA	0.255317	1	0.22	0.01	174.146	1231.4	81.885	269.201	80.9165	0.99962	5325.11	9483.07	28.0128	1	0	0	0.317	13.847	0.04
914	20300	Oaxaca	San Pedro Amuzgos	2	NA	NA	NA	0.409936	1	0.48	0.02	254.837	2035.09	110.699	354.397	148.536	0.599837	3838.67	9469.37	7.06727	1	0	37.6	0.544	31.369	-0.3
915	20305	Oaxaca	San Pedro Comitancillo	2	1	1	50	2.18445	0	0.19	0.05	273.059	844.043	113.741	351.361	195.456	0	4129.76	9421.56	5.29324	1	0	2.6	0.922	15.661	-0.22
916	20306	Oaxaca	San Pedro el Alto	NA	NA	NA	1	0.308459	1	0.62	0.01	169.088	1429.62	98.2572	250.796	86.8952	1.1761	8566.14	9222.76	21.6688	1	0	0	0.621	6.921	1.3
917	20307	Oaxaca	San Pedro Huamelula	NA	NA	NA	3	0.398906	1	0.36	0.06	263.067	551.357	111.844	341.083	173.549	0.58292	4145.75	9774.63	3.16948	1	0	68.9	0.139	14.925	-0.07
918	20308	Oaxaca	San Pedro Huilotepec	1	NA	2	NA	0.79576	1	0.1	0.02	275.488	934.644	113.843	348.847	200.512	0.0964304	3712.91	9599.75	6.49573	1	0	0	1.242	18.851	0.14
919	20309	Oaxaca	San Pedro IxcatlÃ¡n	NA	NA	NA	42	0.487517	1	0.67	0.04	255.543	3228.52	86.2133	345.272	166.908	1.08947	4963.79	9803.59	8.40133	1	0	43.1	1.02	16.906	-1.31
920	20310	Oaxaca	San Pedro Ixtlahuaca	1	NA	NA	NA	0.623505	1	0.15	0.03	196.859	713.649	92.9139	307.576	78.3239	0.17539	4528.43	9329.16	3.81694	1	0	0	6.27	8.59	28.48
921	20313	Oaxaca	San Pedro Jocotipac	2	NA	NA	NA	0.465437	1	0.09	0	167.794	701.286	89.7914	278.219	54.4681	0.873075	4925.78	8827.57	10.2971	1	0.465437	50.7	0.105	4.036	-0.1
922	20318	Oaxaca	San Pedro Mixtepec	8	10	10	207	4.99365	0	0.16	0.27	273.488	939.648	109.237	358.289	179.483	0.131527	3728.79	9560.14	5.23776	1	0	2.2	1.522	21.402	-0.43
923	20324	Oaxaca	San Pedro Pochutla	4	1	17	154	3.27693	1	0.2	0.21	263.495	895.637	106.216	339.983	176.151	0.489367	4162.87	9561.18	5.41159	1	0	32.4	1.076	29.185	-0.26
924	20326	Oaxaca	San Pedro SochiÃ¡pam	NA	NA	NA	109	0.291888	1	0.85	0.02	201.104	2125.98	80.5732	294.463	105.661	0.866181	5484.06	9297.33	22.9591	1	0	36.7	0.332	19.231	-0.12
925	20327	Oaxaca	San Pedro Tapanatepec	34	8	22	41	3.18924	1	0.45	0.08	266.08	1627.08	104.971	348.133	181.212	0.0491451	4405.43	9584.89	7.72005	1	0	5.8	0.155	14.118	0.01
926	20330	Oaxaca	San Pedro Teutila	NA	NA	NA	43	0.288243	1	0.73	0.02	206.6	2779.72	79.6368	296.291	113.773	0.771202	6224.14	8894.58	22.3461	1	0	48.2	0.289	10.935	-0.08
927	20333	Oaxaca	San Pedro TotolÃ¡pam	13	4	4	31	1.7199	0	0.38	0.02	216.624	558.772	95.5416	319.704	106.164	0.87732	3919.49	9446.46	3.28197	1	0	38.7	0.082	9.371	0.15
928	20334	Oaxaca	Villa de Tututepec de Melchor Ocampo	4	1	1	10	4.00024	1	0.46	0.28	275.661	1317.1	110.385	366.239	177.604	0.163921	3961.31	9673.06	5.93634	1	0	15.6	0.413	23.832	0.28
929	20336	Oaxaca	San Pedro YÃ³lox	NA	NA	1	3	0.473107	1	0.64	0.01	148.761	1519.09	83.1496	244.904	53.935	0.97645	5699.19	9373.78	12.2565	1	0	44.5	0.103	10.538	-0.07
930	20337	Oaxaca	San Pedro y San Pablo Ayutla	4	3	NA	1	2.38439	1	0.5	0.02	146.57	1515.59	85.164	230.979	65.1109	0.919789	6958.46	9449.8	26.0453	1	0	0	0.327	4.077	0.12
931	20338	Oaxaca	Villa de Etla	NA	NA	1	12	1.41899	0	0.03	0.07	190.913	679.933	94.4425	301.142	73.3558	0.0486277	4862.22	9565.14	6.29399	1	0	0	12.547	17.671	-12.22
932	20344	Oaxaca	San SebastiÃ¡n CoatlÃ¡n	NA	NA	NA	92	0.308881	1	0.69	0.01	186.951	1014.05	100.415	284.353	83.0662	0.991559	5869.9	9269.24	8.71766	1	0	13.8	0.135	12.137	0
933	20350	Oaxaca	San SebastiÃ¡n Tutla	8	7	NA	57	1.93059	0	0.01	0.32	197.572	654.662	93.716	308.378	81.5066	0	4527.88	9627.09	3.15966	1	0	0	22.989	47.757	-30.29
934	20356	Oaxaca	Santa Ana del Valle	NA	NA	NA	6	0.618302	0	0.21	0.01	173.038	673.744	88.9307	274.48	73.0535	0.162547	4837.43	9325.34	2.30005	1	0	0	0.78	6.322	0.11
935	20361	Oaxaca	Santa Catalina QuierÃ­	NA	NA	1	NA	0.285138	1	0.82	0	159.635	1078.02	96.2605	238.674	82.8172	0.798355	5543.39	9553.62	14.1239	1	0	16.9	0.16	9.934	-0.21
936	20363	Oaxaca	Santa Catarina Ixtepeji	NA	NA	NA	50	0.258907	0	0.48	0.01	161.458	848.049	86.0867	259.445	62.6854	0.610141	5254.54	9173.16	10.2773	1	0	19.3	0.121	9.532	-0.02
937	20364	Oaxaca	Santa Catarina Juquila	NA	1	1	91	1.19783	1	0.32	0.06	193.134	1468.22	101.018	293.746	82.17	1.00545	7421.17	9444.94	3.08444	1	0	18.2	0.291	41.254	0.39
938	20365	Oaxaca	Santa Catarina Lachatao	1	NA	NA	109	0.451747	1	0.74	0.01	153.955	1007.38	84.7719	248.987	60.2074	0.842309	5233.51	9488.48	26.7535	2	0	16.5	0.105	3.694	-0.08
939	20369	Oaxaca	Santa Catarina QuianÃ©	NA	NA	NA	1	0.533402	0	0.36	0.01	205.629	696.482	94.8859	314.373	88.4281	0	4549.44	9497.93	1.78722	1	0	0	1.058	7.507	0.95
940	20375	Oaxaca	Santa Cruz Amilpas	1	1	1	6	2.06025	0	0.01	0.11	195.258	671.331	93.1169	304.608	80.3496	0.276621	4613.27	9588.89	5.38089	1	0	0	57.953	44.505	-20.79
941	20377	Oaxaca	Santa Cruz Itundujia	NA	NA	NA	7	0.331195	1	0.64	0.04	165.222	1283.06	93.5406	271.771	49.8345	0.669542	6394.66	9192.91	28.5678	1	0	14.1	0.192	8.148	-0.18
942	20378	Oaxaca	Santa Cruz Mixtepec	1	NA	NA	NA	0.342568	1	0.38	0.02	194.123	818.593	93.5417	299.323	80.8152	0.80682	4497.19	9057.75	4.35305	1	0	0	0.792	11.143	0.14
943	20380	Oaxaca	Santa Cruz Papalutla	NA	1	NA	1	1.0233	1	0.29	0.01	190.709	616.825	92.7436	298.126	80.0012	0	4421.67	9557.12	4.88068	1	0	0	1.514	8.162	0.06
944	20385	Oaxaca	Santa Cruz XoxocotlÃ¡n	2	NA	4	117	3.78452	0	0.02	0.8	203.159	676.93	95.127	314.918	83.9247	0	4561.74	9547.01	5.08926	1	0	0	22.85	38.867	3.28
945	20390	Oaxaca	Santa LucÃ­a del Camino	1	NA	1	95	3.05596	0	0.01	0.75	197.783	662.414	93.7163	308.499	81.3647	0	4557.91	9438.44	0	1	0	0	53.283	53.283	-18.24
946	20393	Oaxaca	Santa LucÃ­a OcotlÃ¡n	NA	NA	NA	2	0.520203	1	0.29	0.02	204.402	671.244	96.7415	312.362	89.5425	0	4557.85	9241.12	3.51338	1	0	0	3.564	15.323	1.65
947	20395	Oaxaca	Santa MarÃ­a Apazco	NA	NA	NA	1	0.561119	1	0.67	0.01	152.997	755.013	88.9094	264.873	40.4895	0.451976	5401.22	9208.3	7.53233	1	0.0124615	0	0.202	1.636	-0.18
948	20397	Oaxaca	Heroica Ciudad de Tlaxiaco	2	1	NA	NA	1.6619	0	0.11	0.27	165.144	999.177	91.8863	279.04	37.7366	0.583535	5756.32	9411.53	5.00238	1	0	0.7	1.157	30.374	-0.71
949	20399	Oaxaca	Santa MarÃ­a Atzompa	2	1	NA	15	2.47096	0	0.04	0.14	197.806	680.605	93.9541	308.993	79.0805	0.23478	4755.11	9512.18	6.77919	1	0	0	13.373	38.476	16.05
950	20401	Oaxaca	Santa MarÃ­a Colotepec	3	2	2	96	3.3766	0	0.2	0.1	274.293	935.906	110.453	358.005	181.251	0.339239	3645.68	9634.74	3.12932	1	0	4.4	0.648	18.614	0.47
951	20403	Oaxaca	Santa MarÃ­a Coyotepec	NA	NA	NA	13	0.373151	0	0.07	0.02	199.163	675.684	94.664	307.833	84.1546	0	4750.73	9521.15	4.13372	1	0	0	5.725	16.771	8.18
952	20406	Oaxaca	Santa MarÃ­a Chilchotla	2	2	1	NA	0.851212	1	0.73	0.06	196.92	3138.69	82.6853	288.252	105.285	0.852026	7645.55	9236.84	26.0315	1	0	3.5	0.759	17.81	0.16
953	20407	Oaxaca	Santa MarÃ­a Chimalapa	3	NA	NA	291	0.889272	1	0.77	0.03	250.741	2234.7	71.2285	334.999	169.001	0.52749	5964.01	9484.53	17.2684	1	0	68.4	0.021	14.239	0
954	20409	Oaxaca	Santa MarÃ­a del Tule	NA	NA	NA	61	0.592525	0	0.05	0.14	190.034	656.617	93.0243	297.97	78.3378	0.00552867	4712.77	9736.16	7.11704	1	0	0	5.311	26.212	-2.71
955	20412	Oaxaca	Santa MarÃ­a Guienagati	NA	NA	1	NA	0.184653	1	0.6	0.01	239.373	968.807	103.669	326.374	151.369	0.886911	5396.34	9400.6	8.42877	1	0	50.3	0.081	28.064	-0.02
956	20413	Oaxaca	Santa MarÃ­a Huatulco	16	5	9	308	3.98214	0	0.13	0.25	271.373	759.162	105.21	346.215	184.683	0.557289	3559.31	9622.39	10.4665	1	0	67.6	0.986	28.52	0.82
957	20416	Oaxaca	Santa MarÃ­a IxcatlÃ¡n	3	1	1	37	1.15878	1	0.47	0	157.188	674.902	88.7313	270.319	40.765	0.153268	4916.28	9308.21	11.4888	1	0.289695	31.4	0.026	5.335	-0.03
958	20418	Oaxaca	Santa MarÃ­a Jalapa del MarquÃ©s	2	1	1	10	3.51797	0	0.3	0.09	267.158	718.674	115.397	351.324	176.782	0.275055	4116.75	9531.38	2.47927	1	0	55	0.16	13.678	-0.24
959	20419	Oaxaca	Santa MarÃ­a Jaltianguis	2	1	NA	54	1.1106	0	0.52	0	151.864	1093.44	85.4931	248.46	56.6708	0.611903	6131.54	9312.72	26.8564	1	0	7.4	0.11	4.155	0.11
960	20421	Oaxaca	Santa MarÃ­a Mixtequilla	4	1	NA	27	1.10517	0	0.24	0.04	272.69	847.38	115.091	351.318	191.801	0.261375	4279.05	9616.75	2.78935	2	0	65.5	0.316	27.24	-0.1
961	20422	Oaxaca	Santa MarÃ­a Nativitas	NA	NA	NA	22	0.436486	1	0.31	0	151.155	717.154	86.6001	266.07	30.3832	0.633127	5618.61	9246.6	0	1	0	9.9	0.14	1.137	-0.05
962	20425	Oaxaca	Santa MarÃ­a PÃ¡palo	NA	NA	4	NA	0.308354	1	0.94	0.01	143.45	1359.13	84.4269	245.45	44.0162	0.708051	5498.83	9354.29	17.0116	1	0	21.6	0.369	15.406	-0.25
963	20427	Oaxaca	Santa MarÃ­a Petapa	NA	1	3	18	1.74802	1	0.2	0.1	247.837	1535.44	91.2878	332.778	169.868	0.0367906	5952.66	9436.89	10.9611	2	0	9.8	1.07	16.564	-0.26
964	20431	Oaxaca	Santa MarÃ­a Tecomavaca	5	3	5	106	2.21278	1	0.56	0.01	245.499	578.422	95.9283	354.142	133.855	0.298005	3862.07	9544.65	3.91394	1	9.9309e-06	52	0.049	6.293	0.02
965	20434	Oaxaca	Santa MarÃ­a Teopoxco	NA	1	NA	NA	0.310814	1	0.52	0.01	159.476	1667.61	86.837	258.626	60.5689	0.923665	6265.4	9301.98	7.65564	1	0	20.1	1.087	7.317	-1.12
966	20437	Oaxaca	Santa MarÃ­a Tlahuitoltepec	NA	1	NA	NA	0.389274	1	0.44	0.03	143.474	1651.79	84.9973	227.722	63.2242	0.904579	7100.74	9531.82	13.718	2	0	3.9	0.63	23.797	0.01
967	20439	Oaxaca	Santa MarÃ­a Tonameca	1	NA	NA	7	1.06257	1	0.48	0.08	270.035	794.019	108.822	345.714	182.876	0.114319	4001.64	9611.54	9.52979	1	0	7.8	0.483	7.713	-0.19
968	20440	Oaxaca	Santa MarÃ­a Totolapilla	NA	NA	NA	1	0.335867	1	0.58	0	235.991	867.722	101.422	327.707	137.274	0.962436	4446.64	9264.79	7.55009	1	0	57.9	0.071	7.678	-0.04
969	20441	Oaxaca	Santa MarÃ­a Xadani	NA	NA	1	7	1.17827	1	0.16	0.03	274.743	921.786	112.108	349.994	199.902	0	3374.05	9245.75	8.06563	1	0	7	1.068	26.409	0.13
970	20443	Oaxaca	Santa MarÃ­a YavesÃ­a	1	5	NA	NA	0.533261	0	0.54	0	141.638	1216.94	84.5479	233.397	52.8249	0.767289	5723.19	9197.89	16.6395	1	0	63.4	0.049	5.191	-0.08
971	20447	Oaxaca	Santa MarÃ­a Zacatepec	NA	NA	NA	3	0.489072	1	0.64	0.07	259.656	1762.49	108.829	361.628	151.14	0.137945	4073.21	9403.63	11.4316	1	0	48.1	0.341	23.295	0.11
972	20451	Oaxaca	Santiago Apoala	1	NA	NA	1	0.617397	1	0.68	0	154.342	678.917	88.3539	267.331	39.3422	0.599442	4933.68	9396.88	9.75582	1	0	0	0.119	1.796	0.11
973	20453	Oaxaca	Santiago Astata	1	NA	1	12	1.16035	0	0.4	0.02	268.003	535.579	112.741	344.964	181.226	0.355051	4208.17	9648.35	3.45704	1	0	75.4	0.209	15.363	-0.1
974	20458	Oaxaca	Santiago Comaltepec	12	4	2	4	0.730371	1	0.67	0.01	147.463	1560.28	83.3334	244.006	52.7619	0.912019	5862.97	9519.51	17.8226	1	0	62.7	0.057	13.585	0.09
975	20459	Oaxaca	Santiago Chazumba	5	NA	NA	NA	0.483034	0	0.45	0.03	183.79	604.126	94.7881	297.355	59.8018	0.200163	3674.67	9432.4	0	1	0.00608906	30.3	0.15	9.397	0.08
976	20467	Oaxaca	Santiago Jamiltepec	NA	NA	9	14	1.56753	1	0.47	0.13	263.301	1703.38	109.823	359.375	157.427	0.579952	4723.87	9420.92	6.46592	1	0	10.4	0.298	19.903	-0.1
977	20470	Oaxaca	Santiago Lachiguiri	NA	NA	3	NA	0.353209	1	0.71	0.02	204.698	1329.03	88.5469	289.474	116.096	0.731637	5447.1	9628.87	10.4574	2	0	34.2	0.101	13.16	-0.1
978	20475	Oaxaca	Santiago MatatlÃ¡n	NA	NA	1	3	1.79663	1	0.4	0.04	170.147	669.644	91.2848	265.185	76.9949	0.364246	4674.85	9427.72	3.95756	1	0	2.1	0.552	11.203	-0.04
979	20482	Oaxaca	Santiago Pinotepa Nacional	10	2	1	10	4.70646	1	0.31	0.3	270.924	1621.69	109.999	364.925	174.336	0.345594	4395.45	9646.32	5.9152	2	0	7.8	0.691	22.699	0.08
980	20483	Oaxaca	Santiago Suchilquitongo	NA	1	NA	21	1.82509	0	0.17	0.05	187.527	733.162	93.7481	297.744	70.026	0.37454	4846.73	9541.56	6.11167	2	0	16.1	1.139	10.139	-0.07
981	20486	Oaxaca	Villa TejÃºpam de la UniÃ³n	NA	NA	1	NA	0.412087	1	0.33	0.01	155.022	690.331	88	271.188	30.5995	0.111615	5025.04	9273.05	5.02491	1	0	30.3	0.171	6.444	-0.09
982	20496	Oaxaca	Santiago XiacuÃ­	1	1	NA	117	1.17141	0	0.35	0.01	148.21	1164.75	82.6503	240.812	57.1153	0.766861	5037.57	9439.56	22.7538	1	0	47.3	0.299	3.156	-0.38
983	20502	Oaxaca	Santiago Zacatepec	NA	NA	5	1	1.01021	1	0.72	0.02	184.057	2686.22	80.2977	272.35	96.9073	0.849641	8082.2	9523.45	26.2216	1	0	29.5	0.239	9.779	-0.17
984	20505	Oaxaca	Santo Domingo Ingenio	15	NA	6	139	2.11958	0	0.19	0.06	265.083	1002.09	108.625	345.542	187.229	0	3916.11	9452.7	8	1	0	17.2	0.384	14.421	-0.3
985	20508	Oaxaca	Santo Domingo ChihuitÃ¡n	NA	NA	NA	5	0.286908	0	0.32	0.01	267.742	789.691	111.283	348.4	190.536	0.0122636	4430.99	9334.67	5.09237	1	0	37.8	0.227	13.931	0.06
986	20513	Oaxaca	Santo Domingo Petapa	NA	NA	NA	1	0.451906	1	0.4	0.05	244.566	1064.33	97.6517	328.624	163.709	0.341174	6104.3	9369.25	11.2653	1	0	33.9	0.265	29.654	-0.13
987	20515	Oaxaca	Santo Domingo Tehuantepec	63	17	61	387	5.21504	0	0.18	0.51	275.622	854.823	113.815	351.544	196.898	0	3948.51	9546.25	2.01175	2	0	59.7	0.563	24.64	-0.03
988	20518	Oaxaca	Santo Domingo TlatayÃ¡pam	NA	NA	NA	19	0.390643	0	0.57	0	159.425	704.687	88.9227	274.76	38.755	0.756845	5413.34	9561.36	4.73126	1	0	32.2	0.096	1.008	-0.22
989	20519	Oaxaca	Santo Domingo Tomaltepec	NA	NA	NA	124	0.421861	0	0.19	0.02	188.858	656.423	92.7114	296.064	77.7438	0.0038442	4729.57	9545.41	6.84592	1	0	0	1.107	15.126	1.06
990	20520	Oaxaca	Santo Domingo TonalÃ¡	1	NA	NA	2	1.08456	1	0.43	0.03	207.808	764.239	96.3877	324.15	78.2537	0.525599	3813.86	9384.88	9.61543	2	0.0918815	24.9	0.446	10.879	0.11
991	20523	Oaxaca	Santo Domingo YanhuitlÃ¡n	2	1	2	34	2.05267	0	0.37	0.01	159.413	688.1	86.3262	275.13	36.3068	0.0484083	5474.62	9520.55	6.46846	1	0	21.5	0.235	4.434	0.02
992	20525	Oaxaca	Santo Domingo Zanatepec	10	5	NA	46	2.45331	0	0.43	0.07	267.945	1413.03	107.091	351.963	176.941	0	4354.36	9557.98	2.70556	1	0	22.6	0.192	13.007	-0.02
993	20526	Oaxaca	Santos Reyes Nopala	NA	NA	3	NA	0.391483	1	0.46	0.05	244.088	1535.1	100.794	339.352	138.617	0.576883	5317.07	9578.59	11.2663	1	0	2.5	0.734	35.548	-0.66
994	20527	Oaxaca	Santos Reyes PÃ¡palo	NA	NA	1	NA	0.409565	1	0.62	0.01	154.523	1173.27	87.2586	258.724	52.5508	0.811475	5678.09	9329.19	0	1	0.00512829	22.6	0.299	14.166	-0.29
995	20530	Oaxaca	Santo TomÃ¡s Jalieza	NA	NA	NA	9	0.354806	1	0.27	0.02	198.513	687.277	94.2976	304.551	86.1345	0	4862.66	9537.66	8	1	0	0	0.558	8.847	0.29
996	20532	Oaxaca	Santo TomÃ¡s Ocotepec	NA	NA	NA	1	0.185573	1	0.66	0.01	158.673	1201.54	90.1042	267.835	39.8574	0.886173	5334.87	9546.98	21.3711	1	0	0.5	0.507	3.995	0.18
997	20533	Oaxaca	Santo TomÃ¡s Tamazulapan	3	NA	NA	3	1.97941	1	0.27	0.01	184.169	818.742	99.4237	279.555	84.4459	0.607662	5274.88	9268.89	5.56485	2	0	0	0.407	1.779	0.65
998	20539	Oaxaca	Soledad Etla	NA	NA	NA	22	0.533033	0	0.14	0.03	194.726	677.456	94.08	305.883	75.1328	0.0663482	4616.41	9446.52	6.19511	1	0	0	5.084	14.124	3.47
999	20540	Oaxaca	Villa de TamazulÃ¡pam del Progreso	2	NA	NA	1	1.26158	0	0.17	0.06	162.795	704.809	90.5262	280.047	35.6864	0.124981	4771.88	9647.17	6.01274	1	0	22	0.579	16.982	0.21
1000	20544	Oaxaca	Teococuilco de Marcos PÃ©rez	1	NA	NA	1	0.659964	1	0.55	0.01	167.833	835.896	90.7438	268.205	64.5156	1.137	4868.32	9301.45	4.41922	1	0	1.3	0.077	8.903	0.04
1001	20545	Oaxaca	TeotitlÃ¡n de Flores MagÃ³n	NA	NA	27	2	1.4394	0	0.15	0.09	218.672	838.656	89.5064	327.233	108.695	0.643979	4339.85	9448.66	2.59575	1	0.0861762	59.9	0.703	17.901	-0.16
1002	20546	Oaxaca	TeotitlÃ¡n del Valle	NA	NA	NA	298	0.740699	1	0.09	0.03	176.966	664.809	89.4968	280.016	74.1205	0.168631	5134.41	9430.84	5.87716	1	0	10.3	0.592	9.673	0.3
1003	20548	Oaxaca	Tepelmeme Villa de Morelos	1	NA	NA	NA	0.736472	1	0.39	0.01	153	570.187	88.0685	268.657	27.5315	0.130109	5232.42	9158.34	7.5085	1	0.00551915	42.7	0.034	1.813	0.05
1004	20550	Oaxaca	San JerÃ³nimo Tlacochahuaya	3	NA	NA	17	1.68667	1	0.17	0.03	184.602	622.714	91.2432	290.586	76.9845	0.0199378	4746.23	9283.42	4.55938	1	0	0	1.569	8.264	0.05
1005	20551	Oaxaca	Tlacolula de Matamoros	5	NA	NA	144	1.89914	0	0.14	0.15	180.345	581.308	90.0009	285.688	76.0014	0.000460607	4561.09	9585.1	2.66783	1	0.161694	15.9	2.224	17.487	5.18
1006	20553	Oaxaca	Tlalixtac de Cabrera	4	6	NA	81	3.35976	0	0.12	0.1	191.359	660.966	93.4735	300.554	78.4212	0	4630.46	9286.48	6.4037	1	0	5.7	1.478	7.291	1.49
1007	20554	Oaxaca	Totontepec Villa de Morelos	NA	6	3	109	1.29917	1	0.64	0.02	156.297	2303.49	80.8268	242.302	72.9771	0.765322	8068.95	9371.35	20.1483	1	0	28.7	0.221	9.845	0.13
1008	20555	Oaxaca	Trinidad Zaachila	NA	NA	4	NA	0.263607	1	0.56	0.02	207.274	689.075	95.2054	317.665	88.479	0	4373.25	9306.03	7.60495	1	0	0	1.601	11.187	1.61
1009	20557	Oaxaca	UniÃ³n Hidalgo	2	NA	NA	144	1.47074	0	0.16	0.11	269.644	932.058	111.141	348.141	193.53	0	3614.32	9566.3	8.23451	1	0	8.7	1.284	30.837	-1.27
1010	20558	Oaxaca	Valerio Trujano	NA	1	3	NA	0.501673	1	0.38	0.01	248.052	462.032	100.941	357.052	135.051	0.255451	4320.56	9657.76	0	1	0	33	0.252	11.117	-0.16
1011	20559	Oaxaca	San Juan Bautista Valle Nacional	NA	2	2	134	1.68556	1	0.57	0.11	243.887	3970.87	76.8265	336.167	155.235	0.770218	5707.45	9509.1	9.17965	1	0	67.2	0.337	20.738	-0.04
1012	20560	Oaxaca	Villa DÃ­az Ordaz	NA	NA	NA	25	0.801365	1	0.24	0.03	165.576	757.197	87.5425	262.679	70.0311	0.380436	4647.55	9295.18	5.10747	2	0	17	0.228	10.442	-0.17
1013	20565	Oaxaca	Villa de Zaachila	3	1	NA	29	3.23663	0	0.09	0.22	206.642	682.046	95.0432	317.13	87.4469	0	4495.61	9340.41	4.10814	1	0	0	5.695	25.249	-0.47
1014	20570	Oaxaca	ZimatlÃ¡n de Ãlvarez	1	NA	NA	5	1.69042	0	0.25	0.18	206.242	714.05	95.1876	314.685	88.7289	0	4361.21	9289.78	4.77055	1	0	37.4	0.623	18.304	0.35
1015	21001	Puebla	Acajete	1	NA	NA	1	2.99598	0	0.18	0.27	157.436	844.302	84.6474	268	35.9162	0	4703.38	9405.51	6.72028	2	0.287994	10.7	4.142	18.339	2.23
1016	21003	Puebla	AcatlÃ¡n	4	NA	17	12	3.31552	0	0.21	0.21	235.41	676.653	95.3042	353.627	105.65	0.235085	2794.28	9491.47	3.55015	1	0	13.9	0.625	16.157	0.04
1017	21004	Puebla	Acatzingo	1	NA	2	1	4.01294	0	0.26	0.25	177.086	676.142	82.8089	292.809	51.095	0	4157.15	9399.7	3.59734	3	0	3.5	4.556	20.598	0.91
1018	21006	Puebla	AhuacatlÃ¡n	NA	NA	1	8	1.21794	1	0.54	0.05	178.786	2312.1	74.1135	277.785	73.6009	0.902287	7308.23	9158.17	23.8797	3	0	35.8	1.604	12.052	-2.25
1019	21010	Puebla	Ajalpan	1	NA	NA	NA	0.971826	1	0.32	0.22	210.146	472.864	92.8587	316.862	100.874	0	4358.09	9435.68	3.63482	1	0	31.9	1.904	33.482	1.23
1020	21012	Puebla	Aljojuca	NA	NA	NA	40	0.636324	0	0.58	0.04	147.262	587.386	78	257.986	30.6624	0.546091	5399.63	9668.51	6.84135	1	0	5.7	1.267	11.48	-0.62
1021	21015	Puebla	Amozoc	1	2	1	30	5.65927	0	0.02	0.61	155.647	898.408	88.6881	265.042	36.3235	0	4738.74	9599.53	5.20622	2	0	2.4	8.872	38.767	-0.06
1022	21016	Puebla	Aquixtla	2	1	8	NA	2.08607	1	0.5	0.04	141.237	721.255	75.4891	248.445	27.3039	0.579224	5757.79	9415.16	3.63092	1	0	46.1	0.544	2.276	-0.1
1023	21017	Puebla	Atempan	1	NA	NA	2	1.79695	1	0.45	0.12	153.169	1518.8	70.8348	244.658	56.9596	0.261419	6949.59	9175.21	9.98748	1	0	14	6.226	15.48	-0.65
1024	21019	Puebla	Atlixco	6	NA	6	55	4.87802	0	0.21	1.42	188.595	881.474	94	297.396	76.0381	0	3819.67	9477.61	3.33566	2	0	1	4.857	24.197	-0.72
1025	21020	Puebla	Atoyatempan	NA	NA	NA	45	0.64976	0	0.15	0.03	186.824	659.972	85.7536	300.225	66.3118	0.0122629	3776.52	9726.65	8.1704	1	0	0	2.872	17.764	1.09
1026	21026	Puebla	Calpan	3	NA	NA	NA	0.984979	0	0.57	0.07	143.981	985.719	93.1395	252.178	24.0196	0.157766	4681.17	9461.15	9.00084	1	0	11	2.294	14.269	-0.11
1027	21027	Puebla	Caltepec	1	NA	NA	NA	0.0835965	1	0.45	0.02	162.857	542.289	91.9995	273.857	41.7146	0.670272	4656.87	9710.93	0	1	0.0835965	56.2	0.105	19.551	-0.01
1028	21033	Puebla	Cohuecan	1	NA	NA	NA	0.305777	1	0.36	0.02	205.364	997.215	100.136	313.649	99.5682	0.028877	4418.52	9238.79	12.5658	1	0	0	1.143	18.161	0.5
1029	21034	Puebla	Coronango	NA	2	NA	1	2.77253	0	0.21	0.19	163.089	816.599	89.5989	270.032	46.089	0	4149.64	9517.02	4.35648	1	0	0	12.813	14.278	10.54
1030	21035	Puebla	CoxcatlÃ¡n	4	2	6	2	3.23535	1	0.32	0.14	210.613	700.166	88.924	318.212	102.012	0.371603	4457.25	9442.65	0.782956	1	0.149736	37	0.831	19.118	-0.46
1031	21036	Puebla	Coyomeapan	NA	NA	NA	12	0.410165	1	0.72	0.06	143.087	1582.13	87.0114	245.271	42.1367	0.983775	6063.26	9195.95	15.0755	1	0	44.1	0.649	7.051	-0.01
1032	21037	Puebla	Coyotepec	3	NA	NA	NA	0.544627	0	0.47	0.02	174.968	610.956	94.775	288.968	53.125	0.0113575	4246.67	9424.76	5.48366	1	0	8.6	0.175	5.175	-0.08
1033	21038	Puebla	Cuapiaxtla de Madero	NA	1	1	NA	1.59009	0	0.2	0.03	180.541	661.132	83.1084	295.324	56.8106	0	3931.81	9235.92	6.18846	1	0	0	4.545	13.629	-0.62
1034	21040	Puebla	CuautinchÃ¡n	1	NA	NA	NA	0.523294	1	0.21	0.03	168.771	801.154	87.3554	280.315	47.6706	0.188851	4229.04	9429.55	5.65418	1	0	0.1	0.773	10.503	0.95
1035	21041	Puebla	Cuautlancingo	NA	2	NA	NA	1.49015	0	0.01	0.6	164.912	822.209	88.9607	271.679	48.176	0.000121639	4349.96	9623.91	4.35622	1	0	0	36.185	24.42	29.32
1036	21043	Puebla	Cuetzalan del Progreso	5	5	5	95	2.71493	1	0.43	0.22	202.94	3594.25	62.9558	294.995	104.507	0.643802	7689.95	9338.72	19.5047	1	0	4.1	2.764	23.582	-0.75
1037	21045	Puebla	Chalchicomula de Sesma	2	NA	8	14	2.96802	0	0.36	0.28	134.184	634.996	79.2004	245.943	22.8302	0.178557	5763.8	9391.54	0	2	0	14.1	1.222	30.29	-0.69
1038	21046	Puebla	Chapulco	1	NA	1	8	2.13912	0	0.21	0.03	160.029	515.791	84.9143	268.585	46.8726	0.270038	5376.83	9528.79	6.21138	2	0	51.1	0.944	12.866	-0.07
1039	21047	Puebla	Chiautla	NA	NA	6	34	2.4755	0	0.29	0.17	246.993	804.07	99.31	373.679	117.51	0.542556	2844.79	9454.9	7.45593	1	0	23.9	0.271	8.806	0.07
1040	21048	Puebla	Chiautzingo	6	NA	6	4	3.76951	0	0.57	0.11	142.418	869.072	90.598	252.003	20.8309	0.0230312	4555.34	9226.91	9.20078	1	0	28	2.733	9.691	0.69
1041	21051	Puebla	Chietla	5	1	8	10	3.99776	0	0.27	0.28	242.957	743.791	98.0566	367.927	114.942	0.00775372	2601.75	9530.66	4.87313	1	0	4	1.141	23.007	0.16
1042	21053	Puebla	Chignahuapan	6	5	2	28	5.00563	0	0.33	0.35	140.638	687.544	77.7328	248.59	26.5411	0	5554.35	9420.98	6.35551	1	0	26.4	0.881	13.327	0.02
1043	21054	Puebla	Chignautla	NA	NA	14	13	1.62363	1	0.14	0.16	144.536	1278.99	68.8557	237.515	47.1314	0.607065	6577.66	9258.16	7.94865	1	0	12	2.39	31.352	-0.68
1044	21056	Puebla	Chila de la Sal	NA	NA	1	5	0.498353	1	0.43	0.01	244.768	903.963	97.0583	368.825	114.884	1.06076	2704.94	9387.15	6.85817	1	0	15.4	0.094	9.833	-0.12
1045	21057	Puebla	Honey	NA	2	8	7	0.508848	1	0.53	0.04	150.309	1364.81	77.1022	251.049	46.7471	0.503525	7088.45	9498.37	13.59	1	0	13.8	1.057	23.671	-2.34
1046	21058	Puebla	Chilchotla	1	NA	3	NA	1.38836	1	0.71	0.07	114.736	1092.51	83.5439	214.736	15.2802	0.77963	7107.39	9450.95	18.2718	1	0	40	1.447	20.017	0.01
1047	21062	Puebla	EpatlÃ¡n	2	NA	NA	4	1.03495	1	0.32	0.03	225.177	827.988	103.086	341.464	102.288	0.460688	2838.12	9720.73	1.44697	1	0	3.1	0.951	9.24	-0.3
1048	21064	Puebla	Francisco Z. Mena	NA	1	NA	NA	0.539992	1	0.57	0.09	236.154	1540.94	63.4787	330.154	127.182	0.416371	6721	9678.67	13.7076	1	0	0	0.419	15.945	-0.04
1049	21071	Puebla	Huauchinango	2	6	18	129	5.24382	0	0.24	0.69	164.369	2073.36	79.4555	264.817	57.3211	0.615551	7089.92	9512.75	13.7102	2	1.31095	22.5	4.173	35.881	-2.88
1050	21073	Puebla	HuehuetlÃ¡n el Chico	NA	NA	NA	16	0.680271	1	0.34	0.05	247.751	801.766	100.94	376.049	116.54	0.150814	2935.68	9368.29	5.38459	1	0	4.9	0.709	20.566	0.59
1051	21074	Puebla	Huejotzingo	NA	NA	NA	5	1.26656	0	0.19	0.43	155.193	833.086	91.1778	264.068	34.6702	0	4202.91	9549.1	5.34301	1	0	11.9	5.277	27.452	7.8
1052	21075	Puebla	Hueyapan	NA	NA	NA	1	0.734621	1	0.46	0.05	167.661	2137.42	69.605	257.775	72.5613	0.27311	7331.02	9469.95	24.9456	2	0	44.5	1.761	14.064	-0.63
1053	21076	Puebla	Hueytamalco	NA	1	1	23	1.87199	1	0.42	0.14	201.43	3323.13	59.1678	292.541	105.664	0.819746	7599.39	9253.24	18.4377	1	0	6.9	0.871	16.634	-0.06
1054	21085	Puebla	IzÃºcar de Matamoros	7	4	9	50	5.58456	0	0.21	0.75	231.621	790.981	102.292	351.501	106.484	0.0363885	2621.46	9615.21	3.15126	1	0	18.5	1.547	24.819	0.07
1055	21087	Puebla	Jolalpan	NA	1	NA	1	0.871713	1	0.49	0.06	248.11	830.386	105.817	376.681	117	0.573553	2728.49	9710.69	8.62226	1	0	7.2	0.222	40.635	-0.08
1056	21090	Puebla	Juan C. Bonilla	NA	NA	NA	39	1.07354	0	0.2	0.09	161.49	833.581	91.4862	269.49	43.2355	0	4049.49	9449.7	6.95068	1	0	0	10.721	16.776	5.7
1057	21091	Puebla	Juan Galindo	1	1	NA	2	1.42288	0	0.05	0.08	172.738	2310.57	79.7992	273.537	65.6686	0.832477	7548.99	9535.08	9.9967	1	0.474294	27.8	4.309	41.418	-6.43
1058	21099	Puebla	CaÃ±ada Morelos	2	NA	NA	NA	0.88466	1	0.46	0.09	147.625	471.705	81.8909	259.779	34.0304	0.000652193	4596.5	9481.42	3.29526	1	0	26.3	0.848	11.848	0.09
1059	21101	Puebla	Nauzontla	NA	1	2	NA	0.54413	1	0.5	0.01	179.194	2427.78	67.1784	272.193	79.739	0.957079	8051.69	8855.59	22.1711	1	0	4.8	1.209	13.824	-1.13
1060	21102	Puebla	Nealtican	NA	NA	NA	1	0.727951	0	0.37	0.06	159.044	898.081	93.9427	268.044	40.5552	0.00432992	4185.5	9432.23	8.18646	1	0	0.6	7.492	26.506	4.88
1061	21103	Puebla	NicolÃ¡s Bravo	2	NA	4	3	2.28386	1	0.22	0.02	159.605	521.177	83.9994	268.213	46.5521	0.454154	4978.07	9208.66	3.58493	2	0	59.6	0.615	10.506	-0.03
1062	21106	Puebla	Ocoyucan	NA	NA	NA	1	1.09431	1	0.37	0.1	170.89	870.072	92.3071	280.292	54.1469	0.189033	3931.65	9570.93	7.12308	1	0	2.4	3.578	15.89	12.86
1063	21108	Puebla	Oriental	NA	1	NA	NA	0.496845	0	0.44	0.1	154.688	507.987	74.7438	261.414	33.6898	0	4869.26	9507.95	4.26117	1	0	40.6	0.835	46.541	0.23
1064	21109	Puebla	PahuatlÃ¡n	1	1	17	1	3.15165	1	0.37	0.08	185.396	2072.21	80.1368	288.479	73.0096	0.934212	5980.5	9085.52	18.6036	2	0	4.8	2.075	13.046	-2.87
1065	21110	Puebla	Palmar de Bravo	NA	NA	NA	25	1.36493	1	0.45	0.19	162.35	464.689	81.4342	275.944	43.3869	0	4278.28	9308.52	4.23953	2	0	30.7	1.392	14.587	0.36
1066	21112	Puebla	Petlalcingo	NA	1	NA	NA	0.529786	1	0.32	0.06	218.452	615.29	98.8169	335.178	89.6353	0.149123	3295.03	9594.6	6.54809	1	0	30.1	0.402	10.981	-0.36
1067	21113	Puebla	Piaxtla	NA	NA	NA	25	0.324074	1	0.34	0.02	239.798	909.974	96.0509	362.397	109.798	0.924466	2960.78	9441.19	9.60644	1	0	20.9	0.21	11.912	0
1068	21114	Puebla	Puebla	20	11	15	225	9.44522	0	0.01	26.5	168.172	834.788	89.1439	276.186	52.2307	0.00155792	4415.01	9547.92	0	2	0.272398	7	31.764	65.912	-1.19
1069	21115	Puebla	Quecholac	NA	NA	NA	2	1.2981	1	0.49	0.22	170.997	552.658	81.3296	285.641	48.3133	0	4263.79	9418.18	6.89984	3	0	18.7	3.118	20.322	2.22
1070	21117	Puebla	Rafael Lara Grajales	1	NA	NA	NA	0.708665	0	0.11	0.11	156.146	677.128	78.9441	267.145	34.0013	0	4534	9612.26	4.14231	1	0	0	38.995	38.995	30.56
1071	21118	Puebla	Los Reyes de JuÃ¡rez	NA	NA	NA	1	1.09293	0	0.48	0.12	177.895	683.325	82.909	293.2	52.6386	0	4075.14	9430.05	8.4065	3	0	0	9.801	20.384	2.82
1072	21119	Puebla	San AndrÃ©s Cholula	4	1	2	132	6.88444	0	0.12	1.32	170.087	841.167	91.5387	279.199	53.9961	0	4107.47	9555.08	3.95737	1	0	0	24.548	19.25	0.41
1073	21120	Puebla	San Antonio CaÃ±ada	1	NA	NA	NA	0.712409	1	0.22	0.02	154.32	688.095	84.3158	259.805	44.6352	1.15436	5934.17	9361.88	3.88249	1	0	24.5	0.744	5.393	0.08
1074	21121	Puebla	San Diego la Mesa Tochimiltzingo	NA	NA	NA	18	0.159412	1	0.68	0	196.705	832.311	93.8842	308.277	81.96	0.598323	3959.66	8550.59	7.63141	1	0	4.7	0.096	11.184	0
1075	21122	Puebla	San Felipe Teotlalcingo	1	NA	NA	1	1.36822	0	0.5	0.05	143.431	833.917	89.8545	252.986	20.0221	0	4519.14	9582.09	9.76207	1	0	30.7	2.824	16.092	0.1
1076	21124	Puebla	San Gabriel Chilac	2	NA	NA	10	1.62377	1	0.24	0.08	213.06	404.561	99.121	322.255	99.1736	0.00531469	3691.04	9377.24	3.2194	1	0	45.9	1.464	22.151	-0.67
1077	21125	Puebla	San Gregorio Atzompa	2	1	NA	14	2.55722	0	0.26	0.07	168.677	861.099	92.7474	278.146	52.1461	0.00872225	3927.75	9581.17	3.63811	1	0	0	8.243	12.864	0.54
1078	21132	Puebla	San MartÃ­n Texmelucan	3	4	2	44	6.56545	0	0.11	1.24	152.724	722.631	87.8323	261.17	29.8008	0	4297.98	9518.58	6.15924	1	0	0.7	17.483	32.193	-7.35
1079	21135	Puebla	San Miguel IxitlÃ¡n	1	NA	NA	NA	0.286285	1	0.46	0	187.617	691.965	97.0003	301.617	59.0753	0.543432	4279.18	9582.41	5.4481	1	0	25.7	0.072	6.054	-0.01
1080	21136	Puebla	San Miguel Xoxtla	NA	NA	1	NA	0.700789	0	0.03	0.11	162	793.249	89.3893	267.888	44.4451	0	4134.29	9479.18	5.80079	1	0	0	15.056	28.026	-9.89
1081	21137	Puebla	San NicolÃ¡s Buenos Aires	1	NA	NA	NA	0.636257	1	0.6	0.05	149.56	561.071	77.544	259.104	32.1928	0.157224	4941.86	9282.61	0	2	0	19.2	0.5	18.553	-0.01
1082	21138	Puebla	San NicolÃ¡s de los Ranchos	2	NA	NA	NA	0.664089	1	0.5	0.05	141.202	1036.38	92.8477	248.605	22.8425	0.369837	4813.18	9374.8	11.3542	1	0	44.6	0.73	29.26	-0.39
1083	21140	Puebla	San Pedro Cholula	3	4	4	40	6.64793	0	0.07	1.61	165.66	839.805	91.1424	273.849	48.7359	0	4022.26	9485.79	4.92262	1	0	0	18.089	26.614	-1.56
1084	21142	Puebla	San Salvador el Seco	3	NA	NA	1	1.87904	0	0.31	0.14	155.313	622.832	78.7996	266.406	34.505	0.0479315	4867.33	9583.51	5.42079	3	0	4.8	1.398	29.593	-0.71
1085	21143	Puebla	San Salvador el Verde	NA	NA	NA	15	1.06902	0	0.41	0.17	147.319	750.573	87.6746	257.302	22.9934	0	4482.64	9317.15	5.50003	1	0	47.5	3.161	22.677	1.33
1086	21145	Puebla	San SebastiÃ¡n Tlacotepec	NA	NA	NA	55	0.248873	1	0.81	0.06	238.174	3018.62	84.2637	332.444	143.167	0.81827	5537.98	9287.21	28.4397	1	0	13	0.559	21.443	-0.62
1087	21149	Puebla	Santiago MiahuatlÃ¡n	2	NA	NA	6	1.93705	1	0.1	0.12	176.807	498.764	88.7558	281.744	65.4937	0	4868.94	9148.31	5.81131	1	0.0531429	40.6	3.236	20.576	3.55
1088	21150	Puebla	HuehuetlÃ¡n el Grande	NA	1	1	NA	0.988249	1	0.48	0.02	219.014	782.894	96.538	333.399	98.0401	0.266404	3247.11	8982.96	4.34876	1	0	5.4	0.34	11.685	-0.76
1089	21152	Puebla	Soltepec	NA	NA	NA	1	0.934716	0	0.51	0.04	153.224	683.077	80.3533	264.387	32.3973	0.0165001	4682.23	9215.22	3.48248	1	0	30.1	1.111	8.61	-0.37
1090	21153	Puebla	Tecali de Herrera	1	NA	NA	NA	1.01416	0	0.15	0.1	174.809	741.119	86.3937	287.942	52.2521	0.293933	3902.72	9505.1	4.25794	1	0	7.7	1.351	10.204	0.06
1091	21154	Puebla	Tecamachalco	3	1	1	1	5.85653	0	0.19	0.45	179.137	605.078	82.286	293.137	55.6916	0	4003.03	9508.01	3.6018	2	0	15.4	4.497	19.854	-0.64
1092	21155	Puebla	TecomatlÃ¡n	NA	NA	2	NA	0.425599	1	0.27	0.04	247.475	925.67	94.7457	370.731	116.476	0.577143	2721.71	9471.15	6.8525	1	0	11.5	0.471	15.765	0.57
1093	21156	Puebla	TehuacÃ¡n	33	8	27	45	7.25311	0	0.04	2.9	185.056	481.791	93.83	288.887	74.3382	0	4180.44	9559.83	1.43502	1	0.841267	44.6	5.938	40.694	-2.09
1094	21159	Puebla	TeopantlÃ¡n	NA	NA	NA	2	0.330074	1	0.42	0.02	216.159	803.04	99	329.602	96.5794	0.904148	3097.95	9538.86	6.33439	1	0	11.3	0.155	26.029	-0.04
1095	21160	Puebla	Teotlalco	1	NA	NA	NA	0.328401	1	0.48	0.01	247.161	831.928	103.592	374.813	116.394	0.159678	2911.58	9581.41	7.68966	1	0	0.1	0.271	13.291	0.27
1096	21161	Puebla	Tepanco de LÃ³pez	11	1	3	NA	3.16471	0	0.29	0.08	176.257	481.249	89.857	284.332	60.7441	0	4185.03	9466.42	5.79655	1	0	43.9	0.992	11.213	0.18
1097	21162	Puebla	Tepango de RodrÃ­guez	9	5	NA	NA	0.935643	1	0.4	0.01	177.647	2184.47	71.1988	274.919	73.6465	0.782108	7281.13	9305.84	18.0128	1	0	55.9	1.457	17.873	-0.66
1098	21164	Puebla	Tepeaca	NA	1	NA	9	2.95605	0	0.28	0.42	171.119	750.274	83.9988	284.617	47.1523	0	3961.78	9485.52	4.66442	2	0	6.9	3.893	17.637	-0.61
1099	21168	Puebla	Tepexco	3	2	2	33	3.27655	1	0.44	0.03	230.925	798.391	101.759	350.537	110.79	0.31931	3111.15	9637.21	4.60165	1	0	0.2	0.65	11.187	0.29
1100	21169	Puebla	Tepexi de RodrÃ­guez	NA	NA	1	1	1.22587	1	0.47	0.09	197.587	655.124	91.7834	310.102	78.4583	0.561993	3945.86	9326.08	5.46235	1	0	7.8	0.571	15.906	-0.02
1101	21170	Puebla	Tepeyahualco	3	NA	5	8	2.05148	1	0.55	0.08	145.849	396.237	73.6768	247.705	34.2093	0.127257	4831.24	9362.03	0	3	0	41	0.429	10.273	0.28
1102	21172	Puebla	Tetela de Ocampo	1	1	2	59	1.98133	1	0.51	0.12	157.823	993.404	74.9778	256.838	48.3891	0.605985	6205.3	9401.04	9.61932	1	0	43.8	0.834	20.592	-0.74
1103	21173	Puebla	Teteles de Avila Castillo	NA	NA	NA	1	0.62993	0	0.17	0.05	157.608	1639.94	71.751	248.58	62.1085	0.143317	7240.5	9445.02	5.4624	1	0	10.8	6.852	13.693	3.93
1104	21174	Puebla	TeziutlÃ¡n	6	6	9	49	5.60273	0	0.05	0.77	156.797	1791.23	70.6668	247.439	63.0159	0.57826	6916.34	9522.59	18.7245	2	0	29.4	11.272	31.182	-1.43
1105	21176	Puebla	Tilapa	NA	NA	2	NA	0.580307	0	0.38	0.05	235.973	777.744	100.907	358.052	111.022	0	2579.92	9670.79	1.54246	1	0	0	1.16	9.837	0.71
1106	21177	Puebla	Tlacotepec de Benito JuÃ¡rez	1	NA	NA	24	2.94049	1	0.3	0.24	175.828	517.388	86.1435	287.204	56.8193	0	3905.66	9362.8	6.29939	1	0	39.3	1.387	9.999	-0.11
1107	21178	Puebla	Tlacuilotepec	NA	NA	5	NA	0.24292	1	0.64	0.08	190.184	2329.31	79.3419	291.521	79.8111	0.876129	7288.15	8699.96	14.0708	1	0	1.3	0.929	22.481	-0.94
1108	21179	Puebla	Tlachichuca	NA	NA	NA	3	0.66284	1	0.64	0.13	133.735	658.806	75.773	239.778	24.5233	0	5612.46	9592.49	1.95525	2	0	35.1	0.755	28.329	0.16
1109	21180	Puebla	Tlahuapan	NA	1	NA	47	2.35076	0	0.37	0.21	135.812	783.844	86.3798	245.469	11.3452	0.106996	4858.26	9437.62	6.31077	1	0	36.7	1.331	18.479	-0.28
1110	21183	Puebla	Tlaola	NA	1	NA	NA	0.647236	1	0.7	0.08	178.522	2349.51	78.5844	278.237	70.881	0.794047	7241.73	8745.88	24.7512	2	0.38578	2.4	1.44	29.583	-0.62
1111	21186	Puebla	Tlatlauquitepec	2	2	2	4	5.41216	0	0.39	0.23	144.451	1280.06	69.8098	240.381	42.2316	0.638381	6780.8	9358.7	10.8679	2	0	17.7	1.902	9.256	-0.55
1112	21187	Puebla	Tlaxco	1	NA	NA	NA	0.252249	1	0.55	0.02	208.151	2413.86	78	309.874	95.3657	1.01968	7225.38	9088.46	20.26	1	0	4.8	0.908	16.152	-1.25
1113	21188	Puebla	Tochimilco	3	NA	5	42	2.6879	1	0.69	0.08	170.255	1054.1	95.2838	276.871	58.8528	0.67261	5028.28	9175.44	11.9131	1	0	28.8	0.886	12.121	0.15
1114	21189	Puebla	Tochtepec	1	NA	NA	NA	1.03339	0	0.29	0.09	182.944	637.177	83.2679	296.999	60.8874	0	3606.65	9656.86	1.30243	1	0	20.2	2.214	15.656	0
1115	21191	Puebla	Tulcingo	NA	NA	NA	8	0.662822	1	0.19	0.07	237.923	894.343	99.0107	361.446	109.908	0.492257	2908.35	9417.61	4.6277	1	0	20.6	0.356	14.578	-0.04
1116	21194	Puebla	Venustiano Carranza	NA	1	4	1	2.44628	0	0.2	0.18	236.368	2050.41	65.9262	329.436	130.168	0.258785	6708.2	9381.87	12.8886	1	0	0.6	0.904	37.828	-0.84
1117	21197	Puebla	Xicotepec	1	3	8	27	4.01681	0	0.15	0.42	190.328	2641.45	79.2482	289.955	81.8204	0.151838	7738.23	9617.11	14.8692	2	0	3.2	2.599	53.404	-1.7
1118	21199	Puebla	Xiutetelco	NA	NA	2	9	1.62616	1	0.38	0.17	146.849	1256.45	69.1422	239.369	51.4979	0.228939	6848.74	9365.35	12.4176	1	0	1.9	2.963	29.47	0.19
1119	21201	Puebla	Xochiltepec	NA	NA	NA	1	0.287658	1	0.64	0.02	225.775	822.265	102.909	342.361	102.245	0.0287153	2852.32	9729.89	6.02937	1	0	2	0.727	14.744	-0.26
1120	21202	Puebla	XochitlÃ¡n de Vicente SuÃ¡rez	NA	NA	NA	4	0.686485	1	0.44	0.05	182.022	2455.85	67.4823	275.796	81.7586	0.887374	7576.81	9061.87	23.7519	2	0	22.9	1.673	13.677	-0.48
1121	21206	Puebla	Zacapala	NA	NA	NA	1	0.39102	1	0.58	0.02	221.996	711.973	97.1425	335.996	98.998	0.266519	3259.67	9747.19	0	1	0	4.9	0.188	7.333	-0.01
1122	21207	Puebla	Zacapoaxtla	1	NA	27	72	4.60889	1	0.38	0.26	151.971	1320.68	72.8003	246.49	51.0872	0.761864	6904.1	9146.34	13.0409	2	0	35.5	3.302	7.956	-0.52
1123	21208	Puebla	ZacatlÃ¡n	1	5	8	44	5.47373	0	0.28	0.41	148.408	1127.37	77.5659	249.852	39.458	0.271867	6671.81	9407.37	8.11795	1	0	29.8	1.798	17.991	-0.07
1124	21209	Puebla	ZapotitlÃ¡n	2	NA	3	48	1.61403	1	0.14	0.04	184.887	468.083	95.5833	293.385	68.1338	0.384571	3597.53	9293.9	0	1	0.538011	73.5	0.201	11.014	-0.09
1125	21211	Puebla	Zaragoza	NA	NA	NA	1	0.599765	0	0.1	0.12	140.199	1128.41	69.7041	239.104	34.7118	0.0360009	6740.19	9625.65	3.62538	1	0	9.4	5.481	36.063	-1.71
1126	21214	Puebla	Zinacatepec	6	NA	1	1	2.04591	0	0.3	0.08	218.265	402.474	95.9668	327.426	107.379	0	4090.82	9472.96	0	1	0	27	2.929	40.945	0.43
1127	21217	Puebla	ZoquitlÃ¡n	3	4	NA	1	4.21519	1	0.65	0.07	144.461	1466.9	86.9485	247.639	41.3347	0.981342	5755.3	9418.34	13.1445	1	0	25.8	0.757	3.739	0.24
1128	22001	QuerÃ©taro	Amealco de Bonfil	1	1	8	14	2.01419	1	0.3	0.26	144.116	737.436	91.2226	255.203	34.7973	0.138351	4844.7	9497.84	7.41096	1	0	10.2	0.944	35.179	-0.22
1129	22003	QuerÃ©taro	Arroyo Seco	2	3	4	1	1.30141	0	0.27	0.03	219.685	717.214	96.6821	339.028	92.347	0.021366	5230.65	9489.36	7.85405	2	0.325351	50.2	0.181	12.778	-0.21
1130	22004	QuerÃ©taro	Cadereyta de Montes	16	6	21	117	4.20228	0	0.09	0.29	170.532	522.766	80.9431	292.532	46.4744	0.196419	4452.94	9513.1	8.54054	1	0	37.4	0.517	15.858	-0.55
1131	22005	QuerÃ©taro	ColÃ³n	1	NA	NA	17	1.54345	0	0.11	0.43	176.352	518.291	83.6911	298.542	51.0941	0.201239	3810.98	9504.82	5.5791	1	0	18.5	0.836	31.806	-0.24
1132	22006	QuerÃ©taro	Corregidora	NA	NA	NA	208	1.58663	0	0.01	2.51	183.273	590.683	92.1632	305.01	56.9419	0.0701311	3110.28	9618.15	1.91182	2	0.0033102	9	9.123	32.216	1.95
1133	22007	QuerÃ©taro	Ezequiel Montes	2	1	6	59	4.7935	0	0.13	0.28	171.299	523.543	81.8778	293.179	46.8937	0.0484584	4202.35	9299.1	5.12115	1	0	12	1.516	15.972	-0.24
1134	22008	QuerÃ©taro	Huimilpan	1	NA	NA	NA	0.58082	0	0.17	0.21	166.993	724.912	97.7177	285.217	45.907	0.116767	3482.21	9360.03	4.1405	1	0	10.8	0.956	23.41	-1.32
1135	22009	QuerÃ©taro	Jalpan de Serra	2	1	19	123	2.56471	0	0.07	0.06	226.834	923.803	91.6518	349.598	96.7575	0.257866	5447.94	9690.66	9.14491	1	0.641178	53	0.233	32.603	-0.19
1136	22010	QuerÃ©taro	Landa de Matamoros	NA	NA	3	19	0.677093	1	0.35	0.04	216.462	1067.51	86.4617	334.95	89.7959	0.0662474	5442.82	8908.78	14.5826	1	0.338546	15.9	0.264	13.63	-0.2
1137	22011	QuerÃ©taro	El MarquÃ©s	2	NA	NA	2	2.5528	0	0.07	0.76	179.298	552.243	86.7136	299.325	54.835	0.0339804	3331.97	9506.14	2.78716	2	0	8.8	3.125	35.099	8.22
1138	22012	QuerÃ©taro	Pedro Escobedo	1	NA	NA	2	2.42403	0	0.07	0.5	177.661	607.141	89.5437	299.913	49.5066	0	3281.47	9608.33	3.53908	1	0	4.5	2.414	32.783	0.31
1139	22014	QuerÃ©taro	QuerÃ©taro	5	7	14	197	8.87238	0	0.01	14.45	184.233	557.722	89.5969	304.243	58.7514	0.0125962	3422.53	9483.23	0	2	0.296717	6.4	15.508	44.477	11.19
1140	22015	QuerÃ©taro	San JoaquÃ­n	1	NA	13	52	0.858109	0	0.13	0.03	155.91	980.918	79.5808	270.426	41.8557	0.938654	5683.23	9300.2	13.9584	1	0	58.5	0.305	21.295	-0.64
1141	22016	QuerÃ©taro	San Juan del RÃ­o	15	6	19	100	7.22224	0	0.05	2.67	173.364	592.442	87.6508	296.455	43.8081	0.00629889	3616.35	9539.28	3.79961	1	0	7.1	3.894	28.288	-0.49
1142	22017	QuerÃ©taro	Tequisquiapan	1	1	12	167	5.25701	0	0.07	0.49	177.549	523.536	83.2871	302.083	47.3097	0.00335203	3397.02	9476.55	3.8178	2	0	11	1.97	24.443	-1.7
1143	22018	QuerÃ©taro	TolimÃ¡n	3	NA	13	10	2.78461	0	0.11	0.12	194.84	412.804	75	319.824	62.0714	0.314516	3574.95	9233.56	5.22077	1	0	47.5	0.414	8.713	-0.49
1144	23002	Quintana Roo	Felipe Carrillo Puerto	21	2	17	281	5.10459	1	0.36	0.32	258.998	1279.52	54	338.005	168.407	0	6568.42	9425.36	7.14521	3	0	45.2	0.065	23.051	-0.07
1145	23003	Quintana Roo	Isla Mujeres	21	NA	8	231	2.58684	0	0.12	0.3	255	1061.3	56	326	178	0	4564.52	9553.29	4.41058	1	0.0651606	50.7	0.262	24.346	-0.04
1146	23004	Quintana Roo	OthÃ³n P. Blanco	49	6	45	226	6.86196	0	0.15	2.28	258.991	1189.92	55.566	323.836	187.983	0	5233.06	9546.56	5.74127	1	0	36.7	0.235	35.764	-0.3
1147	23005	Quintana Roo	Benito JuÃ¡rez	35	7	34	365	8.70723	0	0.01	11.98	255	1075.1	52.7317	327	176.79	0	6612.97	9455.65	3.08391	2	0.29839	43.3	9.884	44.149	7.55
1148	23006	Quintana Roo	JosÃ© MarÃ­a Morelos	1	1	3	127	3.99568	1	0.46	0.15	259.455	1258.18	60	352.064	162.778	0	6592.86	9404.25	6.5423	2	0	7.8	0.081	16.289	-0.07
1149	23007	Quintana Roo	LÃ¡zaro CÃ¡rdenas	NA	1	1	112	2.20931	1	0.33	0.13	250.821	1326.43	63.499	329.675	161.791	0	6939.14	9673.6	11.3899	1	0	44.4	0.081	16.066	-0.06
1150	23008	Quintana Roo	Solidaridad	15	3	11	370	6.88157	0	0.02	3.02	258	1276.45	51	327	181.736	0	5083.46	9450.55	7.53513	1	0	54.1	1.67	30.256	5.61
1151	23009	Quintana Roo	Tulum	12	4	7	255	4.12626	0	0.09	1.29	258.545	1204.18	51	330.894	177.119	0	5164.26	9471.04	10.3032	2	0.181778	50.1	0.233	18.693	0.56
1152	23010	Quintana Roo	Bacalar	5	1	8	191	3.88706	1	NA	0.57	257.983	1110.26	49.4804	324	183.327	0	6157.41	9467.99	9.04166	3	0	19.3	0.069	0	-0.05
1153	24001	San Luis PotosÃ­	Ahualulco	5	1	NA	1	1.66419	1	0.2	0.09	181.56	339.336	71.5432	306.049	52.6586	0.00615405	4066.15	9090.36	5.54599	1	0	65.1	0.247	17.364	-0.01
1154	24002	San Luis PotosÃ­	Alaquines	NA	NA	NA	1	0.357374	1	0.5	0.04	200.878	792.781	92.3615	318.675	80.5353	0.770522	4918.63	9189.42	11.5817	1	0	56.6	0.134	8.997	-0.15
1155	24003	San Luis PotosÃ­	AquismÃ³n	NA	NA	2	73	0.625168	1	0.11	0.2	245.541	1894	76.4509	351.087	123.088	0.362636	5812.84	9674.86	11.8368	1	0	7.3	0.615	20.182	-0.31
1156	24005	San Luis PotosÃ­	CÃ¡rdenas	1	NA	NA	NA	0.804143	0	0.12	0.19	208.032	651.523	92.2024	325.533	92.0292	0.234658	4758.4	9329.38	2.45594	2	0	44.4	0.474	28.806	-0.35
1157	24006	San Luis PotosÃ­	Catorce	6	NA	NA	81	0.347086	1	0.2	0.06	138.333	323.962	49.0105	262.161	17.6665	0.769423	4798.82	9580.83	0	1	0	85.1	0.05	28.337	-0.03
1158	24007	San Luis PotosÃ­	Cedral	2	NA	1	5	2.54496	0	0.32	0.16	176.952	405.533	60.8377	309.797	33.1555	0	3395.57	9257.43	0	1	0	52.4	0.172	18.949	-0.02
1159	24008	San Luis PotosÃ­	Cerritos	NA	2	NA	NA	0.852826	0	0.14	0.26	226.474	589.539	73.4174	353.752	82.4432	0.137703	4471.56	9406.59	3.14648	2	0	56.5	0.232	24.167	-0.07
1160	24010	San Luis PotosÃ­	Ciudad del MaÃ­z	10	5	2	5	3.59988	0	0.31	0.19	202.976	638.101	87.5994	321.227	73.2059	0	5170.81	9127.53	4.39908	2	0	77.8	0.097	18.821	-0.16
1161	24011	San Luis PotosÃ­	Ciudad FernÃ¡ndez	2	NA	NA	11	2.7097	0	0.1	0.43	217.048	547.59	77.6412	338.228	88.7027	0	4642.52	9480.87	3.21826	2	0	52.1	0.937	14.791	0.11
1162	24013	San Luis PotosÃ­	Ciudad Valles	27	11	27	220	6.33789	0	0.03	1.83	246.058	1244.74	81.5313	349.077	123.884	0.0711104	5546.37	9584.97	4.19004	1	0	32.1	0.748	33.976	-0.34
1163	24014	San Luis PotosÃ­	CoxcatlÃ¡n	1	NA	NA	NA	0.311257	1	0.25	0.08	241.757	2122.69	71.1084	346.393	120.847	0.870681	5854.94	9050.69	19.2199	1	0	0	1.739	24.865	-0.61
1164	24015	San Luis PotosÃ­	Charcas	21	5	6	52	3.09654	0	0.21	0.17	173.19	395.222	60.3242	303.587	42.8274	0.126764	4472.98	9383.71	0.933725	1	0	75.8	0.102	25.781	0
1165	24016	San Luis PotosÃ­	Ebano	13	3	10	73	4.97202	0	0.17	0.35	246.493	861.827	80.4861	336.493	137.347	0	5998.83	9577.53	3.63208	1	0	5.1	0.592	20.794	-0.66
1166	24017	San Luis PotosÃ­	GuadalcÃ¡zar	5	1	NA	6	1.28213	1	0.36	0.15	190.07	653.285	74.1952	314.046	58.3478	0.00689569	4912.45	9350.34	3.31203	1	0	74	0.068	7.217	-0.07
1167	24020	San Luis PotosÃ­	Matehuala	13	2	11	70	5.53041	0	0.08	1.1	189.91	463.686	63.7869	313.332	50.8066	0	3770.17	9325.63	1.8126	1	0	54	0.794	33.428	-0.16
1168	24021	San Luis PotosÃ­	Mexquitic de Carmona	3	NA	NA	31	1.50845	0	0.07	0.23	177.861	361.362	74.1114	301.734	51.711	0.130916	4319.77	9184.06	2.23687	2	0	50.2	0.674	8.697	-0.1
1169	24022	San Luis PotosÃ­	Moctezuma	3	3	NA	5	2.25145	1	0.32	0.1	182.162	394.504	71.4274	305.355	51.7587	0	3943.26	9549.16	4.47218	1	0	56.3	0.149	10.351	-0.1
1170	24023	San Luis PotosÃ­	RayÃ³n	1	NA	NA	NA	0.597657	1	0.34	0.07	215.001	597.303	88.4617	330.745	95.0024	0.258319	5027.89	9272.41	0	1	0	48.7	0.197	20.029	-0.12
1171	24024	San Luis PotosÃ­	Rioverde	5	3	25	33	5.30586	0	0.22	0.58	216.853	527.864	78.3006	336.366	89.8027	0	4997.98	9539.94	0.635124	1	0	67.4	0.323	26.293	-0.03
1172	24025	San Luis PotosÃ­	Salinas	2	3	14	3	3.58679	0	0.17	0.21	169.695	347.631	65.9517	297.542	38.8473	0	4012.62	9283.7	0	1	0	72.5	0.182	24.438	-0.12
1173	24027	San Luis PotosÃ­	San Ciro de Acosta	1	NA	NA	4	1.42101	0	0.23	0.06	217.685	635.498	98.5387	338.944	88.8561	0.0191149	5159.39	9345.27	2.59772	1	0	54.1	0.161	16.993	-0.09
1174	24028	San Luis PotosÃ­	San Luis PotosÃ­	38	12	31	198	8.8641	0	0.01	15.02	179.411	355.675	71.6131	300.754	51.4532	0	4211.3	9370.97	0	2	0	43.5	6.218	45.085	2.89
1175	24030	San Luis PotosÃ­	San NicolÃ¡s Tolentino	1	NA	NA	NA	0.219615	0	0.31	0.03	196.355	588.297	85.3628	321.171	61.8349	0.370193	4592.07	9170.35	6.50746	1	0	60.2	0.07	10.013	-0.08
1176	24031	San Luis PotosÃ­	Santa Catarina	3	NA	NA	NA	0.128743	1	0.4	0.04	221.593	939.146	93.1094	336.034	98.432	0.672753	5373.96	9246.65	9.53263	1	0	38.9	0.192	5.448	-0.02
1177	24032	San Luis PotosÃ­	Santa MarÃ­a del RÃ­o	4	3	3	12	3.5881	1	0.11	0.21	182.38	398.474	77.5552	307.067	45.3532	0.0739219	4321.08	9319.24	0.638569	1	0	72.4	0.237	19.014	-0.11
1178	24034	San Luis PotosÃ­	San Vicente Tancuayalab	2	NA	NA	NA	0.621357	1	0.19	0.1	249.346	1142.75	72.5154	345.745	134.748	0	5418.85	9613.99	5.79538	1	0	1.3	0.291	20.253	-0.11
1179	24035	San Luis PotosÃ­	Soledad de Graciano SÃ¡nchez	6	3	7	16	6.40182	0	0.01	3.24	179.053	346.148	69.6938	300.053	52.8219	0	4198.51	9552.34	2.56182	1	0	17.1	10.976	66.359	1.04
1180	24036	San Luis PotosÃ­	Tamasopo	5	7	15	90	3.32143	1	0.23	0.22	230.233	1504.57	86.6179	335.05	107.786	0.453532	5379.27	9495.45	1.61138	2	0	47.8	0.223	20.167	-0.18
1181	24037	San Luis PotosÃ­	Tamazunchale	16	11	13	60	3.16686	1	0.27	0.57	245.522	2000.01	71.3198	352.688	122.522	0.736306	5899.45	9535.93	17.512	2	0	0	2.712	53.96	-1.43
1182	24039	San Luis PotosÃ­	TampamolÃ³n Corona	NA	NA	NA	1	0.333498	1	0.21	0.07	248.615	1665.21	70.0195	351.686	128.628	0.446156	5481.7	9420.1	12.2621	1	0	0.9	0.523	26.652	-0.86
1183	24040	San Luis PotosÃ­	TamuÃ­n	9	5	4	54	3.56982	0	0.1	0.4	251.602	1039.77	79.3065	348.999	136.002	0	5316.22	9502.63	2.58188	1	0	2.7	0.203	28.853	-0.2
1184	24041	San Luis PotosÃ­	TanlajÃ¡s	NA	NA	NA	8	0.207134	1	0.11	0.07	243.727	1813	71.3434	346.163	123.837	0.873257	5368.81	9007.97	14.2299	1	0	0	0.491	21.779	-0.6
1185	24042	San Luis PotosÃ­	TanquiÃ¡n de Escobedo	NA	NA	1	NA	0.720508	0	0.08	0.08	249.587	1246.37	67.611	348.954	132.655	0.00889552	5650.11	9581.21	5.91063	1	0	1.7	0.947	23.805	-1.55
1186	24043	San Luis PotosÃ­	Tierra Nueva	NA	NA	NA	1	0.554814	1	0.12	0.05	181.446	415.892	78.5656	306.446	47.1431	0.466067	3902.02	9163.99	2.53094	1	0	67.9	0.168	20.331	-0.31
1187	24044	San Luis PotosÃ­	Vanegas	1	NA	NA	NA	0.322111	1	0.5	0.05	177.79	311.139	55.9725	313.79	34.186	0	3159.55	7559.84	0	1	0	87.5	0.027	24.812	-0.02
1188	24045	San Luis PotosÃ­	Venado	NA	1	NA	18	1.54494	0	0.34	0.09	178.755	441.766	65.5082	305.337	47.3514	0	4143.07	9524.76	4.449	1	0	64.2	0.11	11.668	-0.08
1189	24046	San Luis PotosÃ­	Villa de Arriaga	3	NA	13	20	1.65132	1	0.18	0.09	161.458	438.991	74.294	279.711	33.3557	0	4150.99	9424.98	1.28904	1	0	31.4	0.209	21.264	-0.04
1190	24048	San Luis PotosÃ­	Villa de la Paz	1	NA	1	NA	1.25706	0	0.05	0.04	176.14	433.38	60.124	304.673	38.2939	0.0448816	3982.91	9450.06	2.93517	1	0	59.6	0.372	11.484	-0.21
1191	24049	San Luis PotosÃ­	Villa de Ramos	NA	NA	5	NA	1.2935	1	0.61	0.2	173.02	393.74	75.5475	305.268	33.0484	0	3866.71	9345.82	0	1	0	46.6	0.156	13.76	-0.03
1192	24050	San Luis PotosÃ­	Villa de Reyes	1	1	6	3	4.18013	0	0.15	0.24	185.84	428.611	78.2367	313.541	42.719	0.0229965	4074.09	9353.54	5.78225	2	0.982448	38.6	0.524	16.117	0.14
1193	24051	San Luis PotosÃ­	Villa Hidalgo	NA	NA	NA	2	0.55402	0	0.14	0.09	191.226	399.043	71.7609	314.298	59.6878	0.307296	4513.01	9265.25	7.32599	1	0	60.3	0.104	10.848	-0.01
1194	24052	San Luis PotosÃ­	Villa JuÃ¡rez	1	2	NA	2	2.19376	1	0.4	0.07	225.686	556.194	72.847	353.498	83.3299	0	4465.26	9328.34	3.5306	2	0	39.1	0.163	7.921	-0.05
1195	24053	San Luis PotosÃ­	Axtla de Terrazas	3	1	NA	2	1.80249	0	0.18	0.18	249.857	1942.03	73.5405	355.421	127.358	0.359789	5510.4	9513.18	8.30083	1	0	0	1.719	34.105	-3.03
1196	24054	San Luis PotosÃ­	Xilitla	37	10	35	111	1.88588	1	0.09	0.28	221.744	2205.54	73.4487	330.088	101.252	0.842074	6880.41	9441.19	20.1913	1	0	7.7	1.26	33.53	-1.09
1197	24056	San Luis PotosÃ­	Villa de Arista	4	NA	NA	1	1.14189	0	0.08	0.08	191.617	438.586	69.6192	313.82	58.8801	0	3629.32	9313.11	0.886189	1	0	59.2	0.297	27.814	0.22
1198	24057	San Luis PotosÃ­	Matlapa	NA	2	NA	2	1.05698	1	0.09	0.15	245.126	2001.5	71.0323	351.671	123.126	0.537505	6142.46	9396.11	18.7085	2	0	0	2.498	31.161	-2.57
1199	24058	San Luis PotosÃ­	El Naranjo	3	3	6	250	3.08812	0	0.13	0.22	233.2	1257.93	83.4062	334.349	110.305	0	5189.9	9485.75	11.9918	1	0	64.8	0.258	21.485	-0.25
1200	25001	Sinaloa	Ahome	24	15	24	247	7.74195	0	0.09	6.91	246.391	316.116	105.405	372.804	93.3504	0	3440.83	9550.23	1.61157	3	0	27.9	1.16	39.564	-0.53
1201	25002	Sinaloa	Angostura	NA	NA	7	145	1.98531	0	0.26	0.58	248.241	616.806	116.435	363.005	102.95	0	3407.31	9640.59	3.02624	2	0	23.6	0.234	23.238	-0.32
1202	25003	Sinaloa	Badiraguato	5	NA	3	115	1.53801	1	0.45	0.2	239.762	980.115	110.185	368.63	93.105	0.124129	3251.54	9683.01	5.85023	1	0	62.1	0.055	16.512	-0.1
1203	25004	Sinaloa	Concordia	6	3	4	44	2.40824	0	0.26	0.16	246.704	876.644	113.713	328.444	143.443	0.113819	3779.05	9524.09	5.28956	1	0	61.5	0.116	27.76	-0.19
1204	25005	Sinaloa	CosalÃ¡	5	1	6	36	2.81523	0	0.32	0.09	244.65	995.784	109.093	359.21	114.651	0.104199	3788.78	9635.5	9.09284	1	0	76.7	0.079	16.215	-0.01
1205	25006	Sinaloa	CuliacÃ¡n	23	9	34	279	8.82875	0	0.04	11.96	252.863	636.596	119.146	364.501	111.502	0	3502.53	9578.33	2.27657	2	0	36.5	1.608	46.63	0.67
1206	25007	Sinaloa	Choix	NA	2	35	8	1.90643	1	0.33	0.17	245.687	776.414	106.289	392.687	85.4764	0.224673	2722.07	9595.37	2.62119	1	0	66.2	0.092	28.031	-0.15
1207	25008	Sinaloa	Elota	17	2	16	40	3.3125	0	0.18	0.37	254.95	516.78	109.018	355.69	122.659	0.00126062	2943.01	9630.57	4.53032	1	0	32.9	0.34	27.317	-0.22
1208	25009	Sinaloa	Escuinapa	14	4	15	305	4.4454	0	0.1	0.37	249.473	874.905	95.6525	330.786	144.939	0	3511.03	9684.13	4.39322	2	0	37.9	0.39	36.649	-0.17
1209	25010	Sinaloa	El Fuerte	2	3	27	206	4.86469	0	0.12	1.15	245.032	439.878	113.784	377.966	84.3395	0	3195.08	9517.16	3.23787	4	0	45.6	0.234	25.16	-0.27
1210	25011	Sinaloa	Guasave	12	5	1	76	6.87173	0	0.1	3.02	249.179	443.354	119.928	371.45	94.733	0	3253.39	9540.68	2.26933	3	0	14.7	0.994	35.06	-0.88
1211	25012	Sinaloa	MazatlÃ¡n	68	22	64	460	7.78489	0	0.03	5.73	247	783.551	120.577	323.779	147.696	0	3131.7	9621.55	1.25934	3	0.0178346	49.2	2.002	46.59	-1.25
1212	25013	Sinaloa	Mocorito	1	2	6	1	2.89261	0	0.26	0.3	246.545	661.174	120.699	366.61	99.9398	0	3361.37	9636.35	5.07185	1	0	26.7	0.146	27.453	-0.26
1213	25014	Sinaloa	Rosario	5	1	46	291	3.33526	0	0.15	0.29	249.449	819.835	108.509	331.805	145.737	0.0264577	3659.17	9662.96	6.7063	2	0	29	0.201	34.454	-0.17
1214	25015	Sinaloa	Salvador Alvarado	6	3	7	161	5.38446	0	0.07	1.12	246.39	552.294	124.189	363.681	94.775	0	3405.56	9416.57	3.36535	1	0	12.5	1.038	32.671	-0.92
1215	25016	Sinaloa	San Ignacio	1	NA	17	118	1.92892	0	0.37	0.13	252.944	759.294	109.871	357.155	124.028	0.326403	3044.27	9680.1	5.18082	1	0	80.4	0.039	23.837	-0.05
1216	25017	Sinaloa	Sinaloa	1	1	5	48	3.73823	1	0.25	0.53	249.066	505.46	119.822	377.96	90.1504	0	3118.76	9667.38	2.65924	2	0	52	0.126	22.932	-0.23
1217	25018	Sinaloa	Navolato	NA	NA	NA	72	1.31951	0	0.08	1.9	252	522.463	119.013	362.527	110.283	0	3603.36	9692	3.40954	3	0	26.4	0.647	36.687	-0.46
1218	26001	Sonora	Aconchi	NA	1	NA	43	0.634681	0	0.14	0.02	220.726	429.462	102.987	390.48	49.4834	0.0696784	2422.45	9544.87	0	1	0	73.4	0.07	16.172	-0.12
1219	26002	Sonora	Agua Prieta	3	4	NA	65	4.68453	0	0.03	0.97	166.92	321.026	90.8238	352.83	-18.4119	0	2749.97	9025.61	0	1	0	93.7	0.231	21.802	0.09
1220	26003	Sonora	Alamos	56	13	57	408	3.77499	0	0.13	0.2	231.99	684.764	110.662	382.322	81.3971	0.146076	3014.12	9490.42	5.22945	1	0	61.3	0.039	12.004	-0.04
1221	26004	Sonora	Altar	5	1	NA	7	2.30858	0	0.18	0.09	206.93	255.687	86.3953	386.884	21.8195	0	2073.74	9505.84	0	1	0	85.6	0.021	16.237	-0.02
1222	26009	Sonora	Bacanora	6	3	1	NA	0.432364	0	0.16	0.01	231.66	546.703	99.2173	404.867	54.8583	0.507627	2309.7	9412.26	2.68068	1	0	53.5	0.007	13.899	-0.01
1223	26010	Sonora	Bacerac	NA	NA	1	NA	0.281304	0	0.26	0.01	196.481	426.718	90.8726	382.481	16.5468	0.353741	2934.41	9468.62	8.21176	2	0	98.7	0.009	12.006	-0.02
1224	26012	Sonora	BÃ¡cum	NA	NA	1	NA	0.795055	0	0.14	0.17	256.008	232.041	106.983	383.665	101.136	0	2763	9680.68	5.94362	1	0	72.6	0.147	28.229	-0.11
1225	26014	Sonora	BaviÃ¡cora	1	NA	NA	102	0.969418	0	0.13	0.03	223.231	391.897	105.118	393.181	50.2965	0.208483	2404.12	9637.68	4.04821	1	0	87.5	0.038	9.207	-0.05
1226	26016	Sonora	BenjamÃ­n Hill	1	NA	NA	8	1.35234	0	0.12	0.06	199.725	350.481	110.736	360.293	41.1471	0	2330.8	9021.33	0	1	0	68.1	0.035	13.543	-0.04
1227	26017	Sonora	Caborca	13	4	22	17	6.16803	0	0.08	0.89	209.355	210.134	83.5558	384.414	28.8407	0	1941.47	8992.5	0	1	0	86.5	0.083	18.811	-0.03
1228	26018	Sonora	Cajeme	6	9	16	194	7.70081	0	0.05	5.04	258.152	219.194	103.735	390.269	97.7351	0	2869.55	9496.77	0.765752	1	0	42.1	0.9	45.494	-0.64
1229	26019	Sonora	Cananea	NA	1	NA	111	2.42655	0	0.05	0.55	153.957	523.466	83.2503	333.742	-6.31026	0.34511	3225.08	9337.95	4.89059	1	0	60	0.169	20.573	0.06
1230	26020	Sonora	CarbÃ³	NA	NA	3	31	0.910052	0	0.24	0.05	219.631	332.906	105.45	367.567	64.1541	0	2265.08	9404.94	0	1	0	64.8	0.019	24.395	-0.01
1231	26021	Sonora	La Colorada	NA	NA	NA	31	0.152209	0	0.29	0.01	235.503	370.218	109.549	376.196	83.6937	0.0984573	2393.5	9386.33	3.39989	1	0	68.3	0.004	6.528	-0.01
1232	26023	Sonora	Cumpas	1	NA	NA	1	1.20655	0	0.13	0.07	208.502	435.933	103.969	384.42	28.6827	0	2456.15	9448.64	2.03787	1	0	75.4	0.029	9.973	-0.04
1233	26025	Sonora	Empalme	3	1	1	123	4.89873	0	0.08	0.53	244.766	198.267	112.766	359.213	114.802	0	2212.63	9332.33	0	2	0	36	0.871	26.95	-1.42
1234	26026	Sonora	Etchojoa	NA	NA	NA	22	1.13851	0	0.22	0.39	242.097	290.255	98.8338	374.132	83.1864	0	2884.38	9680.73	4.36959	1	0	5.5	0.651	24.895	-0.54
1235	26028	Sonora	Granados	NA	NA	NA	14	0.242558	0	0.25	0.01	221.82	515.646	86.2196	407.756	30.9244	0.0461228	2355.63	9337.47	5.13396	1	0	81.8	0.028	15.293	-0.04
1236	26029	Sonora	Guaymas	29	2	40	349	6.69075	0	0.07	1.94	246.968	206.772	109.811	359.338	119.33	0.442052	2369.57	9505.75	1.41971	3	0.0970734	77.6	0.198	27.975	-0.17
1237	26030	Sonora	Hermosillo	51	8	41	316	9.29853	0	0.03	13.18	240.88	283.519	111.33	388.303	83.4651	0	2358.76	9262	0	2	0	74	0.553	35.919	-0.06
1238	26031	Sonora	Huachinera	1	NA	2	NA	0.558696	0	0.19	0.01	188.78	471.019	87.2514	371.507	12.414	0.46147	2831.25	9245.16	5.19616	1	0	98.7	0.01	10.392	-0.02
1239	26032	Sonora	HuÃ¡sabas	4	NA	NA	NA	0.279878	0	0.19	0.01	218.302	505.017	87.2958	402.886	29.3732	0	2354.49	9721.67	7.95038	1	0	64.1	0.011	10.332	-0.01
1240	26033	Sonora	Huatabampo	3	NA	3	158	3.49785	0	0.13	0.54	239	308.759	112.049	369.961	82.5921	0	2642.36	9692.52	2.51613	2	0	43.2	0.411	30.222	-0.46
1241	26034	Sonora	HuÃ©pac	NA	NA	NA	40	0.247834	0	0.17	0.01	216.729	458.355	104.498	386.404	45.2836	0.0599724	2462.55	9489.02	1.22218	1	0	63.6	0.022	9.423	-0.03
1242	26035	Sonora	Imuris	4	4	24	58	2.72633	0	0.13	0.12	195.247	453.231	93.2894	370.129	25.0972	0.0541401	2600.93	9702.08	0	2	0	69.3	0.057	17.985	-0.06
1243	26036	Sonora	Magdalena	1	1	5	29	4.30407	0	0.05	0.39	195.278	407.662	99.3536	367.544	26.6563	0.0418836	2537.78	9340.67	0	2	0	66.3	0.265	24.379	-0.07
1244	26037	Sonora	MazatÃ¡n	NA	NA	NA	16	0.3571	0	0.32	0.01	235.78	476.323	112	384.852	79.4659	0	2595.39	9525.47	1.7756	1	0	82	0.016	10.074	-0.03
1245	26038	Sonora	Moctezuma	2	NA	NA	15	1.2474	0	0.07	0.08	215.923	484.009	100.794	396.141	29.115	0.205593	2406.94	9653.69	3.90499	2	0	73.9	0.028	13.5	-0.01
1246	26039	Sonora	Naco	NA	NA	NA	50	0.69417	0	0.11	0.08	161.167	376.634	96.823	338.385	-5.24865	0	2779.81	9182.7	0	1	0	82.7	0.046	15.371	-0.07
1247	26040	Sonora	NÃ¡cori Chico	NA	NA	1	NA	0.249222	0	0.36	0.02	207.226	574.057	87.1297	389.198	24.1132	0.203764	2702.59	9408.86	13.485	1	0	70.7	0.005	12.656	-0.02
1248	26041	Sonora	Nacozari de GarcÃ­a	2	NA	NA	8	1.41003	0	0.02	0.16	177.445	519.413	86.812	347.665	10.521	0.686418	2985.7	9462.22	7.37584	1	0	96	0.082	28.228	0.01
1249	26042	Sonora	Navojoa	18	12	5	45	6.5147	0	0.06	1.4	251	369.269	108.15	389.585	88.9441	0	2914.94	9479.8	1.25703	1	0	29.5	0.589	28.03	-0.44
1250	26043	Sonora	Nogales	2	NA	11	53	5.14716	0	0	3.09	160.071	501.133	80.2556	331.589	-3.93668	0.534555	3106.75	9299.53	1.25801	1	0	81.2	1.497	42.289	0.65
1251	26047	Sonora	Pitiquito	8	NA	10	20	2.66597	0	0.13	0.13	218.821	91.3521	64.3039	374.916	58.006	0.00661052	2028.85	9435.65	0	1	0	92.2	0.009	12.157	-0.01
1252	26048	Sonora	Puerto PeÃ±asco	21	1	20	321	6.46165	0	0.04	0.75	209.016	78.2628	63.2628	351.904	62.1843	0	1560.83	8706.09	0	1	0	90.9	0.1	14.101	-0.14
1253	26050	Sonora	RayÃ³n	NA	NA	NA	3	0.355557	0	0.24	0.02	217.364	469.784	101.363	374.394	59.0461	0.0960148	2511.67	9475.33	1.2312	1	0	77.5	0.017	10.903	-0.02
1254	26052	Sonora	Sahuaripa	8	2	NA	32	1.15858	0	0.24	0.07	230.748	468.566	96.0868	409.36	46.907	0.263616	2111.77	9563.83	4.60484	1	0	61.3	0.011	28.194	-0.02
1255	26055	Sonora	San Luis RÃ­o Colorado	20	3	2	253	7.52772	0	0.06	2.27	227.183	75.6988	63.399	413.026	53.9661	0	1731.02	8429.41	0	1	0.708708	86	0.222	22.291	-0.09
1256	26057	Sonora	San Pedro de la Cueva	NA	NA	NA	8	0.348161	0	0.29	0.02	236.447	522.81	106.842	410.923	54.6833	0.441243	2289.8	9193.03	4.29724	1	0	59.5	0.007	8.591	-0.01
1257	26058	Sonora	Santa Ana	5	1	NA	28	2.60048	0	0.08	0.22	196.215	327.112	110.944	367.829	26.1099	0.11383	2368.93	9100.29	0	1	0	75.7	0.109	18.657	-0.1
1258	26059	Sonora	Santa Cruz	NA	NA	1	NA	0.2946	0	0.31	0.02	157.901	576.323	74.4258	331.653	-4.47016	0.0387823	3263.64	9552.16	1.72303	1	0	70.3	0.018	10.694	-0.02
1259	26060	Sonora	SÃ¡ric	NA	NA	NA	9	0.162956	0	0.27	0.02	190.341	377.498	89.7198	366.262	15.4896	0.294736	2660.2	9417.58	5.42939	1	0	92.1	0.015	19.591	0.03
1260	26066	Sonora	Ures	1	NA	3	6	1.52669	0	0.3	0.1	229	459.491	107.679	390.905	60.4537	0	2217.03	9556.38	0	1	0	88.8	0.028	17.48	-0.03
1261	26067	Sonora	Villa Hidalgo	1	NA	1	2	0.911607	0	0.19	0.02	215.459	422.535	97.4037	400.363	27.7466	0.00920156	2381.19	9627.43	0	1	0	94	0.01	13.542	-0.02
1262	26069	Sonora	YÃ©cora	19	9	1	246	2.22115	0	0.22	0.04	170.472	1013.86	117.59	314.882	22.659	0.0037015	3452.28	9522.81	11.5612	1	0	79.9	0.018	11.267	-0.05
1263	26070	Sonora	General Plutarco ElÃ­as Calles	12	2	10	63	4.18042	0	0.05	0.18	212.985	201.961	66.4452	389.259	45.1333	0.0265588	2052.17	8430.33	0	1	0	93	0.037	12.729	-0.11
1264	26071	Sonora	Benito JuÃ¡rez	NA	NA	NA	113	0.83328	0	0.23	0.16	248.548	193.944	94.2762	380.358	90.7787	0	2730.86	9488.46	0	2	0	6.1	0.591	28.277	-0.56
1265	27001	Tabasco	BalancÃ¡n	3	NA	16	90	2.62191	0	0.32	0.28	265.194	1979.76	56.8063	351.343	179.954	0	5768.99	9613.02	4.16448	2	0	6.5	0.164	28.786	-0.15
1266	27002	Tabasco	CÃ¡rdenas	7	6	7	177	6.81813	0	0.24	1.42	261.998	2069.49	59.0184	348.473	179.251	0	6921.75	9515.22	8.00377	2	0	20.2	1.19	32.366	-1.5
1267	27003	Tabasco	Centla	NA	NA	4	39	2.43956	0	0.28	0.39	262.343	1870.43	59	339.291	183.986	0	5479.22	9445.9	9.35836	1	0.273846	70.4	0.401	26.319	-0.36
1268	27004	Tabasco	Centro	14	8	13	262	8.11569	0	0.02	7.3	269.125	1973.62	53	356.206	183.431	0.0122887	6316.52	9595.79	6.55194	2	0	26.8	3.987	45.592	-3.13
1269	27005	Tabasco	Comalcalco	NA	NA	NA	12	1.63584	0	0.18	1.04	264.396	1947.66	56.8541	348	182	0	6453.79	9475.59	9.69524	2	0	19	2.805	18.378	-0.35
1270	27006	Tabasco	CunduacÃ¡n	2	NA	NA	72	3.22818	0	0.21	0.58	264.396	1970.25	56.3467	351.939	181	0	6336.95	9300.05	10.3053	1	0	1.4	2.297	9.966	-1.75
1271	27007	Tabasco	Emiliano Zapata	3	NA	2	114	2.73912	0	0.16	0.2	267	2079.76	54.9948	354.004	180.66	0.159866	4815.59	9628.63	7.82372	1	0	13.6	0.544	32.576	-0.14
1272	27008	Tabasco	Huimanguillo	3	NA	7	103	3.95996	0	0.2	0.78	261	2412.27	58.196	349	178.212	0	6680.89	9532.37	8.40299	2	0	17.5	0.514	31.091	-0.26
1273	27009	Tabasco	Jalapa	NA	1	NA	2	0.735709	0	0.16	0.18	262.857	2600	49.8568	350.004	179	0.098763	5590.3	9771.13	12.3585	1	0	6.3	0.638	37.511	-0.57
1274	27011	Tabasco	Jonuta	NA	NA	NA	58	0.53064	0	0.46	0.15	267.757	1994.01	55.757	350.062	187	0.246595	5136.27	9673.68	7.51372	1	0.189413	52.2	0.188	28.825	-0.12
1275	27012	Tabasco	Macuspana	1	NA	15	106	3.95351	0	0.16	0.86	263.253	2288.06	51.2573	346.861	182.253	0.00221782	5686.99	9531.55	9.84341	2	0	32.5	0.654	34.693	-0.72
1276	27013	Tabasco	Nacajuca	NA	NA	NA	1	1.0621	0	0.09	0.52	267.146	1720.81	51.0529	351.543	183.196	0	6009.83	9393.86	9	1	0	31.8	2.814	47.493	0.2
1277	27014	Tabasco	ParaÃ­so	1	NA	NA	9	2.28208	0	0.24	0.6	263.972	1826.71	58.4606	344.103	183.028	0	5104.3	9610.17	9.09039	1	0	41.2	2.381	25.819	-1.23
1278	27015	Tabasco	Tacotalpa	1	NA	4	217	1.77829	0	0.5	0.18	256.642	3321.34	44.8532	346.303	173.309	0.398879	5924.38	9439.63	13.2551	1	0	9.6	0.652	37.705	-0.55
1279	27016	Tabasco	Teapa	12	10	61	53	3.47443	0	0.19	0.33	258.121	3631.71	44.0635	350.064	173.92	0.115873	6243.4	9623.18	10.2324	2	0	15.5	1.396	41.55	-0.86
1280	27017	Tabasco	Tenosique	7	2	1	120	4.5375	0	0.13	0.4	265.695	2125.3	53.3424	354.782	180.695	0	5816.63	9663.94	8.96936	1	0	15.6	0.331	25.803	-0.08
1281	28001	Tamaulipas	Abasolo	4	NA	1	NA	1.89085	0	0.12	0.12	243.933	660.405	59.463	358.954	105.398	0	4856.02	9404.43	3.37009	2	0	18.6	0.053	10.572	-0.14
1282	28002	Tamaulipas	Aldama	2	NA	NA	59	1.69298	0	0.18	0.25	231.488	840.611	87.4177	316.837	122.756	0	5905.28	9660.39	3.97121	1	0	16.1	0.076	22.683	-0.05
1283	28003	Tamaulipas	Altamira	16	10	6	145	7.15593	0	0.04	1.67	239	1032.47	90.408	317.348	140.318	0	4523.82	9643.81	2.36346	2	0	14	1.641	30.358	0.89
1284	28004	Tamaulipas	Antiguo Morelos	5	1	6	3	2.20385	0	0.11	0.08	236.76	1193.23	86.6159	339.279	115.647	0.00185648	5408.98	9331.97	3.79887	1	0	34.3	0.154	12.144	-0.24
1285	28006	Tamaulipas	Bustamante	1	NA	NA	1	0.701118	1	0.52	0.03	176.236	491.451	63.397	293.088	47.4762	0.080742	4969.32	9389.51	3.22109	1	0	79.4	0.053	11.211	-0.06
1286	28007	Tamaulipas	Camargo	NA	NA	NA	22	0.944597	0	0.13	0.21	237.951	544.046	53.6475	378.341	84.4017	0	4928.37	9558.65	4.75909	1	0	30.7	0.179	13.346	0.02
1287	28008	Tamaulipas	Casas	1	NA	NA	2	0.560373	1	0.35	0.02	246.979	763.966	71.9889	360.377	110.053	0.00824681	4553.84	9557.07	4.343	1	0	68.3	0.014	7.503	-0.01
1288	28009	Tamaulipas	Ciudad Madero	10	1	2	306	6.7761	0	0	4.12	238.876	1119.72	87.7988	315.575	142.601	0.00954568	4508.7	9505.99	2.46582	2	0	0	42.965	42.965	-34.86
1289	28010	Tamaulipas	Cruillas	1	NA	3	NA	0.586102	0	0.18	0.01	226.834	820.694	67.4127	355.485	71.6013	0.000528818	4998.99	9455.75	0	1	0	32.8	0.009	7.877	-0.02
1290	28011	Tamaulipas	GÃ³mez FarÃ­as	14	6	8	396	2.86763	0	0.13	0.06	236.269	1161.95	81.9677	340.467	110.467	0.899175	5337.69	8871.74	17.2093	2	0	60.7	0.115	7.172	-0.18
1291	28012	Tamaulipas	GonzÃ¡lez	6	NA	NA	38	2.38919	0	0.17	0.25	246.743	844.659	85.2163	339.041	131.947	0	5906.16	9493.13	3.79487	1	0	13.3	0.129	18.914	-0.14
1292	28013	Tamaulipas	GÃ¼Ã©mez	1	1	NA	19	1.58506	0	0.22	0.09	242.449	802.998	71.375	361.625	100.074	0.0082781	4447.25	9417.02	3.86977	1	0	33.1	0.126	8.103	-0.12
1293	28014	Tamaulipas	Guerrero	1	NA	NA	NA	0.840464	0	0	0.04	229.102	543.415	54.1416	373	70.9757	0	4499.1	9492.62	2.68387	1	0	49.3	0.016	7.277	-0.04
1294	28016	Tamaulipas	Hidalgo	1	2	2	81	4.09905	0	0.22	0.16	235.551	794.234	73.3813	356.551	90.5198	0	4666.12	9423.23	7.9604	1	0	48.5	0.081	11.645	-0.29
1295	28017	Tamaulipas	Jaumave	12	2	37	107	2.84892	0	0.12	0.08	213.956	502.122	67.446	322.524	84.8653	0.0084403	4024.01	9490.8	3.97298	1	0	72.5	0.061	13.557	-0.01
1296	28018	Tamaulipas	JimÃ©nez	1	2	NA	9	2.11441	0	0.11	0.07	240.349	633.677	60.9505	359.199	96.399	0	5104.66	9287.86	5.63663	1	0	13	0.039	13.531	-0.11
1297	28019	Tamaulipas	Llera	NA	NA	NA	98	0.690038	0	0.18	0.13	251.966	794.371	70.9498	360.773	121.065	0.0307528	5315.95	9566.54	4.90635	1	0	49.8	0.058	10.641	-0.11
1298	28021	Tamaulipas	El Mante	10	7	5	145	5.67961	0	0.07	1.38	250.223	1049.64	83.7457	350.752	131.42	0	4942.65	9489.55	3.05875	1	0	8.2	0.655	34.624	-1.1
1299	28022	Tamaulipas	Matamoros	8	NA	10	327	6.23352	0	0.03	6.26	232	696.041	56.1102	341.975	105.95	0	6237.42	9461.99	3.29843	3	0	38.1	1.181	38.497	-0.09
1300	28024	Tamaulipas	Mier	10	2	NA	2	2.47351	0	0.06	0.08	231.937	539.456	58.4843	376.012	74.9275	0.00618726	4761.65	9455.58	4.22672	1	0	28.1	0.07	8.39	0.26
1301	28025	Tamaulipas	Miguel AlemÃ¡n	4	NA	NA	71	2.54222	0	0.07	0.35	233.812	521.089	55.0588	376.398	77.5527	0	4848.13	9571.8	4.10853	1	0	30.4	0.414	13.902	-0.42
1302	28026	Tamaulipas	Miquihuana	15	1	22	80	2.0711	1	0.42	0.01	165.148	539.888	60.5108	279.737	40.3695	0.000485394	5270.07	9156.12	11.4277	1	0	51.4	0.042	6.821	-0.01
1303	28027	Tamaulipas	Nuevo Laredo	5	NA	10	154	6.31147	0	0	5.09	235.21	440.286	52.8689	382.711	70.3543	0	4668.07	9391.04	1.94974	1	0	34.3	3.494	30.211	0.31
1304	28028	Tamaulipas	Nuevo Morelos	NA	NA	NA	38	0.500513	0	0.14	0.02	233.081	1121.78	81.6771	335.01	110.564	0.197945	5204.09	9678.05	5.8964	1	0	37	0.127	10.314	0.02
1305	28029	Tamaulipas	Ocampo	2	4	NA	162	2.31628	0	0.2	0.1	234.512	1400.47	92.7455	337.897	109.533	0.00866937	4774.14	9497	2.18362	2	0	64.3	0.09	10.362	-0.09
1306	28030	Tamaulipas	Padilla	3	1	NA	15	2.32653	0	0.14	0.08	237.651	728.109	71.4469	359.553	90.6506	0	4395.57	9631.03	3.51606	1	0	43.4	0.101	17.965	-0.08
1307	28031	Tamaulipas	Palmillas	2	NA	5	1	1.67592	0	0.2	0.01	191.049	597.332	74.4203	303.534	58.9915	0.00022927	4813.35	9225.27	7.09189	1	0	75.3	0.04	4.169	0.02
1308	28032	Tamaulipas	Reynosa	11	2	7	146	8.88856	0	0.01	8.22	233	550.492	50.8494	360.448	88.7707	0	5702.43	9511.82	2.76897	1	0	16.6	2.261	35.558	0.59
1309	28033	Tamaulipas	RÃ­o Bravo	2	1	NA	42	4.56528	0	0.05	1.18	232.599	588.316	48.8512	355.499	91.2207	0	5629.23	9506.74	2.2179	1	0	0	0.844	32.816	-0.05
1310	28034	Tamaulipas	San Carlos	1	NA	NA	NA	0.34131	1	0.33	0.05	220.702	773.263	68.9446	353.688	71.5817	0.318577	4980.54	9185.95	6.21132	1	0	34.7	0.026	9.344	-0.06
1311	28035	Tamaulipas	San Fernando	10	3	10	105	5.66345	0	0.17	0.43	234.93	661	57.9476	357	87.3204	0.0279385	5420.92	9501.34	4.77283	3	0.459138	15.3	0.075	14.312	-0.11
1312	28037	Tamaulipas	Soto la Marina	14	6	16	46	2.90607	0	0.21	0.18	243.99	595.209	65.6228	355.936	108.064	0	5031.31	9551.48	3.16435	1	0	28.3	0.036	24.541	-0.04
1313	28038	Tamaulipas	Tampico	30	2	34	184	7.00869	0	0.01	5.46	239.069	1068.36	89.0444	316.999	142	0.0499562	4650.69	9548.07	0	2	0	50.7	26.258	53.549	-30.57
1314	28039	Tamaulipas	Tula	2	NA	12	5	3.07596	1	0.44	0.15	204.092	497.23	74.6463	318.192	67.8504	0.207474	3956.08	8988.42	4.34171	2	0	76.4	0.093	10.461	-0.08
1315	28040	Tamaulipas	Valle Hermoso	NA	1	NA	NA	1.43505	0	0.08	0.69	233	680.597	54.6702	349.999	95.6803	0	5484.54	9471.53	3.93797	1	0	0.4	0.674	21.269	-0.83
1316	28041	Tamaulipas	Victoria	27	13	12	324	7.38775	0	0.01	4.46	238.263	864.165	70.9409	355.422	101.959	0	4814.69	9540.81	4.70806	3	0	60.5	2.416	44.036	-1.17
1317	28042	Tamaulipas	VillagrÃ¡n	2	2	1	12	1.47587	0	0.34	0.04	223.404	899.605	70.1491	354.958	74.7466	0.112272	5197.41	9621.75	3.77523	1	0	30.1	0.042	10.032	-0.08
1318	28043	Tamaulipas	XicotÃ©ncatl	2	1	1	13	3.38596	0	0.05	0.22	256	1007.74	83.5477	358.813	131.548	0	4861.74	9551.46	4.7657	2	0	9.1	0.258	19.988	-0.32
1319	29001	Tlaxcala	Amaxac de Guerrero	2	NA	1	5	2.825	0	0.1	0.1	148.659	826.223	87.029	252.833	30.1956	0.116443	4614.72	9502.52	1.55742	1	0	1.7	10.268	11.77	-5.38
1320	29002	Tlaxcala	ApetatitlÃ¡n de Antonio Carvajal	7	1	11	42	3.3821	0	0.03	0.16	150.286	829.797	88.3426	253.427	32.429	0.142664	4557.12	9612.9	7.06745	2	0	0	13.854	17.929	-2.26
1321	29003	Tlaxcala	Atlangatepec	NA	NA	NA	8	0.289553	0	0.33	0.03	137.979	689.835	85.9877	249.363	15.7351	0.0821206	5121.58	9397.23	5.1679	1	0	10.2	0.659	5.064	0.05
1322	29004	Tlaxcala	Atltzayanca	NA	1	NA	7	1.75185	0	0.51	0.06	137.495	613.889	73.8015	246.238	21.2634	0.107152	5321.91	9446.43	7.73143	1	0	23.9	0.96	5.873	-0.24
1323	29005	Tlaxcala	Apizaco	5	5	6	34	5.75703	0	0.04	0.96	142.907	782.433	84.1433	250.145	22.9066	0	4779.74	9541.81	4.55099	2	0	0.4	18.603	27.897	-9.96
1324	29006	Tlaxcala	Calpulalpan	11	2	5	3	4.34767	0	0.11	0.38	136.244	667.837	80.9319	250.485	5.91383	0.0267377	5096.06	9518.8	6.2278	1	0	10.4	2.028	31.988	-0.31
1325	29007	Tlaxcala	El Carmen Tequexquitla	2	1	NA	7	3.25226	0	0.31	0.06	157.089	503.438	75.9998	264.624	34.4451	0.196301	4454.93	9528.39	7.35656	2	0	22.2	2.983	12.795	-1.59
1326	29009	Tlaxcala	Cuaxomulco	NA	1	1	NA	1.80218	0	0.22	0.02	143.348	817.508	84.6705	250.733	24.3921	0.036188	4829.75	9425.81	4.3694	1	0	4	3.576	3.956	1.28
1327	29010	Tlaxcala	Chiautempan	1	NA	NA	20	2.84154	0	0.07	0.79	150.54	852.526	88.9196	254.303	32.9785	0	4607.66	9478.65	9.40276	1	0.605852	2.7	9.533	24.259	-5.33
1328	29011	Tlaxcala	MuÃ±oz de Domingo Arenas	NA	1	NA	NA	0.658307	0	0.34	0.03	139	740.654	86.9777	249.056	16.9778	0	5019.37	9384.71	1.55502	2	0	1.3	1.315	5.725	-0.41
1329	29012	Tlaxcala	EspaÃ±ita	NA	NA	1	2	1.30577	0	0.53	0.06	131.418	788.2	89.4525	242.418	7.63526	0.246165	5527.86	9345.67	8.46301	1	0	12.1	0.678	6.992	0.01
1330	29013	Tlaxcala	Huamantla	5	NA	9	66	4.50497	0	0.2	0.6	148.468	686.232	77.7279	258.351	28.1368	0.00481375	4909.34	9450.76	7.22772	1	0.139014	20.2	2.847	22.582	-0.42
1331	29014	Tlaxcala	Hueyotlipan	1	NA	NA	4	1.64845	0	0.35	0.09	134.098	793.714	89.0444	245.108	10.4945	0.16752	5302.47	9510.24	11.976	2	0	7.4	0.868	13.769	-0.22
1332	29015	Tlaxcala	Ixtacuixtla de Mariano Matamoros	3	2	2	12	5.11104	0	0.21	0.26	153.002	698.597	85.8603	259.758	32.1599	0.103764	4401.7	9534.36	5.78862	1	0	10.3	2.427	13.832	-1.71
1333	29016	Tlaxcala	Ixtenco	NA	NA	NA	7	0.677423	0	0.27	0.05	150.315	736.725	77.6356	260.659	29.6582	0	4884.16	9543.59	3.92832	1	0	0.4	1.699	17.938	-0.57
1334	29018	Tlaxcala	Contla de Juan Cuamatzi	2	NA	NA	4	2.36511	0	0.05	0.23	147.743	850.147	87.7383	252.781	29.0505	0	4712.67	9453.54	5.55889	1	0.072596	4.8	14.836	21.228	-9.96
1335	29020	Tlaxcala	SanctÃ³rum de LÃ¡zaro CÃ¡rdenas	3	NA	1	NA	1.34256	0	0.3	0.04	129.376	767.783	87.6911	240.557	5.10202	0.2992	5497.9	9493.48	12.5816	2	0	3	0.956	21.156	-1.1
1336	29021	Tlaxcala	Nanacamilpa de Mariano Arista	NA	NA	2	29	1.2066	0	0.22	0.14	126.684	778.811	85.7818	237.342	2.93227	0.069631	5427.37	9653.65	9.94009	1	0	29.8	1.737	40.436	-0.65
1337	29023	Tlaxcala	NatÃ­vitas	1	NA	NA	12	1.83715	0	0.29	0.13	158.609	764.39	88.9375	264.088	39.9337	0.0232843	4157.81	9524.55	5.62875	1	0	1.3	5.038	17.652	-1.85
1338	29024	Tlaxcala	Panotla	4	1	5	63	4.04404	0	0.18	0.2	153.927	787.144	88.1216	257.853	36.8723	0.0640217	4493.8	9612.88	8.22705	1	0	8.8	4.678	15.849	-1.08
1339	29026	Tlaxcala	Santa Cruz Tlaxcala	2	3	8	13	5.12432	0	0.08	0.13	145.761	821.153	85.4795	251.682	26.4895	0.0602591	4696.55	9512.75	6.67377	2	0	0.4	9.368	7.711	8.38
1340	29028	Tlaxcala	Teolocholco	1	NA	NA	NA	1.12135	0	0.11	0.19	151.635	886.981	89.0731	255.638	33.6342	0	4791.13	9518.41	10.1975	1	0	11.7	3.313	15.423	-1.04
1341	29029	Tlaxcala	Tepeyanco	5	NA	4	1	1.58094	0	0.14	0.07	155.937	832.336	87.9118	259.136	39.3022	0.314172	4447.47	9554.67	1.43098	1	0	0.3	8.179	13.628	-6.28
1342	29030	Tlaxcala	Terrenate	NA	NA	NA	15	0.709336	0	0.41	0.08	138.874	645.809	75.2871	249.273	20.1814	0.199854	5407.15	9338.27	11.0138	1	0	18.4	1.007	19.656	-0.54
1343	29031	Tlaxcala	Tetla de la Solidaridad	3	2	3	11	6.23648	0	0.11	0.19	140.269	743.976	83.3434	249.09	20.2755	0.0151959	4996.6	9364.2	6.80587	2	0	6	2.09	7.132	0.25
1344	29032	Tlaxcala	Tetlatlahuca	2	NA	NA	1	1.56888	0	0.3	0.07	158.376	783.987	88.0034	262.975	41.0652	0.297257	4219.69	9501.78	5.51199	1	0	0	5.216	15.949	-6.04
1345	29033	Tlaxcala	Tlaxcala	5	2	7	156	6.66194	0	0.02	1.18	153.033	837.451	88.9487	255.822	36.6766	0.082877	4460.06	9533.84	6.31616	2	0.669513	6.8	19.326	19.821	-6.72
1346	29034	Tlaxcala	Tlaxco	7	4	9	1	5.22844	0	0.35	0.22	129.257	704.296	79.588	240.434	11.9931	0.106991	5599.35	9504.54	8.59565	1	0	16.9	0.796	9.349	-0.05
1347	29035	Tlaxcala	TocatlÃ¡n	NA	NA	3	NA	0.679667	0	0.23	0.04	142.714	721.793	81.298	252.714	22.8576	0	5029.35	9333.03	10.7952	1	0	15.5	4.442	14.709	-0.08
1348	29036	Tlaxcala	Totolac	4	1	NA	14	2.07683	0	0.02	0.17	151.099	824.693	88.7357	255.001	33.6329	0.16417	4597.58	9438.44	3.35453	1	0.193496	5.4	16.404	28.016	-11.43
1349	29038	Tlaxcala	Tzompantepec	NA	1	NA	5	2.52899	0	0.09	0.15	143.882	797.304	84.2885	250.973	24.1339	0.0745541	4737.91	9378.61	5.5202	2	0	4.4	4.716	6.892	-1.43
1350	29039	Tlaxcala	Xaloztoc	1	NA	3	12	3.79276	0	0.16	0.15	142.77	729.609	81.9226	252.06	22.8324	0	4912.05	9317.24	9.95489	2	0	2	6.205	11.517	-0.43
1351	29040	Tlaxcala	Xaltocan	4	NA	NA	NA	1.09436	0	0.21	0.05	139.469	851.693	88.736	247.816	18.3151	0.0747853	4832.24	9331.28	7.53816	1	0	7.4	1.037	3.082	-0.95
1352	29041	Tlaxcala	Papalotla de XicohtÃ©ncatl	1	1	NA	NA	2.44204	0	0.06	0.24	158.758	845.553	88.1791	264.259	42.0362	0	4696.07	9436.07	4.89693	1	0	2	14.485	17.169	3.99
1353	29042	Tlaxcala	Xicohtzinco	3	NA	1	55	2.76035	0	0.07	0.11	161.424	815.505	87.7536	266.527	44.8842	0	4422.35	9678.32	4.11662	1	0	0	19.496	19.496	-7.7
1354	29043	Tlaxcala	Yauhquemehcan	6	4	4	12	5.31675	0	0.04	0.39	142.234	815.711	86.7423	249.644	22.714	0.093637	4738.51	9492.37	6.21389	2	0	1.2	11.362	13.827	1.27
1355	29044	Tlaxcala	Zacatelco	NA	NA	NA	13	1.15486	0	0.09	0.32	160.286	807.824	87.4341	264.647	43.5042	0	4416.2	9493.68	5.15209	1	0	0	15.58	28.956	-4.79
1356	29046	Tlaxcala	Emiliano Zapata	NA	NA	6	NA	0.231016	0	0.43	0.02	122.778	744.415	75.0867	229.688	11.4731	0.849415	5985.51	9550.44	13.9608	1	0	21.8	0.995	40.486	0.23
1357	29048	Tlaxcala	La Magdalena Tlaltelulco	NA	3	1	2	3.3232	0	0.06	0.1	151.449	872.753	89.5674	255.108	33.9035	0	4655.62	9438.66	11.7333	1	0	0	16.199	14.247	-7.72
1358	29049	Tlaxcala	San DamiÃ¡n TexÃ³loc	NA	NA	1	1	1.17498	0	0.23	0.03	154.663	804.378	88.5452	259.006	37.264	0.435214	4305.29	9571.89	3.33939	1	0	0	5.796	17.549	-1.34
1359	29050	Tlaxcala	San Francisco Tetlanohcan	NA	NA	NA	2	0.859649	0	0.21	0.07	146.163	909.058	88.8272	252.481	27.5625	0	4978.09	9495.88	13.0968	1	0.532398	46.1	2.993	15.802	0.67
1360	29051	Tlaxcala	San JerÃ³nimo Zacualpan	1	NA	NA	NA	0.554097	0	0.2	0.02	157.909	806.153	87.5118	261.708	40.9608	0.421083	4278.7	9541.31	6.79771	1	0	0	5.284	13.499	-0.19
1361	29052	Tlaxcala	San JosÃ© Teacalco	3	NA	9	3	3.1242	0	0.33	0.03	136.938	816.068	82.73	246.201	19.1087	0.0172131	5111.29	9239.19	9.65627	1	0.693002	8.2	1.799	5.381	0.04
1362	29053	Tlaxcala	San Juan Huactzinco	NA	1	NA	NA	0.598212	0	0.07	0.03	157.894	813.681	87.3119	261.293	40.9876	0.022682	4390.33	9428.48	4.42405	1	0	0	16.955	22.555	-7.85
1363	29055	Tlaxcala	San Lucas Tecopilco	3	NA	NA	NA	0.736594	0	0.3	0.02	136.791	759.429	87.5057	247.545	14.1292	0.380635	5119.32	9303.28	7.80231	2	0	0	1.075	5.934	-0.84
1364	29056	Tlaxcala	Santa Ana Nopalucan	1	NA	NA	1	1.49039	0	0.2	0.04	156.607	710.554	86.7452	261.943	37.6155	0	4237.8	9671.83	8.49401	1	0	0	8.692	15.012	-4.1
1365	29058	Tlaxcala	Santa Catarina Ayometla	1	NA	NA	NA	0.927363	0	0.13	0.06	158.312	834.726	87.402	262.996	41.9555	0	4576.1	9478.49	3.30391	1	0	0	9.428	10.713	-0.37
1366	29060	Tlaxcala	Santa Isabel Xiloxoxtla	NA	1	NA	8	1.69574	0	0.11	0.03	152.454	868.249	89.2746	255.953	35.3965	0	4612.9	9430.38	2.96148	1	0	0.4	9.053	7.339	1.27
1367	30003	Veracruz de Ignacio de la Llave	Acayucan	4	7	8	64	4.50184	0	0.13	0.67	253.492	1691.34	80.1034	345.379	168.58	0.0809976	7073.44	9605.59	7.84629	1	0	0.7	1.235	46.806	-1.48
1368	30004	Veracruz de Ignacio de la Llave	Actopan	NA	NA	6	9	1.22037	0	0.43	0.35	237.361	919.158	92.4304	322.906	144.61	0.00619324	5819.8	9513.72	0	2	0	4.2	0.489	23.29	-0.45
1369	30006	Veracruz de Ignacio de la Llave	Acultzingo	8	6	7	70	3.6453	1	0.27	0.09	165.129	700.928	81.2001	267.847	57.8427	0.245771	5240.91	9204.47	4.45418	1	0.911326	17.8	1.373	9.842	-0.48
1370	30009	Veracruz de Ignacio de la Llave	Alto Lucero de GutiÃ©rrez Barrios	1	1	5	64	2.42423	0	0.33	0.17	234.472	1156.2	75.799	312.85	147.844	0.296179	6020.94	9687.69	10.7014	1	0	2.2	0.438	36.062	-0.38
1371	30010	Veracruz de Ignacio de la Llave	Altotonga	2	2	4	179	2.91748	1	0.42	0.31	154.021	1529.92	68.7446	245.457	60.1317	0.522227	7366.42	9520.61	12.6617	2	0	15	1.969	45.208	-1.22
1372	30011	Veracruz de Ignacio de la Llave	Alvarado	14	1	5	233	3.23907	0	0.33	0.55	261	1638.05	88.5038	328.673	186.954	0.279016	4760.21	9799.2	5.58994	1	0.00117724	27.9	0.693	53.421	0.05
1373	30013	Veracruz de Ignacio de la Llave	Naranjos AmatlÃ¡n	NA	NA	NA	4	0.920113	0	0.04	0.29	242.566	1409.73	66.8539	325.567	144.708	0.0168783	6175.72	9594.16	11.9574	1	0	0	1.993	27.423	-2.27
1374	30014	Veracruz de Ignacio de la Llave	AmatlÃ¡n de los Reyes	4	4	7	228	4.22305	0	0.18	0.26	218.876	2230.56	77.5498	309.98	124.985	0.0333253	6473.68	9355.28	5.7006	1	0	14.2	3.114	21.772	-0.69
1375	30015	Veracruz de Ignacio de la Llave	Angel R. Cabada	NA	1	NA	9	1.43519	0	0.34	0.28	261.202	2321.76	73	338.489	186.786	0	6556.57	9352.73	3.08123	1	0	3.2	0.789	28.52	-0.47
1376	30016	Veracruz de Ignacio de la Llave	La Antigua	1	NA	1	216	2.3408	0	0.08	0.34	256	1214.73	103.103	331.747	165.654	0.0222633	4507.42	9705.8	7.44831	1	0	12.7	2.197	37.962	0.15
1377	30017	Veracruz de Ignacio de la Llave	Apazapan	1	1	NA	53	0.425905	0	0.32	0.03	230.778	1012.98	86.1433	321.876	134.886	0.541597	6416.92	9427.21	18.4172	1	0	0	0.7	17.742	0.66
1378	30018	Veracruz de Ignacio de la Llave	Aquila	3	NA	NA	NA	0.172457	1	0.74	0.01	154.196	696.725	79.7311	259.62	45.9905	0.648525	5717.36	9324.72	0	2	0.172457	20.3	0.96	15.467	0.04
1379	30020	Veracruz de Ignacio de la Llave	Atlahuilco	3	2	NA	NA	0.543207	1	0.47	0.05	157.173	1374.75	80.7949	254.425	57.3219	0.754219	6974.26	9400.24	25.7408	2	0	15.9	1.869	12.578	0.42
1380	30021	Veracruz de Ignacio de la Llave	Atoyac	4	2	15	117	2.99525	0	0.3	0.18	228.656	1877.47	78.0319	322.22	133.765	0.0974041	6686.22	9642.04	4.26167	1	0	0	1.919	36.983	-1.25
1381	30022	Veracruz de Ignacio de la Llave	Atzacan	NA	2	NA	57	1.64388	1	0.38	0.09	190.858	1977.37	80.7676	277.074	100.309	0.0109147	7101.22	9271.9	20.4407	1	0	9.4	3.481	24.434	0.37
1382	30023	Veracruz de Ignacio de la Llave	Atzalan	NA	NA	4	NA	0.594619	1	0.66	0.19	185.03	1848.67	59.4233	275.514	91.2721	0.430173	7487.05	9282.84	19.6716	2	0	3.9	0.949	26.272	-0.68
1383	30026	Veracruz de Ignacio de la Llave	Banderilla	2	2	13	25	3.17091	0	0.02	0.22	177.453	1653.3	67.0897	257.454	94.9957	0.621549	7905.72	9602.34	19.0902	1	0	0	13.211	37.752	6.8
1384	30028	Veracruz de Ignacio de la Llave	Boca del RÃ­o	13	5	22	212	5.28344	0	0.01	3.12	255.144	1611.68	100.752	319.178	177.598	0.000334081	4993.15	9619.39	0.572536	1	0.0223935	9.5	38.153	68.452	-21.14
1385	30029	Veracruz de Ignacio de la Llave	Calcahualco	NA	1	1	NA	0.284868	1	0.71	0.05	162.199	1907.12	74.6174	254.399	65.5073	1.03266	7413.91	9239.9	16.5884	1	0	67.7	1.027	26.897	0.15
1386	30030	Veracruz de Ignacio de la Llave	Camerino Z. Mendoza	2	1	NA	113	2.47401	0	0.02	0.41	183.215	1370.06	81.7155	276.276	85.5176	0.178116	5733.34	9638.32	4.74691	1	0.824668	13.2	20.097	62.767	-14.07
1387	30032	Veracruz de Ignacio de la Llave	Catemaco	22	15	64	246	3.07498	1	0.25	0.3	235.979	2377.47	70.6879	322.012	158.289	0.122427	6395.7	9690.69	7.14706	1	0.236394	25	0.753	56.687	-0.4
1388	30034	Veracruz de Ignacio de la Llave	Cerro Azul	9	NA	6	36	3.02699	0	0.05	0.33	239.417	1388.54	64.1081	325.216	138.482	0.314527	6424.89	9606.92	12.2079	2	0	0	2.774	24.18	-3.64
1389	30036	Veracruz de Ignacio de la Llave	Coacoatzintla	NA	1	NA	1	0.784759	1	0.32	0.05	172.899	1626.42	65.6352	252.948	89.1875	0.356668	7517.34	9461.79	9.13868	1	0	3.5	2.523	46.533	0.12
1390	30038	Veracruz de Ignacio de la Llave	Coatepec	18	4	11	251	4.97101	0	0.09	0.84	190.156	1740.52	67.5974	275.195	105.199	0.113615	7386.66	9462.71	16.9745	2	0	1.8	4.669	42.394	-1.96
1391	30039	Veracruz de Ignacio de la Llave	Coatzacoalcos	15	5	31	222	7.6067	0	0.02	4.86	256.653	2510.76	64.8444	335.22	182.803	0.0614811	5462.63	9579.54	1.41215	2	0	10.6	9.982	37.699	-8.7
1392	30040	Veracruz de Ignacio de la Llave	Coatzintla	2	NA	NA	NA	0.811564	0	0.04	0.42	243.633	1170.69	54.0329	333.254	142.088	0.398159	6896.53	9606.92	5.9444	1	0	0	1.997	62.111	-1.68
1393	30044	Veracruz de Ignacio de la Llave	CÃ³rdoba	18	13	17	203	5.82711	0	0.02	2.02	210.142	2061.97	77.5194	299.286	117.552	0.26455	6857.16	9696.07	8.85934	2	0	0	12.865	60.16	-14.17
1394	30045	Veracruz de Ignacio de la Llave	Cosamaloapan de Carpio	2	NA	6	60	3.34694	0	0.12	0.65	260.956	1583.69	84.2019	348.317	177.349	0	6733.46	9661.45	3.73134	1	0	3.1	1.057	33.995	-0.94
1395	30046	Veracruz de Ignacio de la Llave	CosautlÃ¡n de Carvajal	1	NA	NA	NA	0.662347	1	0.54	0.06	193.181	1890.92	72.5442	279.998	106.163	0.823819	7301.59	8967.44	27.4769	1	0	0.7	2.123	12.841	-1.2
1396	30047	Veracruz de Ignacio de la Llave	Coscomatepec	1	3	10	70	3.05864	1	0.45	0.24	176.387	1942.76	77.1862	263.487	85.2303	0.406006	7589.08	9556.61	12.6549	2	0	16.1	3.78	56.11	-0.88
1397	30048	Veracruz de Ignacio de la Llave	Cosoleacaque	2	1	2	30	5.78269	0	0.04	1.08	259.563	2328.73	69.1189	346.088	182.829	0	6397.86	9546.06	10.4336	2	0	32.3	4.737	36.278	-5.09
1398	30049	Veracruz de Ignacio de la Llave	Cotaxtla	NA	NA	NA	2	0.228922	1	0.41	0.15	259	1159.81	96.3437	351.657	165.999	0.527786	6349.43	9581.2	0	1	0	0	0.412	16.815	0.01
1399	30051	Veracruz de Ignacio de la Llave	Coyutla	NA	NA	6	NA	0.611145	1	0.47	0.11	234.387	2305.36	65.7074	327.587	128.405	0.222909	6193.24	9659.68	12.1814	1	0	0	0.995	27.275	-0.17
1400	30052	Veracruz de Ignacio de la Llave	Cuichapa	NA	NA	1	11	0.978048	0	0.16	0.07	221.136	2469.62	79.6208	312.496	127.702	0.404153	6122.81	9386.91	18.4426	1	0	1.5	3.433	31.545	-2.68
1401	30053	Veracruz de Ignacio de la Llave	CuitlÃ¡huac	1	1	1	2	2.83915	0	0.22	0.26	239.885	1830.57	78.3991	335.085	144.863	0.0239692	6452.15	9622.24	7.02199	1	0	0	1.875	33.084	-0.96
1402	30057	Veracruz de Ignacio de la Llave	Chiconquiaco	1	NA	NA	NA	0.292208	1	0.7	0.05	148.515	1619	64.5398	231.004	66.1651	0.581112	7453.52	8750.64	14.6697	1	0	25.4	1.045	32.747	-0.66
1403	30058	Veracruz de Ignacio de la Llave	Chicontepec	NA	1	NA	NA	0.393616	1	0.54	0.2	232.154	1532.28	59.8057	334.528	114.668	0.838947	6168.35	9638.67	20.8311	1	0	0.1	0.58	30.632	-0.49
1404	30059	Veracruz de Ignacio de la Llave	Chinameca	NA	NA	NA	48	0.770993	0	0.14	0.11	258.32	2087.37	71.6883	347.037	179.844	0.023228	6091.95	9324.25	11.0637	1	0	0.2	1.3	15.396	3.72
1405	30061	Veracruz de Ignacio de la Llave	Las Choapas	NA	NA	NA	22	1.31399	1	0.4	0.57	257.068	2450.39	60.999	341.758	177.404	0.0227626	7263.41	9478.18	5.37581	2	0	14	0.231	21.776	-0.11
1406	30062	Veracruz de Ignacio de la Llave	ChocamÃ¡n	NA	NA	8	NA	0.658019	1	0.39	0.09	185.182	2022.63	78.6369	270.68	96.5842	0.0355158	7472.26	9354.87	13.6292	1	0	11	4.724	30.216	-2.67
1407	30063	Veracruz de Ignacio de la Llave	Chontla	NA	NA	NA	3	0.317194	1	0.42	0.07	233.421	1519.36	65.8447	322.824	129.555	0.142503	6605.86	9222.57	15.0869	1	0	3.5	0.345	21.565	-0.45
1408	30065	Veracruz de Ignacio de la Llave	Emiliano Zapata	1	2	NA	95	2.90896	0	0.1	0.49	236.023	946.056	89.6116	326.538	140.81	0.072894	6634.39	9537.97	7.44743	3	0	2.5	2.068	32.182	0.32
1409	30066	Veracruz de Ignacio de la Llave	Espinal	NA	NA	NA	8	0.483926	1	0.5	0.13	242.756	1546.92	54.9448	334.629	140.679	0.257147	6311.99	9553.46	11.1322	1	0	0.4	1.122	29.267	-0.69
1410	30068	Veracruz de Ignacio de la Llave	FortÃ­n	8	16	30	142	4.46301	0	0.07	0.73	202.218	1987.12	77.5683	290.337	111.963	0.114555	6941.04	9588.34	15.4777	2	0	0	10.896	35.718	-6.44
1411	30069	Veracruz de Ignacio de la Llave	GutiÃ©rrez Zamora	NA	NA	NA	67	0.64187	0	0.31	0.22	241.745	1419.97	59.702	327.447	149.4	0.433626	5351.1	9661.1	6.49335	1	0	4	1.353	40.34	-0.97
1412	30071	Veracruz de Ignacio de la Llave	Huatusco	16	15	4	70	3.46767	0	0.24	0.31	187.592	1959.8	75.9888	271.936	101.636	0.346396	7464.19	9643.61	13.5483	2	0	10.7	2.968	49.217	-1.79
1413	30072	Veracruz de Ignacio de la Llave	Huayacocotla	1	NA	NA	NA	0.528405	1	0.27	0.09	145.118	1348.55	77.6016	246.743	44.475	0.409442	6913.41	9467.52	18.5015	1	0	35.3	0.421	21.932	-0.15
1414	30073	Veracruz de Ignacio de la Llave	Hueyapan de Ocampo	3	9	2	97	3.57608	1	0.53	0.24	256.111	1377.82	80.0425	350.245	169.156	0	7037.98	9536.02	2.61788	2	0	0.6	0.588	18.14	-0.49
1415	30074	Veracruz de Ignacio de la Llave	Huiloapan de CuauhtÃ©moc	NA	NA	NA	15	0.389247	0	0.05	0.05	177.778	1452.57	80.4	269.789	79.4342	0.0820145	6301.26	9707.49	6.30219	1	0.389247	43.4	3.912	28.439	-1.79
1416	30077	Veracruz de Ignacio de la Llave	Isla	NA	NA	NA	4	0.792479	0	0.24	0.3	258.059	1348.23	79.8462	353.156	169.66	0.04231	7375.46	9364.78	6.44675	1	0	0.4	0.463	50.54	-0.28
1417	30078	Veracruz de Ignacio de la Llave	Ixcatepec	NA	NA	5	NA	0.480227	1	0.52	0.06	239.103	1328.34	62.4008	330.899	132.057	0.467493	6712.2	9481.2	12.2809	1	0	0	0.707	19.663	-0.94
1418	30085	Veracruz de Ignacio de la Llave	IxtaczoquitlÃ¡n	25	27	16	104	5.38293	0	0.16	0.56	199.974	2029.76	78.8628	287.084	109.046	0.229829	6797.24	9564.2	10.4487	2	1.26266	3.6	5.411	22.139	1.07
1419	30086	Veracruz de Ignacio de la Llave	Jalacingo	1	NA	11	NA	1.72675	1	0.39	0.19	156.759	1751.91	70.4779	247.561	62.9303	0.23655	7012.13	9247.46	21.7867	2	0	10.3	2.264	21.124	0.17
1420	30087	Veracruz de Ignacio de la Llave	Xalapa	69	21	41	461	7.25973	0	0.02	7.58	183.86	1608.06	65.8034	263.57	101.818	0.256911	7765.33	9531.04	7.92369	2	0	0	39.438	69.693	-19.57
1421	30088	Veracruz de Ignacio de la Llave	Jalcomulco	3	3	2	45	1.19378	1	0.49	0.04	224.507	1113.44	84.6437	315.917	129.453	0.568697	6323.86	9654.1	12.1435	1	0	0	0.699	29.905	-0.43
1422	30089	Veracruz de Ignacio de la Llave	JÃ¡ltipan	NA	NA	8	8	2.35061	0	0.14	0.32	258.068	1970.37	73.2048	348.973	177.191	0.081509	6643.24	9605.77	10.4165	1	0	12.3	1.222	23.458	-1.52
1423	30090	Veracruz de Ignacio de la Llave	Jamapa	NA	NA	1	NA	0.443346	0	0.17	0.07	258.845	1282.14	104.483	339.973	169.942	0.0977606	5627.91	9524.22	7.06945	1	0	0	0.847	22.123	-0.61
1424	30091	Veracruz de Ignacio de la Llave	JesÃºs Carranza	6	2	60	6	2.29925	1	0.5	0.14	252.193	2447.19	83.959	349.272	167.749	0.212253	6602.65	9640.3	10.8363	1	0	3.2	0.202	23.615	-0.13
1425	30092	Veracruz de Ignacio de la Llave	Xico	1	NA	28	80	2.65978	0	0.27	0.2	186.246	1887.6	70.607	271.319	100.028	0.516075	7525.28	9564.67	18.3842	1	0	18.3	2.226	38.658	-0.44
1426	30093	Veracruz de Ignacio de la Llave	Jilotepec	NA	1	2	43	1.4204	0	0.17	0.09	179.794	1628.04	65.261	262.143	95.3876	0.661236	7480.99	9419.29	21.764	1	0	0	2.965	38.256	-1.71
1427	30097	Veracruz de Ignacio de la Llave	Lerdo de Tejada	6	2	1	3	3.72083	0	0.09	0.23	263.733	2123.82	73.395	338.819	190.653	0	6275.89	9503.86	5.12008	2	0	14.1	2.286	24.902	-2.12
1428	30099	Veracruz de Ignacio de la Llave	Maltrata	NA	NA	5	NA	0.834803	1	0.22	0.09	168.04	827.302	79.1086	268.133	63.2625	0.410696	5703.86	9503.53	1.1664	2	0.834803	21.5	1.664	20.291	-0.46
1429	30102	Veracruz de Ignacio de la Llave	MartÃ­nez de la Torre	NA	1	3	109	4.03353	0	0.16	0.89	243.451	1353.64	45.7103	335.2	150.651	0.00206146	7173.65	9601.72	9.82555	1	0	0	2.751	37.548	-0.58
1430	30104	Veracruz de Ignacio de la Llave	Mecayapan	NA	NA	NA	9	0.644473	1	0.63	0.05	246.261	1824.96	73.1576	331.276	168.314	0.206428	6277.05	9458.45	9.09321	1	0.000282403	5.6	0.579	27.059	-0.13
1431	30105	Veracruz de Ignacio de la Llave	MedellÃ­n de Bravo	1	NA	1	115	3.14784	0	0.08	0.34	256.762	1529.83	104.058	327.831	174.602	0	4999.77	9567.17	6.86259	1	0	3	2.407	40.48	3.24
1432	30107	Veracruz de Ignacio de la Llave	Las Minas	NA	NA	NA	1	0.0527234	1	0.71	0.01	164.665	1718.19	66.6117	252.554	72.7202	1.20421	7130.21	9451.32	29.1773	1	0	15.1	0.582	18.206	-0.38
1433	30108	Veracruz de Ignacio de la Llave	MinatitlÃ¡n	7	NA	15	221	4.73358	0	0.14	2.06	260	2432.12	67.3946	344.919	184	0	6712.89	9539.28	7.80569	1	0	16.6	0.684	31.356	-0.86
1434	30109	Veracruz de Ignacio de la Llave	Misantla	NA	NA	3	5	1.87409	0	0.37	0.36	232.992	1837.62	43.3184	320.153	141.106	0.100577	7755.34	9608.39	10.3677	1	0	6.8	1.265	35.065	-0.38
1435	30112	Veracruz de Ignacio de la Llave	Naolinco	NA	1	2	26	1.87143	0	0.27	0.14	173.937	1610.92	65.6595	254.146	91.1787	0.22027	7902.85	9480.58	15.9815	1	0	0	2.12	28.804	-0.11
1436	30114	Veracruz de Ignacio de la Llave	Nautla	11	8	8	3	1.50967	0	0.45	0.08	261.429	1536.3	56.6697	341	177.099	0	5007.96	9214.86	7.81561	1	0	1.6	0.287	21.956	-0.37
1437	30115	Veracruz de Ignacio de la Llave	Nogales	3	NA	NA	90	1.73925	0	0.15	0.32	180.105	1423.33	80.7437	272.24	81.323	0.0551865	6175	9545.12	9.54573	2	0.869627	8.7	5.814	40.905	-3.69
1438	30117	Veracruz de Ignacio de la Llave	Omealca	NA	NA	NA	2	0.337972	1	0.5	0.13	234.624	2314.94	78.1371	327.997	140.088	0.533456	6321.64	9640.67	0	1	0	0.1	1.116	32.1	-0.63
1439	30118	Veracruz de Ignacio de la Llave	Orizaba	10	10	66	269	5.22545	0	0.01	1.91	192.568	1962.43	82.199	279.774	101.28	0.0967964	7048.08	9670.8	12.2012	1	1.23871	0	44.688	62.785	-38.85
1440	30119	Veracruz de Ignacio de la Llave	OtatitlÃ¡n	1	NA	7	5	1.42412	1	0.24	0.05	255.805	1901.15	89.6566	345.356	171.356	0	6343.04	9644.61	8.35952	1	0	1.2	1.136	23.49	-0.62
1441	30120	Veracruz de Ignacio de la Llave	Oteapan	NA	NA	NA	15	1.12388	0	0.06	0.08	258.398	2091.71	71.2673	347.543	179.52	0.0889406	6288.08	9386.1	11.0638	2	0	0	4.64	12.133	-22.71
1442	30121	Veracruz de Ignacio de la Llave	Ozuluama de MascareÃ±as	NA	NA	5	15	1.24626	1	0.29	0.12	241.429	1277.34	76.3532	326	141.529	0.556292	5636.12	9432.14	12.3304	1	0	2.2	0.096	13.208	-0.07
1443	30122	Veracruz de Ignacio de la Llave	Pajapan	1	NA	NA	30	1.19679	1	0.47	0.06	247.951	2204.38	67.6619	328.505	173.606	0.354586	5253.58	9524.34	9.17221	1	0.0120976	4.3	0.581	28.432	-0.04
1444	30123	Veracruz de Ignacio de la Llave	PÃ¡nuco	4	3	5	129	5.43444	0	0.18	0.84	245.132	961.954	80.0703	333.972	140.747	0.000613447	5765.42	9500.64	4.33224	2	0	18.1	0.307	26.357	-0.29
1445	30124	Veracruz de Ignacio de la Llave	Papantla	3	1	16	79	5.18048	1	0.24	0.97	239.569	1219.29	53.2548	326.585	141.573	0.737981	7134.39	9601.33	12.7259	2	0	0.4	1.107	36.483	-0.45
1446	30125	Veracruz de Ignacio de la Llave	Paso del Macho	8	NA	NA	59	1.24555	0	0.29	0.15	236.115	1366.08	79.1652	332.344	139.115	0.133497	6902.12	9636.53	2.58904	1	0	0	0.8	41.976	-0.36
1447	30126	Veracruz de Ignacio de la Llave	Paso de Ovejas	6	3	4	191	2.77067	0	0.36	0.28	255.769	1171.76	104.099	339.263	161.224	0.42646	5081.79	9524.99	2.0132	2	0	0	0.866	25.924	-0.5
1448	30128	Veracruz de Ignacio de la Llave	Perote	15	5	9	68	4.97707	0	0.14	0.55	127.578	547.555	70.8333	225.131	28.0178	0	5043.49	9250.4	1.53624	2	0	28.9	1.279	29.772	0.08
1449	30129	Veracruz de Ignacio de la Llave	PlatÃ³n SÃ¡nchez	NA	NA	17	NA	0.721714	1	0.14	0.11	246.644	1293.67	64.4514	344.498	131.66	0.184281	5575.9	9491.46	8.73932	1	0	0	0.744	25.201	-0.43
1450	30130	Veracruz de Ignacio de la Llave	Playa Vicente	1	NA	1	13	3.38898	1	0.37	0.24	252.927	1908.06	82.8704	351.307	164.014	0.167097	6589.15	9517.98	7.86261	2	0	0	0.33	15.336	-0.03
1451	30131	Veracruz de Ignacio de la Llave	Poza Rica de Hidalgo	2	2	NA	36	4.92567	0	0.01	2.63	243.673	1120.42	54.8077	333.254	143.509	0.281223	6924.36	9519.23	7.49097	1	0	0	29.794	43.999	-41.21
1452	30132	Veracruz de Ignacio de la Llave	Las Vigas de RamÃ­rez	11	7	21	80	3.28628	1	0.4	0.12	121.893	1106.97	75.479	215.462	28.6929	0.246531	6848.13	9423.22	10.5743	2	0	34.4	2.048	17.198	-0.37
1453	30133	Veracruz de Ignacio de la Llave	Pueblo Viejo	3	1	NA	13	3.54706	0	0.08	0.47	239.408	1049.19	87.0524	317.3	142.548	0.162247	4339.7	9606.01	5.20102	2	0	40.3	2.027	35.323	-1.04
1454	30134	Veracruz de Ignacio de la Llave	Puente Nacional	3	1	17	139	2.60644	0	0.35	0.2	256	1210.84	103.239	332.747	164.954	0	4580.26	9700.61	4.94982	2	0	0	0.616	23.193	-0.09
1455	30135	Veracruz de Ignacio de la Llave	Rafael Delgado	4	2	NA	23	2.56342	1	0.27	0.11	191.904	1942.51	81.0113	279.338	100.526	0.0997809	6432.34	9546.24	16.6726	1	0.127557	10.1	9.162	28.993	-1.18
1456	30136	Veracruz de Ignacio de la Llave	Rafael Lucio	2	NA	NA	NA	0.322022	0	0.12	0.05	159.155	1735.87	71.0489	244.917	72.1056	0.375165	8055.36	9491.64	15.0142	1	0	0	7.285	37.278	-1.44
1457	30138	Veracruz de Ignacio de la Llave	RÃ­o Blanco	8	3	NA	4	2.8663	0	0.01	0.45	183.294	1629.27	81.1075	273.181	87.611	0.289781	6910.1	9651.72	14.6067	2	0.955434	4.8	27.54	50.607	-17.63
1458	30141	Veracruz de Ignacio de la Llave	San AndrÃ©s Tuxtla	19	28	33	99	4.81992	1	0.32	0.99	240.837	2179.99	70.1644	328.782	161.09	0.352601	7329.76	9563.74	9.04545	1	0.0124006	11.1	1.703	52.2	-1.09
1459	30142	Veracruz de Ignacio de la Llave	San Juan Evangelista	6	1	7	NA	2.35437	1	0.47	0.17	253.611	1433.14	84.0466	353.912	164.357	0.0104302	6938.22	9670.69	6.3734	1	0	0.4	0.259	20.415	-0.23
1460	30143	Veracruz de Ignacio de la Llave	Santiago Tuxtla	3	2	4	20	2.92157	1	0.46	0.34	243.881	2265.66	68.8825	330.974	164.394	0.641457	7109.16	9670.85	12.7157	2	0	0.2	0.927	49.303	-0.54
1461	30147	Veracruz de Ignacio de la Llave	Soledad Atzompa	NA	1	NA	NA	0.814531	1	0.15	0.07	149.449	991.01	81	252.288	44.8411	0.925825	6216.24	9131.47	28.9371	2	0.0627487	43.7	2.151	8.597	0.27
1462	30148	Veracruz de Ignacio de la Llave	Soledad de Doblado	NA	NA	2	2	1.23759	0	0.32	0.24	258.576	1035.91	97.4198	351.344	164.065	0.0821462	6330.59	9622.16	3.42955	1	0	0	0.679	39.27	-0.24
1463	30149	Veracruz de Ignacio de la Llave	Soteapan	NA	NA	NA	51	0.872306	1	0.73	0.13	228.105	1955.32	68.4167	312.633	151.174	0.55121	7149.63	9316.93	15.0288	1	0	11	0.718	29.288	-0.34
1464	30150	Veracruz de Ignacio de la Llave	TamalÃ­n	NA	1	1	NA	0.660913	1	0.25	0.07	237.541	1516.73	68.3457	322.886	136.195	0.434028	6273.69	9544.17	12.4712	1	0	7.9	0.294	44.018	-0.15
1465	30151	Veracruz de Ignacio de la Llave	Tamiahua	1	2	1	9	1.56547	1	0.38	0.12	244	1377.07	61.3537	323.877	151.8	0.277603	4655.08	9781.03	0.499136	1	0	12.9	0.217	34.777	-0.24
1466	30152	Veracruz de Ignacio de la Llave	Tampico Alto	NA	NA	4	NA	0.350522	1	0.37	0.07	239.35	1084.06	83.403	317.947	142.401	0.232735	4160.3	9583.72	10.1807	1	0	12.5	0.134	20.654	-0.17
1467	30153	Veracruz de Ignacio de la Llave	Tancoco	NA	NA	NA	2	0.373042	1	0.2	0.03	233.567	1617.44	67.3335	319.399	132.568	0.312317	6750.7	8983.64	15.1381	1	0	13.3	0.375	11.376	-0.17
1468	30155	Veracruz de Ignacio de la Llave	Tantoyuca	2	1	NA	28	3.31079	1	0.14	0.49	237.551	1224.76	60.402	331.687	126.844	0.737977	6584.8	9577.98	10.7838	1	0	0	0.775	26.156	-0.67
1469	30158	Veracruz de Ignacio de la Llave	Tecolutla	2	1	1	136	2.31501	1	0.32	0.17	242.536	1419.7	58.2782	328.436	151.718	0.160718	5394.69	9517.01	6.88132	2	0	14.4	0.466	25.031	-0.15
1470	30160	Veracruz de Ignacio de la Llave	Ãlamo Temapache	1	NA	16	9	3.21714	1	0.41	0.63	245.742	1059.64	57.7327	333.669	144.211	0	6169.5	9482.24	7.63191	2	0	0.1	0.847	33.444	-0.24
1471	30161	Veracruz de Ignacio de la Llave	Tempoal	NA	1	1	NA	1.50139	1	0.16	0.12	246.568	1134.92	70	342.354	134.451	0.430901	6224.24	9468.67	11.2892	1	0	1.5	0.302	27.04	-0.25
1472	30164	Veracruz de Ignacio de la Llave	Teocelo	11	11	36	35	2.39449	0	0.26	0.11	194.087	1851.21	71.3441	280.431	106.973	0.623841	7085.64	9633.9	20.6342	1	0	0	2.805	33.576	-0.96
1473	30167	Veracruz de Ignacio de la Llave	Tepetzintla	NA	1	NA	NA	0.48441	1	0.29	0.06	234.034	1494.29	64.0424	323.344	129.689	0.335422	6673.13	9534.28	13.3203	1	0	3	0.649	25.19	-0.34
1474	30168	Veracruz de Ignacio de la Llave	Tequila	1	1	3	37	2.22071	1	0.51	0.05	164.086	1482.07	79.4341	257.74	66.3108	0.885231	7313.26	9280.59	26.0577	1	0	13.3	1.641	15.042	0.38
1475	30169	Veracruz de Ignacio de la Llave	JosÃ© Azueta	NA	1	NA	NA	0.676722	1	0.53	0.15	259.156	1526.74	79.5126	351.597	173.215	0.0661279	6716.78	9608.61	4.1698	2	0	0.2	0.425	26.331	-0.25
1476	30173	Veracruz de Ignacio de la Llave	Tezonapa	NA	NA	8	50	1.24798	1	0.46	0.3	244.989	2544.73	82.855	338.7	152.277	0.346037	6510.39	9614.81	10.9954	1	0	4.8	1.047	28.951	-0.89
1477	30174	Veracruz de Ignacio de la Llave	Tierra Blanca	6	2	1	1	4.26991	0	0.24	0.9	264.543	1643.96	93.5433	355	176.513	0	6774.27	9605.49	5.4775	2	0	1.7	0.632	44.775	-0.93
1478	30175	Veracruz de Ignacio de la Llave	TihuatlÃ¡n	1	1	11	49	4.20892	1	0.15	0.56	243.163	1105.07	55.7094	333.091	142.873	0.477402	6683.19	9691.27	10.177	1	0	0	1.302	39.952	-1.1
1479	30177	Veracruz de Ignacio de la Llave	Tlacolulan	NA	NA	NA	9	0.195333	1	0.48	0.04	147.094	1547.91	68.4911	234.606	57.9295	0.758673	7710.43	9219.18	17.3756	1	0	25.6	0.881	25.583	-0.1
1480	30178	Veracruz de Ignacio de la Llave	Tlacotalpan	5	5	8	224	1.74696	0	0.22	0.15	266	1755.74	74.458	340.893	194.055	0.0104903	5586.65	9636.54	6.76295	1	0	9.9	0.224	43.838	-0.2
1481	30179	Veracruz de Ignacio de la Llave	Tlacotepec de MejÃ­a	NA	NA	5	NA	0.503758	0	0.54	0.01	207.291	1636.39	79.2613	295.597	117.998	0.461369	6960.98	9403.06	18.7748	1	0	0	0.659	10.965	0.2
1482	30182	Veracruz de Ignacio de la Llave	Tlalnelhuayocan	NA	NA	NA	1	0.264328	0	0.11	0.1	173.325	1748.76	69.4252	254.952	89.097	0.590074	7954.16	9436.51	22.171	1	0	9.5	5.39	84.387	-0.28
1483	30183	Veracruz de Ignacio de la Llave	Tlapacoyan	1	1	5	22	3.50475	0	0.36	0.41	220.535	2234.21	48.379	314.708	122.38	0.33955	7105	9589.98	14.6745	1	0	0	3.68	60.227	-2.15
1484	30185	Veracruz de Ignacio de la Llave	Tlilapan	1	NA	NA	NA	0.350424	1	0.13	0.02	186.808	1796.63	80.8563	276.299	93.5758	0.756786	6696.97	9510.34	19.6959	1	0	0	4.969	28.012	-0.32
1485	30186	Veracruz de Ignacio de la Llave	TomatlÃ¡n	NA	NA	NA	4	0.48521	0	0.37	0.03	185.429	2037.93	78.5208	270.206	97.8056	0.336829	7409.73	9481.42	15.4934	1	0	0	3.851	21.144	-0.68
1486	30188	Veracruz de Ignacio de la Llave	Totutla	NA	1	1	88	1.58551	1	0.55	0.06	185.074	1968.47	75.6002	269.074	99.8178	0.916679	7576.25	9414.78	26.2	2	0	0	1.768	15.996	-1.08
1487	30189	Veracruz de Ignacio de la Llave	Tuxpan	5	1	34	122	5.91542	0	0.09	1.75	243	1197.83	66.1495	324.746	149.8	0.25101	5307.71	9595.51	7.61044	1	0	11.8	1.618	37.231	-1.51
1488	30191	Veracruz de Ignacio de la Llave	Ursulo GalvÃ¡n	2	1	1	61	3.57754	0	0.19	0.33	256	1171.47	104.075	331.192	165.854	0	4404.43	9629.04	2.89853	1	0	5.6	2.438	25.796	-1.85
1489	30192	Veracruz de Ignacio de la Llave	Vega de Alatorre	2	NA	NA	2	1.87663	0	0.24	0.13	256.352	1462.9	54.0713	333.253	171.328	0	5639.97	9503.07	9.92562	2	0	8.3	0.601	17.431	-0.32
1490	30193	Veracruz de Ignacio de la Llave	Veracruz	22	13	12	277	7.62078	0	0.02	9.33	254.344	1420.14	100.872	320.999	173.596	0.0323088	5111.87	9547.14	1.73219	1	0.0183374	7.9	24.695	65.59	-7.88
1491	30195	Veracruz de Ignacio de la Llave	Xoxocotla	1	NA	NA	NA	0.525271	1	0.64	0.02	141.847	1088.98	81	246.134	37.9905	0.960577	6180.64	9160.43	14.2543	1	0	37.3	1.585	10.044	0.59
1492	30196	Veracruz de Ignacio de la Llave	Yanga	NA	NA	NA	11	0.489042	0	0.26	0.13	230.586	2047.54	78.7004	324.586	136.286	0.135316	6326.06	9662.22	5.05117	1	0	3.3	2.046	26.868	-1.19
1493	30201	Veracruz de Ignacio de la Llave	Zongolica	8	3	3	23	1.66501	1	0.58	0.24	188.954	2184.72	79.772	277.541	96.9104	1.12165	6596.7	9384.74	21.7955	1	0	3.3	1.599	42.757	-0.28
1494	30203	Veracruz de Ignacio de la Llave	Zozocolco de Hidalgo	1	NA	NA	2	0.638232	1	0.53	0.04	230.31	2368.34	61.2301	324.31	126.31	0.760721	6070.45	9250.83	20.502	1	0	0	2.122	29.685	-1.66
1495	30204	Veracruz de Ignacio de la Llave	Agua Dulce	3	3	1	18	5.16006	0	0.04	0.47	255.197	2261.68	64.714	334.537	180.054	0.147603	6196.48	9622.61	4.55096	2	0	3.6	1.187	21.325	-1.64
1496	30205	Veracruz de Ignacio de la Llave	El Higo	1	NA	10	2	1.75486	0	0.11	0.15	248.261	1023.67	72.8535	342.345	136.971	0.125967	5936.68	9644.43	4.75007	1	0	3.9	0.501	29.727	-0.3
1497	30206	Veracruz de Ignacio de la Llave	Nanchital de LÃ¡zaro CÃ¡rdenas del RÃ­o	1	NA	NA	28	1.64161	0	0.01	0.35	257.017	2542.42	62.679	336.563	182.26	0.265562	6193.5	9661.77	3.57928	2	0	0	10.349	45.005	-6.85
1498	30207	Veracruz de Ignacio de la Llave	Tres Valles	NA	NA	2	3	2.04676	0	0.28	0.42	255.257	1857.14	91.5668	344.514	169.656	0	6711.79	9474.57	7.24861	2	0	0.4	0.823	24.466	-0.65
1499	30208	Veracruz de Ignacio de la Llave	Carlos A. Carrillo	NA	NA	3	22	1.64444	0	0.16	0.22	263.457	1496.62	79.2041	348.218	182.055	0.0678648	6620.81	9587.66	5.96754	2	0	3	0.96	31.891	-1.01
1500	30209	Veracruz de Ignacio de la Llave	Tatahuicapan de JuÃ¡rez	NA	NA	NA	2	0.450275	1	0.55	0.05	248.06	2075.59	69.3748	330.506	172.131	0.292872	6154.75	9434.88	1.67726	1	0.0167046	16.5	0.511	44.825	-0.39
1501	30211	Veracruz de Ignacio de la Llave	San Rafael	NA	NA	NA	89	0.794274	0	0.32	0.23	254.925	1449.39	45.9864	339.498	167.125	0	5708.82	9360.79	7.63361	1	0	4.8	1.048	26.241	-0.38
1502	31001	YucatÃ¡n	AbalÃ¡	NA	1	NA	NA	0.398246	1	0.2	0.05	261.854	998.342	73.0493	351.896	168.011	0	6122.62	9484.1	4.30058	1	0	0	0.226	12.585	-0.16
1503	31002	YucatÃ¡n	Acanceh	1	NA	NA	12	1.72364	0	0.06	0.09	259	958.262	66.4667	346.891	168.462	0	6008.14	9268.04	5.0472	1	0	0	1.233	17.48	-0.45
1504	31003	YucatÃ¡n	Akil	NA	NA	NA	4	0.844218	1	0.46	0.06	257.752	1126.95	60	357.752	157.57	0	5643.79	9444.65	9.84352	1	0	0	1.619	17	0.55
1505	31004	YucatÃ¡n	Baca	NA	NA	NA	19	0.754642	0	0.16	0.06	256.746	919.678	66.1547	333.466	174.523	0	6150.91	9380.61	1.94011	1	0	0	0.576	9.721	-0.19
1506	31006	YucatÃ¡n	Buctzotz	NA	NA	17	2	1.6255	0	0.38	0.07	258.332	1068.5	69.546	342.452	166.608	0	6420.74	9224.53	4.15897	1	0	0.1	0.141	13.67	-0.06
1507	31008	YucatÃ¡n	Calotmul	1	NA	44	2	1.44841	1	0.53	0.02	254	1141.65	65.8086	343.809	158	0	6427.51	9065.64	10.7941	1	0	0	0.137	13.552	-0.12
1508	31009	YucatÃ¡n	Cansahcab	NA	NA	NA	4	0.745649	1	0.15	0.05	258.746	921.286	61.942	340.71	170.254	0	6302.37	9310.3	2.83613	1	0	0	0.35	9.399	-0.39
1509	31010	YucatÃ¡n	Cantamayec	1	1	NA	14	1.29067	1	0.48	0.01	260.592	1142.73	64.8547	358.145	159	0	6091.41	9231.1	11.9392	1	0	0	0.078	10.012	0.02
1510	31011	YucatÃ¡n	CelestÃºn	13	2	NA	313	1.65106	0	0.49	0.05	263.943	737.912	77.8855	330.885	190	0	4682.37	9715.36	2.24058	1	0.550353	58.9	0.14	26.695	0.02
1511	31012	YucatÃ¡n	Cenotillo	NA	NA	9	3	1.27007	1	0.52	0.02	258	1175.79	65.6543	349.346	159.858	0	6302.39	9500.26	6.36981	1	0	0	0.069	9.869	-0.08
1512	31013	YucatÃ¡n	Conkal	1	NA	NA	14	1.86491	0	0.06	0.08	256.746	892.035	66.7948	330.619	177.512	0	6357.04	9440.8	7.29019	1	0	0	2.656	9.489	9.13
1513	31015	YucatÃ¡n	CuzamÃ¡	NA	NA	NA	15	0.706497	1	0.13	0.03	259.746	1050.09	68	352.262	164.032	0	6028.03	9112.18	6.42769	1	0	0.1	0.6	9.104	0.01
1514	31019	YucatÃ¡n	Chemax	NA	NA	NA	31	0.88415	1	0.44	0.11	253.645	1037.8	57.8335	338.909	160.937	0	6604.97	9315.58	11.1016	2	0	2.9	0.281	30.15	0
1515	31020	YucatÃ¡n	Chicxulub Pueblo	1	NA	1	NA	1.12627	0	0.1	0.05	256	805.362	65.3435	325.923	179.65	0	6081.29	9222.34	5.52168	1	0	0	1.025	15.355	-0.68
1516	31021	YucatÃ¡n	ChichimilÃ¡	NA	NA	NA	1	0.640069	1	0.28	0.04	253.875	1200.54	64.8956	343.809	156.345	0	6426.02	8991.8	10.8196	1	0	0	0.202	16.424	0.1
1517	31023	YucatÃ¡n	ChocholÃ¡	NA	NA	3	7	1.28523	0	0.16	0.03	261.776	973.552	75.4545	345.861	174.962	0	6176.32	9488.47	1.82312	1	0	0.2	0.167	13.301	-0.07
1518	31026	YucatÃ¡n	Dzemul	4	5	NA	63	1.90625	0	0.19	0.04	256.096	783.247	64.3498	331.489	176.016	0	5791.33	9482.54	3.90047	1	0	15.5	0.21	9.725	-0.2
1519	31027	YucatÃ¡n	DzidzantÃºn	NA	NA	NA	41	0.735578	0	0.15	0.09	258	834.674	62.0382	336.584	171.685	0	5863.53	9628.27	5.36918	1	0	5.2	0.406	16.652	-0.25
1520	31030	YucatÃ¡n	DzitÃ¡s	NA	1	2	1	1.59802	1	0.44	0.02	257.208	1237.32	62	351	157.654	0	6136.69	9508.01	8.10261	1	0	0	0.131	11.949	-0.01
1521	31031	YucatÃ¡n	Dzoncauich	NA	NA	NA	1	0.45327	1	0.47	0.02	259	1046.57	68.192	344.412	166.588	0	6387.99	9333.16	0	1	0	0	0.213	12.6	-0.02
1522	31032	YucatÃ¡n	Espita	NA	NA	1	2	1.71861	1	0.4	0.09	254.854	1117.41	68.8085	345	157.009	0	6479.37	9205.62	10.1298	1	0	0	0.23	18.533	-0.07
1523	31033	YucatÃ¡n	HalachÃ³	1	1	NA	NA	2.14043	1	0.15	0.08	268	1128.55	79.3521	361.429	173.125	0	5823.87	9371.19	6.2626	1	0	20.5	0.366	11.6	-0.06
1524	31034	YucatÃ¡n	HocabÃ¡	NA	NA	NA	11	0.679507	1	0.13	0.04	260	1045.25	67.9778	351.538	164.462	0	5961.42	9294.96	7.07324	1	0	0	0.692	10.915	-0.1
1525	31035	YucatÃ¡n	HoctÃºn	1	1	2	NA	1.97483	1	0.2	0.05	260	1040	68.7923	351.244	164.662	0	6237.97	9441.67	7.20096	2	0	0	0.534	13.19	0.02
1526	31036	YucatÃ¡n	HomÃºn	7	2	NA	85	2.39411	1	0.31	0.05	259.901	1060.83	68	352.983	163.563	0	6128.77	9076.78	2.03685	1	0	0.4	0.408	11.638	-0.08
1527	31038	YucatÃ¡n	HunucmÃ¡	NA	NA	2	10	2.58337	0	0.11	0.31	258.638	740.614	75.391	326.437	184.461	0	6385.74	9256.39	3.68075	1	0	26.7	0.422	15.168	0.03
1528	31039	YucatÃ¡n	Ixil	7	1	NA	9	1.6386	0	0.18	0.03	255.998	805.38	65.4863	326.475	179.516	0	6030.62	9306.7	2.73983	1	0	14.9	0.309	14.81	-0.15
1529	31040	YucatÃ¡n	Izamal	1	NA	43	87	3.41894	0	0.13	0.19	261	1052.87	70.0886	351.891	164.854	0	6424.32	9403.91	3.45915	2	0	0	0.628	15.5	-0.07
1530	31041	YucatÃ¡n	KanasÃ­n	6	2	2	47	5.69976	0	0.01	0.44	257.984	981.131	69.0062	337.957	174.882	0	6703.46	9577.07	3.50054	1	0	0	14.006	30.168	37.58
1531	31042	YucatÃ¡n	Kantunil	1	NA	NA	NA	0.661159	1	0.28	0.03	261.592	1021.22	68.8559	356.038	162.374	0	6109.4	9278.81	10.341	1	0	0	0.28	9.743	-0.13
1532	31043	YucatÃ¡n	Kaua	NA	NA	1	2	0.845409	1	0.42	0.02	256.408	1224.97	64	348.817	156.822	0	6231.75	9468.78	12.2864	1	0	0	0.25	14.21	0.07
1533	31044	YucatÃ¡n	Kinchil	NA	NA	4	10	1.4797	1	0.22	0.05	260.685	796.681	79.2387	333.47	182.761	0	6206.15	9377.02	0	1	0	0	0.213	14.036	-0.04
1534	31046	YucatÃ¡n	Mama	NA	1	NA	NA	0.471999	1	0.3	0.02	259.032	1095.05	64.0661	356.989	159.251	0	5945.74	9551.31	10.0966	1	0	0	0.331	14.637	-0.07
1535	31047	YucatÃ¡n	ManÃ­	NA	NA	NA	11	0.715753	1	0.34	0.03	258	1108.56	60.9575	358	157.869	0	5711.52	9338.74	9.78523	1	0	0	0.474	9.878	-0.03
1536	31049	YucatÃ¡n	MayapÃ¡n	2	NA	NA	NA	0.426792	1	0.25	0.02	259.755	1101.26	64.6057	358	159	0	6108.64	9131.86	8.266	1	0	0	0.427	19.519	0.07
1537	31050	YucatÃ¡n	MÃ©rida	45	7	61	354	9.65837	0	0.01	15.55	257.546	933.398	69.557	332.63	178.239	0	6719.53	9503.41	1.2425	1	0.00777373	0	11.365	31.096	3.63
1538	31052	YucatÃ¡n	Motul	2	NA	7	36	3.44622	0	0.06	0.38	257.116	958.004	66.2076	339.822	169.884	0	6379.37	9419.6	1.93742	1	0	0.4	1.19	17.762	-0.39
1539	31053	YucatÃ¡n	Muna	1	NA	NA	8	1.8364	0	0.37	0.09	261.707	966.843	73.0336	358.745	163.358	0	5725.65	9461.61	3.76332	1	0	0	0.342	15.747	-0.02
1540	31055	YucatÃ¡n	OpichÃ©n	NA	NA	2	NA	0.526621	1	0.25	0.03	263.791	1053.67	74	357.175	169.091	0.00453215	5658.75	9340.76	4.49105	1	0	0	0.275	20.113	-0.06
1541	31056	YucatÃ¡n	Oxkutzcab	6	NA	5	NA	2.35568	1	0.34	0.18	257.437	1144.84	60.8549	358.248	155.984	0.00154998	5684.39	9359.59	10.0321	1	0	0	0.395	16.426	0.08
1542	31057	YucatÃ¡n	PanabÃ¡	NA	NA	12	9	0.917573	0	0.29	0.05	255	1047.34	62.3461	339.698	161.654	0	6750.35	9592.72	5.98926	1	0	0.1	0.118	27.889	-0.07
1543	31058	YucatÃ¡n	Peto	11	NA	16	3	3.1295	1	0.29	0.13	259	1145.08	61.8762	355.304	161.204	0	6424.86	9512.39	9.67182	1	0	0	0.248	19.732	-0.09
1544	31059	YucatÃ¡n	Progreso	12	1	9	273	5.59425	0	0.14	0.68	255	483.858	62.9085	310.393	189.707	3.32028e-06	4287.51	9681.22	0	2	0	15.8	1.004	21.986	0.46
1545	31061	YucatÃ¡n	RÃ­o Lagartos	4	NA	2	339	0.7558	0	0.44	0.03	254.072	631.906	52.7568	333.346	165.654	0.0249641	4092.46	9676.94	2.19039	1	0.251933	25.3	0.119	28.211	0.05
1546	31063	YucatÃ¡n	Samahil	NA	NA	NA	1	0.360753	1	0.18	0.04	260.246	845.865	77.9526	335.883	180.363	0	6217.02	9367.42	5.37836	1	0	0	0.354	21.825	0.06
1547	31064	YucatÃ¡n	Sanahcat	NA	NA	NA	17	0.363835	1	0.1	0.01	260.392	1062.63	68.0214	353.338	163.054	0	6017.07	9086.29	2.92836	1	0	0	0.656	12.348	-0.47
1548	31066	YucatÃ¡n	Santa Elena	2	NA	NA	51	0.975665	1	0.3	0.02	260.007	1038.7	69.0091	361.004	158.367	0.137855	5846.13	9456.71	12.2858	1	0	0	0.083	16.656	-0.01
1549	31068	YucatÃ¡n	SinanchÃ©	NA	NA	5	1	1.02681	0	0.34	0.03	257	798.343	62	334.429	173.716	0	5860.1	9468.27	4.9146	1	0	5.8	0.241	11.334	-0.12
1550	31069	YucatÃ¡n	Sotuta	NA	NA	2	66	1.44696	1	0.35	0.04	262	1162.98	65.057	360	159	0	6155.23	9149.21	0	1	0	0	0.166	12.931	-0.09
1551	31070	YucatÃ¡n	SucilÃ¡	NA	NA	8	6	0.966026	0	0.31	0.02	255	1107.41	65.7481	343.746	159.463	0	6556.45	9196.69	6.53791	1	0	0	0.13	18.545	-0.07
1552	31072	YucatÃ¡n	Suma	NA	1	NA	NA	0.451465	0	0.2	0.01	258.996	967.681	64.4493	342.887	168.554	0	6233.16	9385.09	8.62854	1	0	0	0.213	10.181	-0.12
1553	31073	YucatÃ¡n	TahdziÃº	NA	1	NA	NA	0.548859	1	0.57	0.01	259	1135.27	61.7188	356.355	160	0	6170.4	9245.93	11	1	0	0	0.244	14.739	0.21
1554	31074	YucatÃ¡n	Tahmek	NA	NA	NA	10	0.656408	1	0.16	0.02	259.815	1033.67	67.6961	349.684	165.707	0	6270.04	9337.03	2.74494	1	0	0	0.371	9.886	-0.2
1555	31076	YucatÃ¡n	Tecoh	NA	1	4	NA	1.60152	1	0.12	0.09	260	998.269	68.6041	349.587	167.159	0	6053.25	9387.65	5.50968	1	0	0.1	0.492	17.167	-0.23
1556	31077	YucatÃ¡n	Tekal de Venegas	NA	NA	NA	67	0.492925	1	0.32	0.01	260.146	1058.44	68.8527	348.884	164.914	0	6089.8	9223.31	4.91705	1	0	0	0.136	12.135	-0.08
1557	31078	YucatÃ¡n	TekantÃ³	NA	NA	NA	32	0.612468	1	0.15	0.03	260	1017.07	67.4551	347.384	166.791	0	6203.53	9066.85	8.40395	1	0	0	0.474	10.026	-0.37
1558	31079	YucatÃ¡n	Tekax	NA	4	3	32	3.15686	0	0.27	0.27	256.455	1095.13	59.8566	356.455	157.845	0.00459082	5794.68	9455.05	9.80145	1	0	1.1	0.164	27.794	-0.01
1559	31080	YucatÃ¡n	Tekit	NA	NA	NA	130	0.679193	1	0.08	0.08	260	1091.5	65.8725	356.645	160.355	0	6106.91	9436.56	9.06075	1	0	0	0.395	26.034	0.02
1560	31081	YucatÃ¡n	Tekom	1	1	20	NA	1.29735	1	0.39	0.01	254.059	1220.36	64.9861	344.809	156.987	0	6373.77	9248.8	11.7252	1	0	0	0.124	14.882	-0.03
1561	31082	YucatÃ¡n	Telchac Pueblo	1	NA	NA	3	1.33846	0	0.16	0.03	256.992	810.425	63.6971	333.482	174.516	0	5924.02	9487.1	3.63315	1	0	0	0.612	9.586	-0.87
1562	31083	YucatÃ¡n	Telchac Puerto	4	1	NA	118	2.03556	0	0.32	0.02	256	610.029	63.0076	326.334	180.31	0	4336.48	9568.96	3.0296	1	0	18	0.297	4.568	0
1563	31084	YucatÃ¡n	Temax	NA	NA	36	31	1.44052	1	0.25	0.05	259	998.494	66.8301	342.94	168.06	0	6380.06	9494.36	2.62354	2	0	0	0.21	14.676	-0.2
1564	31085	YucatÃ¡n	TemozÃ³n	NA	NA	NA	28	0.671737	1	0.43	0.08	253.446	1136.88	65.2086	344.209	156.797	0	6429.54	9051.53	10.1126	1	0	0	0.238	25.768	0.01
1565	31087	YucatÃ¡n	Tetiz	1	NA	4	4	2.031	1	0.26	0.03	259.957	762.768	77.8376	330.337	184.014	0	6364.39	9430.12	2.95963	1	0	2.2	0.164	10.495	0.01
1566	31089	YucatÃ¡n	Ticul	NA	NA	2	5	2.15798	0	0.07	0.29	259.022	1065.58	65.8715	358.9	158.077	0	5853.44	9580.74	9.45554	1	0	0	1.201	29.829	-0.71
1567	31090	YucatÃ¡n	Timucuy	1	NA	NA	NA	0.500277	1	0.12	0.03	259	981.898	67.8354	346.084	169.862	0	5910.94	9436.19	1.60235	1	0	0	0.562	17.89	-0.27
1568	31091	YucatÃ¡n	Tinum	62	6	34	65	2.827	1	0.22	0.06	256	1212.66	63.9928	348.01	156.992	0	6208.39	9466.6	10.3862	1	0	0	0.272	18.676	-0.02
1569	31092	YucatÃ¡n	Tixcacalcupul	NA	NA	NA	1	0.407481	1	0.49	0.03	255.009	1219.46	64.3516	345.657	157.648	0	6380.36	9163.43	9.15638	1	0	0	0.158	22.449	0.06
1570	31093	YucatÃ¡n	Tixkokob	1	NA	NA	NA	0.842558	0	0.05	0.17	257.997	993.64	67	339.884	171.011	0	6333.79	9496.5	2.57494	1	0	0	1.079	18.405	-0.52
1571	31095	YucatÃ¡n	TixpÃ©hual	NA	NA	NA	8	0.503858	0	0.06	0.03	257.973	983.81	67.0005	338.984	172.154	0	6144.53	9440.14	1.76913	1	0	0	0.81	15.841	-0.32
1572	31096	YucatÃ¡n	TizimÃ­n	5	1	43	214	5.37	1	0.17	0.56	254	1160.6	64.1546	342.155	158.182	0	6809.81	9492.62	5.35764	2	0	4.5	0.21	23.923	-0.05
1573	31097	YucatÃ¡n	TunkÃ¡s	NA	NA	12	24	1.17473	1	0.52	0.02	259.508	1133.23	66.5081	351.846	161.068	0	6116.61	9416.76	6.64467	1	0	0	0.09	9.864	-0.02
1574	31098	YucatÃ¡n	Tzucacab	2	NA	1	68	2.69305	1	0.44	0.06	259	1069.71	62.8194	357.745	160.292	0	6082.7	9391.74	7.25947	1	0	3	0.202	14.443	-0.04
1575	31099	YucatÃ¡n	Uayma	NA	NA	NA	2	0.40493	1	0.42	0.02	254.417	1198.9	65	346.692	156	0	6282.4	9234.2	9.5686	1	0	0	0.225	20.291	-0.09
1576	31100	YucatÃ¡n	UcÃº	NA	NA	NA	3	0.654589	1	0.18	0.02	257.746	806.642	71.9987	326.73	182.661	0	6272.06	8983.54	0.515273	1	0	1.3	0.312	7.401	0.07
1577	31101	YucatÃ¡n	UmÃ¡n	3	3	NA	75	3.83026	0	0.03	0.62	259.132	993.493	75.669	337.363	177.089	0	6472.38	9496.1	4.62157	1	0	0	1.998	22.113	3.49
1578	31102	YucatÃ¡n	Valladolid	10	1	11	179	5.43403	1	0.12	0.67	253	1152.39	65.3796	343.547	156.634	0	6707.64	9517.7	7.71778	1	0	0	0.799	27.065	-0.07
1579	31104	YucatÃ¡n	YaxcabÃ¡	NA	NA	3	53	0.976717	1	0.55	0.06	260.547	1121.23	64	356.855	159	0	6140.21	9438.83	5.00188	1	0	0	0.112	14.466	0
1580	31106	YucatÃ¡n	YobaÃ­n	NA	NA	NA	2	0.410003	1	0.4	0.03	257.56	816.015	61.5603	335.484	172.516	0	5809.38	9438.59	4.36967	1	0	5.7	0.17	11.589	-0.15
1581	32001	Zacatecas	Apozol	NA	NA	NA	1	0.497009	0	0.32	0.05	212.393	700.915	114.089	355.435	60.0979	0.798648	3454.54	9439.82	9.08227	1	0	17.9	0.216	12.268	-0.03
1582	32004	Zacatecas	Benito JuÃ¡rez	3	NA	NA	NA	0.481345	0	0.38	0.03	160.22	634.934	106.007	284.404	33.9217	0.0550749	4742.31	9557.29	2.11535	1	0	57.5	0.138	13.64	0.06
1583	32005	Zacatecas	Calera	NA	NA	NA	23	1.03353	0	0.12	0.45	166.755	437.541	92.8067	301.032	23.6106	0	3944.65	9584.27	3.19396	1	0	8.1	1.194	37.98	-0.41
1584	32006	Zacatecas	CaÃ±itas de Felipe Pescador	3	3	15	NA	1.89402	0	0.29	0.08	161.857	394.426	84.8472	299.692	14.8571	0	3803.37	9382.4	2.46282	1	0	0.5	0.186	18.805	-0.1
1585	32007	Zacatecas	ConcepciÃ³n del Oro	2	NA	15	NA	0.773912	0	0.22	0.14	168.189	455.045	48.5339	304.142	28.6561	0.154906	4364.97	9483.15	0	1	0	84.3	0.051	50.154	-0.07
1586	32009	Zacatecas	Chalchihuites	NA	NA	1	5	1.13387	0	0.36	0.07	157.052	563.775	105.557	284.697	18.6709	0.292163	4423.52	9628.04	6.8776	1	0	34.8	0.113	14.127	-0.18
1587	32010	Zacatecas	Fresnillo	2	NA	11	33	4.83537	0	0.15	1.88	164.134	416.602	90.9	302.181	15.5861	0	3929.51	9397.25	0	1	0	22.3	0.478	36.628	-0.05
1588	32014	Zacatecas	General Francisco R. MurguÃ­a	2	NA	2	NA	1.22565	0	0.4	0.11	188.551	363.952	101.258	325.549	41.5537	0.276089	4055.97	9347.71	0	1	0	38.8	0.042	18.233	-0.05
1589	32015	Zacatecas	El Plateado de JoaquÃ­n Amaro	3	NA	13	NA	0.379516	0	0.55	0.01	152.952	598.623	101.855	274.278	23.0343	0.125948	4550.88	9659.68	7.82205	1	0	34.8	0.045	8.869	0.07
1590	32017	Zacatecas	Guadalupe	NA	NA	9	22	3.11992	0	0.04	2.03	162.212	401.504	85.7898	288.783	27.5051	0	4195.24	9390.43	3.70396	1	0	32.9	2.62	41.382	1.55
1591	32018	Zacatecas	Huanusco	NA	NA	NA	4	0.372021	0	0.28	0.03	204.766	620.338	109.703	348.824	48.962	0.288724	3493.02	9431.2	5.65201	1	0	4.5	0.123	12.508	0.08
1592	32019	Zacatecas	Jalpa	1	NA	NA	1	1.75496	0	0.11	0.15	210.504	634.901	112.912	355.194	54.9127	0.288011	3438.61	9518.03	7.14071	2	0	6.5	0.356	21.705	-0.02
1593	32020	Zacatecas	Jerez	NA	NA	1	8	2.56054	0	0.14	0.47	169.311	447.65	95.3308	303.202	23.7339	0	4127.37	9640.39	3.71152	1	0	26.5	0.392	23.836	-0.2
1594	32022	Zacatecas	Juan Aldama	NA	NA	4	NA	1.08506	0	0.15	0.14	177.842	420.266	103.908	315.423	32.9259	0	4162.14	9396.27	4.73167	1	0	1.2	0.32	13.823	-0.45
1595	32026	Zacatecas	Mazapil	NA	NA	NA	3	0.278504	1	0.35	0.12	167.238	469.041	45.8263	300.592	27.206	0.23114	4569.81	9122.8	3.91337	2	0	88.1	0.015	8.833	-0.01
1596	32031	Zacatecas	Monte Escobedo	NA	NA	19	13	1.21948	0	0.31	0.04	155.302	536.688	100.759	278.328	23.276	1.09655	4308.73	9778.03	12.6296	1	0	60.3	0.055	12.818	-0.06
1597	32033	Zacatecas	Moyahua de Estrada	NA	NA	1	4	0.785554	0	0.31	0.03	219.399	755.182	118.77	359.831	70.6193	0.414788	3468.13	9592.03	6.07198	1	0.0884148	19	0.085	14.499	0.06
1598	32036	Zacatecas	Ojocaliente	3	1	1	28	3.17853	0	0.17	0.31	167.04	435.479	84.8003	297.182	28.0927	0	4202.24	9662.5	2.9163	2	0	26.1	0.692	39.852	-0.18
1599	32038	Zacatecas	Pinos	2	NA	NA	4	1.44355	0	0.27	0.36	153.479	473.126	76.5403	274.137	30.499	0.0663152	4407.63	9480.73	2.92176	1	0	42.8	0.23	19.299	-0.14
1600	32039	Zacatecas	RÃ­o Grande	2	NA	1	13	3.63	0	0.18	0.52	185.6	380.458	93.4673	324.6	34.6568	0.00742203	3910.8	9511.88	1.20955	1	0	12.5	0.355	23.381	-0.16
1601	32040	Zacatecas	Sain Alto	1	NA	NA	39	1.14746	0	0.5	0.12	172.692	470.945	95.4977	310.144	22.1833	0.166	4034.45	9177.18	5.58264	1	0	19.7	0.156	18.334	-0.1
1602	32041	Zacatecas	El Salvador	NA	NA	NA	3	0.408876	1	0.48	0.02	186.383	363.592	56.9801	327.615	42.2972	0	3750.46	8948.98	1.60459	1	0	85.8	0.041	6.529	0
1603	32042	Zacatecas	Sombrerete	1	1	NA	1	3.28134	0	0.29	0.37	156.639	603.483	95.7517	292.059	12.0643	0.419074	4253.64	9529.26	1.50568	1	0	28.4	0.177	24.935	-0.05
1604	32044	Zacatecas	Tabasco	NA	NA	2	NA	0.608115	0	0.27	0.1	199.919	594.282	104.137	342.252	46.3328	0.319243	3811.05	9626.92	3.10082	2	0	7	0.409	23.942	0.05
1605	32046	Zacatecas	Tepetongo	NA	NA	NA	2	0.373744	0	0.38	0.06	172.151	468.466	97.2395	305.938	27.7441	0.366588	3960.85	9552.42	7.08323	1	0	7.7	0.091	11.755	-0.13
1606	32047	Zacatecas	TeÃºl de GonzÃ¡lez Ortega	NA	NA	NA	22	0.480211	0	0.3	0.03	174.608	801.455	108.141	303.28	41.6715	0.438326	4409.93	9534.78	6.85973	2	0	48.8	0.08	16.691	0.03
1607	32049	Zacatecas	ValparaÃ­so	4	NA	15	6	2.53237	0	0.3	0.15	171.657	514.42	103.722	301.205	29.2272	0.268151	4054.76	9592.94	6.44499	1	0	40.6	0.057	21.588	-0.04
1608	32051	Zacatecas	Villa de Cos	NA	NA	22	1	2.08922	0	0.41	0.21	176.648	402.892	80.438	315.664	25.6529	0	3822.01	9216.59	2.07079	2	0	38.5	0.052	17.103	-0.04
1609	32055	Zacatecas	Villanueva	1	NA	NA	2	2.03767	0	0.23	0.25	180.671	637.015	94.2467	312.488	34.0072	0.014678	4139.72	9407.72	7.83274	1	0	28	0.146	16.388	-0.01
1610	32056	Zacatecas	Zacatecas	4	2	4	31	5.8285	0	0.02	2.2	156.52	421.158	88.6984	279.077	26.0931	0.479957	4259.38	9491.07	0	1	0	42.2	3.425	46.659	-1.33
1611	32057	Zacatecas	Trancoso	1	NA	NA	NA	0.812082	0	0.12	0.13	164.915	422.027	81.0349	294.125	29.7995	0.203591	4155.03	9435.47	4.72374	1	0	24.4	0.936	25.551	0.08

## Sheet: Table B
	CVEGEO	NOM_ENT	NOM_MUN.x	SppNumb	Species_Density	Region	Region2	Urban_BAU_score	RCP26.t70_score	Urban_WRT_score	RCP85.t70_score	UHI_score	MultiRisk_UHI_BAU_RCP26	MultiRisk_UHI_BAU_RCP85	MultiRisk_UHI_WRT_RCP26	MultiRisk_UHI_WRT_RCP85
2	1002	Aguascalientes	Asientos	1	0.0746066	Centro_Norte	North Central	0.0312975	0.32976	0.0302232	0.651205	0.0982143	0.459272	0.780717	0.458197	0.779643
8	1009	Aguascalientes	Tepezalá	1	0.136878	Centro_Norte	North Central	0.0106736	0.417571	0.0102053	0.645807	0.0714286	0.499674	0.727909	0.499205	0.727441
10	1011	Aguascalientes	San Francisco de los Romo	1	0.105996	Centro_Norte	North Central	0.00306331	0.415224	0.00287473	0.643019	0.169643	0.58793	0.815726	0.587741	0.815537
38	5015	Coahuila de Zaragoza	Juárez	1	0.141572	Noreste	Northeastern	0.013237	0.548666	0.0127293	0.70166	0.00892857	0.570831	0.723826	0.570323	0.723318
41	5019	Coahuila de Zaragoza	Morelos	1	0.0768195	Noreste	Northeastern	0.023234	0.765697	0.0224126	0.760302	0.0535714	0.842503	0.837107	0.841681	0.836286
52	5031	Coahuila de Zaragoza	San Buenaventura	1	0.0394772	Noreste	Northeastern	0.0340189	0.349914	0.0328591	0.61101	0.116071	0.500004	0.7611	0.498845	0.75994
72	7004	Chiapas	Altamirano	1	0.0856015	Suroeste	Southeastern	0.0474307	0.607551	0.0458502	0.636299	0.0714286	0.72641	0.755158	0.72483	0.753578
110	7055	Chiapas	Metapa	1	0.233399	Suroeste	Southeastern	0.00565619	0.342909	0.00560997	0.349685	0.0267857	0.375351	0.382127	0.375305	0.38208
159	7117	Chiapas	Montecristo de Guerrero	1	0.253833	Suroeste	Southeastern	0.0184614	0.281815	0.0177898	0.408455	0.0357143	0.335991	0.462631	0.335319	0.461959
179	8023	Chihuahua	Galeana	1	0.239514	Noroeste	Northeastern	0.00992862	0.8611	0.00952466	0.956291	0.0357143	0.906743	1.00193	0.906339	1.00153
230	10011	Durango	Indé	1	0.437105	Noroeste	Northeastern	0.00274093	0.815449	0.00256246	0.786662	0	0.818189	0.789402	0.818011	0.789224
237	10020	Durango	Pánuco de Coronado	1	0.160493	Noroeste	Northeastern	0.0176712	0.68204	0.0172641	0.760302	0.0446429	0.744354	0.822616	0.743947	0.822209
243	10029	Durango	San Luis del Cordero	1	0.178802	Noroeste	Northeastern	0.0150421	0.748078	0.0144777	0.815827	0.0178571	0.780978	0.848726	0.780413	0.848162
257	11010	Guanajuato	Coroneo	1	0.117844	Centro_Norte	North Central	0.0144434	0.367864	0.0139386	0.525737	0.0357143	0.418022	0.575895	0.417517	0.57539
258	11011	Guanajuato	Cortazar	1	0.0315891	Centro_Norte	North Central	0.00848838	0.266647	0.00780527	0.521373	0.214286	0.489421	0.744147	0.488738	0.743464
259	11013	Guanajuato	Doctor Mora	1	0.11598	Centro_Norte	North Central	0.0130892	0.388749	0.0125861	0.572897	0.0535714	0.455409	0.639558	0.454906	0.639055
265	11022	Guanajuato	Ocampo	1	0.111411	Centro_Norte	North Central	0.00468059	0.281815	0.00444127	0.584378	0.0625	0.348996	0.651559	0.348757	0.65132
270	11032	Guanajuato	San José Iturbide	1	0.0455826	Centro_Norte	North Central	0.0134775	0.378742	0.0129622	0.551677	0.142857	0.535077	0.708012	0.534562	0.707496
273	11038	Guanajuato	Tarandacuao	1	0.134095	Centro_Norte	North Central	0.00809128	0.291794	0.00770795	0.525737	0.0446429	0.344528	0.578471	0.344144	0.578088
274	11039	Guanajuato	Tarimoro	1	0.0600023	Centro_Norte	North Central	0.0445275	0.29548	0.0427238	0.525737	0.0982143	0.438222	0.668479	0.436418	0.666675
276	11041	Guanajuato	Uriangato	1	0.0282007	Centro_Norte	North Central	0.0415526	0.281815	0.0395635	0.498464	0.178571	0.501939	0.718588	0.49995	0.716599
293	12018	Guerrero	Copala	1	0.0936502	Suroeste	Southwestern	0.014425	0.392125	0.0151162	0.349097	0.0535714	0.460121	0.417093	0.460812	0.417784
298	12027	Guerrero	Cutzamala de Pinzón	1	0.0882875	Suroeste	Southwestern	0.0143343	0.415224	0.00419236	0.516974	0.0446429	0.474201	0.575951	0.464059	0.565809
316	12054	Guerrero	San Miguel Totolapan	1	0.109126	Suroeste	Southwestern	0.0148453	0.439662	0.00573751	0.516174	0.0446429	0.49915	0.575663	0.490042	0.566555
329	12077	Guerrero	Marquelia	1	0.165531	Suroeste	Southwestern	0.0108546	0.289087	0.0104216	0.29437	0.0535714	0.353513	0.358796	0.35308	0.358363
330	12080	Guerrero	Juchitán	1	0.13217	Suroeste	Southwestern	0.0204623	0.415224	0.0197339	0.349814	0.0357143	0.4714	0.405991	0.470672	0.405262
333	13004	Hidalgo	Agua Blanca de Iturbide	1	0.164406	Este	Eastern	0.00717127	0.658084	0.0057592	0.584378	0.0267857	0.692041	0.618335	0.690629	0.616923
342	13017	Hidalgo	Chapantongo	1	0.0874299	Este	Eastern	0.00982816	0.548632	0.00940832	0.597379	0.0178571	0.576317	0.625064	0.575897	0.624644
352	13035	Hidalgo	Metepec	1	0.191242	Este	Eastern	0.0045335	0.655444	0.00429879	0.581399	0.0267857	0.686763	0.612718	0.686528	0.612484
366	13054	Hidalgo	San Salvador	1	0.0421317	Este	Eastern	0.0241489	0.548635	0.0235636	0.584378	0.0625	0.635283	0.671027	0.634698	0.670442
396	14009	Jalisco	El Arenal	1	0.0756384	Occidente	Western	0.0060729	0.290533	0.00603788	0.584378	0.0892857	0.385891	0.679737	0.385856	0.679702
428	14051	Jalisco	Juanacatlán	1	0.124633	Occidente	Western	0.00901747	0.281815	0.00864209	0.584378	0.125	0.415833	0.718396	0.415457	0.71802
432	14057	Jalisco	La Manzanilla de la Paz	1	0.245061	Occidente	Western	0.00229517	0.281815	0.00213069	0.533201	0.0267857	0.310896	0.562282	0.310732	0.562118
447	14079	Jalisco	Gómez Farías	1	0.0800053	Occidente	Western	0.0269657	0.281815	0.0260272	0.525737	0.0892857	0.398067	0.641989	0.397128	0.64105
449	14081	Jalisco	Santa María de los Ángeles	1	0.148345	Occidente	Western	0.0156744	0.415224	0.0150723	0.655709	0.00892857	0.439827	0.680312	0.439225	0.67971
468	14102	Jalisco	Tonaya	1	0.191401	Occidente	Western	0.0112749	0.281815	0.0108287	0.517931	0.0357143	0.328805	0.56492	0.328358	0.564474
479	14119	Jalisco	Zacoalco de Torres	1	0.067255	Occidente	Western	0.0187115	0.281815	0.0175142	0.53488	0.107143	0.40767	0.660735	0.406472	0.659538
493	15012	México	Atizapán	1	0.12631	Centro_Sur	South Central	0.0112412	0.548632	0.0107961	0.596443	0.0714286	0.631302	0.679113	0.630857	0.678667
503	15022	México	Cocotitlán	1	0.164546	Centro_Sur	South Central	0.0139442	0.553867	0.0134143	0.58668	0.0714286	0.63924	0.672052	0.63871	0.671522
546	15072	México	Rayón	1	0.15614	Centro_Sur	South Central	0.00931358	0.544913	0.00890664	0.582744	0.0892857	0.643512	0.681343	0.643105	0.680936
558	15087	México	Temoaya	1	0.0308248	Centro_Sur	South Central	0.0127855	0.547859	0.029114	0.584378	0.196429	0.757073	0.793592	0.773401	0.809921
581	15113	México	Villa Guerrero	1	0.0272125	Centro_Sur	South Central	0.0177194	0.538919	0.0396758	0.580109	0.142857	0.699495	0.740685	0.721451	0.762642
603	16013	Michoacán de Ocampo	Carácuaro	1	0.150331	Occidente	Western	0.0146391	0.286865	0.0140874	0.469316	0.0357143	0.337219	0.519669	0.336667	0.519118
608	16018	Michoacán de Ocampo	Copándaro	1	0.176451	Occidente	Western	0.0112529	0.281815	0.0107981	0.505963	0.0357143	0.328783	0.552931	0.328328	0.552476
614	16024	Michoacán de Ocampo	Cherán	1	0.0633855	Occidente	Western	0.0149583	0.281815	0.0143476	0.510606	0.107143	0.403917	0.632708	0.403306	0.632097
617	16027	Michoacán de Ocampo	Chucándiro	1	0.232728	Occidente	Western	0.0130969	0.281815	0.0125936	0.471027	0.0178571	0.312769	0.501981	0.312266	0.501477
619	16030	Michoacán de Ocampo	Ecuandureo	1	0.117546	Occidente	Western	0.0107886	0.244956	0.0103577	0.525737	0.0446429	0.300387	0.581169	0.299956	0.580738
624	16036	Michoacán de Ocampo	Huandacareo	1	0.0904275	Occidente	Western	0.0452684	0.281815	0.0433099	0.515964	0.0535714	0.380655	0.614804	0.378697	0.612846
643	16060	Michoacán de Ocampo	Numarán	1	0.160922	Occidente	Western	0.0103838	0.265609	0.00998645	0.518614	0.0446429	0.320636	0.57364	0.320238	0.573243
659	16078	Michoacán de Ocampo	Santa Ana Maya	1	0.101189	Occidente	Western	0.0151272	0.281815	0.0145206	0.525737	0.0535714	0.350514	0.594436	0.349907	0.593829
681	16104	Michoacán de Ocampo	Villamar	1	0.0589174	Occidente	Western	0.0366293	0.281493	0.0353877	0.552087	0.0535714	0.371693	0.642288	0.370452	0.641047
727	18007	Nayarit	Jala	1	0.136509	Occidente	Western	0.0115333	0.402711	0.015618	0.579649	0.0892857	0.50353	0.680469	0.507615	0.684553
742	19003	Nuevo León	Los Aldamas	1	0.183765	Noreste	Northeastern	0.0100241	0.670493	0.00961717	0.637944	0	0.680517	0.647968	0.68011	0.647561
767	19028	Nuevo León	Higueras	1	0.195098	Noreste	Northeastern	0.00922833	0.548396	0.00884633	0.642916	0.00892857	0.566553	0.661073	0.566171	0.660691
776	19040	Nuevo León	Parás	1	0.167722	Noreste	Northeastern	0.00587813	0.626403	0.00780412	0.674657	0	0.632281	0.680535	0.634207	0.682461
853	20136	Oaxaca	San Felipe Usila	1	0.195208	Suroeste	Southwestern	0.00158437	0.552968	0.00144218	0.527643	0.0446429	0.599195	0.573871	0.599053	0.573728
874	20194	Oaxaca	San Juan del Río	1	0.294288	Suroeste	Southwestern	0.0198645	0.529307	0.0191488	0.525737	0.00892857	0.5581	0.55453	0.557385	0.553815
876	20197	Oaxaca	San Juan Guelavía	1	0.1114	Suroeste	Southwestern	0.0246617	0.449424	0.0229591	0.525737	0.0357143	0.5098	0.586113	0.508097	0.584411
877	20198	Oaxaca	San Juan Guichicovi	1	0.200309	Suroeste	Southwestern	0.00700219	0.574795	0.00667044	0.595878	0.0357143	0.617511	0.638595	0.617179	0.638263
880	20206	Oaxaca	San Juan de los Cués	1	0.177171	Suroeste	Southwestern	0.019867	0.627396	0.0191494	0.616433	0.0178571	0.665121	0.654157	0.664403	0.65344
886	20237	Oaxaca	San Marcos Arteaga	1	0.233583	Suroeste	Southwestern	0.00286501	0.659238	0.00268265	0.584378	0.00892857	0.671032	0.596172	0.67085	0.59599
910	20295	Oaxaca	San Pablo Huixtepec	1	0.0678588	Suroeste	Southwestern	0.0312021	0.422641	0.0301308	0.477572	0.0714286	0.525272	0.580202	0.524201	0.579131
911	20296	Oaxaca	San Pablo Macuiltianguis	1	0.319969	Suroeste	Southwestern	0.00761479	0.634781	0.00728342	0.584378	0	0.642396	0.591993	0.642065	0.591662
939	20369	Oaxaca	Santa Catarina Quiané	1	0.150469	Suroeste	Southwestern	0.0114873	0.504106	0.0110344	0.525737	0.0267857	0.542379	0.56401	0.541926	0.563557
942	20378	Oaxaca	Santa Cruz Mixtepec	1	0.26312	Suroeste	Southwestern	0.00610581	0.415224	0.00656633	0.467096	0.00892857	0.430258	0.482131	0.430719	0.482591
955	20412	Oaxaca	Santa María Guienagati	1	0.460488	Suroeste	Southwestern	0.00542161	0.449686	0.00515904	0.540886	0.0178571	0.472965	0.564164	0.472702	0.563902
968	20440	Oaxaca	Santa María Totolapilla	1	0.268781	Suroeste	Southwestern	0.0183787	0.424693	0.0169567	0.525737	0.00892857	0.452001	0.553045	0.450579	0.551623
981	20486	Oaxaca	Villa Tejúpam de la Unión	1	0.212667	Suroeste	Southwestern	0.00267885	0.597436	0.00250233	0.605831	0.00892857	0.609043	0.617438	0.608866	0.617261
986	20513	Oaxaca	Santo Domingo Petapa	1	0.18927	Suroeste	Southwestern	0.00786308	0.423118	0.00752391	0.584717	0.0535714	0.484552	0.646151	0.484213	0.645812
1019	21010	Puebla	Ajalpan	1	0.0490038	Este	Eastern	0.0446108	0.660748	0.0401151	0.602185	0.151786	0.857145	0.798581	0.852649	0.794085
1048	21064	Puebla	Francisco Z. Mena	1	0.147769	Este	Eastern	0.00156409	0.550706	0.00173815	0.525737	0.0446429	0.596913	0.571944	0.597087	0.572118
1063	21108	Puebla	Oriental	1	0.166555	Este	Eastern	0.00767029	0.629019	0.00739224	0.55279	0.0803571	0.717046	0.640818	0.716768	0.64054
1066	21112	Puebla	Petlalcingo	1	0.151975	Este	Eastern	0.0242949	0.751674	0.0234403	0.643019	0.0267857	0.802754	0.6941	0.8019	0.693245
1070	21117	Puebla	Rafael Lara Grajales	1	0.0945196	Este	Eastern	0.0115564	0.675126	0.0110949	0.581339	0.0982143	0.784897	0.69111	0.784435	0.690648
1071	21118	Puebla	Los Reyes de Juárez	1	0.0365603	Este	Eastern	0.0514411	0.68204	0.0482474	0.587757	0.125	0.858481	0.764198	0.855288	0.761005
1073	21120	Puebla	San Antonio Cañada	1	0.0936142	Este	Eastern	0.0100024	0.668451	0.00956244	0.590487	0.0267857	0.70524	0.627275	0.7048	0.626835
1080	21136	Puebla	San Miguel Xoxtla	1	0.0964566	Este	Eastern	0.00925664	0.610965	0.00861746	0.611777	0.0803571	0.700579	0.701391	0.699939	0.700752
1081	21137	Puebla	San Nicolás Buenos Aires	1	0.114113	Este	Eastern	0.0225851	0.676658	0.0188784	0.567966	0.0535714	0.752815	0.644123	0.749108	0.640416
1089	21152	Puebla	Soltepec	1	0.0536562	Este	Eastern	0.0110668	0.63392	0.0106272	0.584378	0.0535714	0.698559	0.649017	0.698119	0.648577
1090	21153	Puebla	Tecali de Herrera	1	0.0442121	Este	Eastern	0.0517728	0.68204	0.0501966	0.596294	0.0892857	0.823099	0.737353	0.821523	0.735776
1095	21160	Puebla	Teotlalco	1	0.275282	Este	Eastern	0.0198645	0.581095	0.0191488	0.58721	0.0178571	0.618817	0.624932	0.618101	0.624216
1103	21173	Puebla	Teteles de Avila Castillo	1	0.116032	Este	Eastern	0.0181013	0.60435	0.017785	0.493895	0.0446429	0.667094	0.556639	0.666778	0.556323
1114	21189	Puebla	Tochtepec	1	0.042201	Este	Eastern	0.0408535	0.728114	0.0395539	0.636789	0.0982143	0.867182	0.775856	0.865883	0.774557
1119	21201	Puebla	Xochiltepec	1	0.314827	Este	Eastern	0.00990907	0.68204	0.000195214	0.603354	0.0178571	0.709806	0.63112	0.700093	0.621406
1125	21211	Puebla	Zaragoza	1	0.125707	Este	Eastern	0.00994583	0.561232	0.00954133	0.514838	0.0803571	0.651535	0.605141	0.65113	0.604736
1156	24005	San Luis Potosí	Cárdenas	1	0.0741646	Centro_Norte	North Central	0.0197609	0.474733	0.00942434	0.610117	0.0892857	0.583779	0.719163	0.573443	0.708827
1170	24023	San Luis Potosí	Rayón	1	0.126416	Centro_Norte	North Central	0.023069	0.446843	0.0222528	0.583526	0.0535714	0.523483	0.660166	0.522667	0.65935
1175	24030	San Luis Potosí	San Nicolás Tolentino	1	0.401312	Centro_Norte	North Central	0.00630541	0.463379	0.00601512	0.63762	0.00892857	0.478613	0.652854	0.478323	0.652564
1182	24039	San Luis Potosí	Tampamolón Corona	1	0.270821	Centro_Norte	North Central	0.00470925	0.548632	0.0064978	0.579322	0.0267857	0.580127	0.610817	0.581915	0.612606
1185	24042	San Luis Potosí	Tanquián de Escobedo	1	0.0916884	Centro_Norte	North Central	0.0243563	0.548632	0.023324	0.551065	0.0714286	0.644417	0.64685	0.643385	0.645818
1186	24043	San Luis Potosí	Tierra Nueva	1	0.141903	Centro_Norte	North Central	0.0200653	0.399284	0.00971918	0.584378	0.0446429	0.463992	0.649087	0.453646	0.63874
1187	24044	San Luis Potosí	Vanegas	1	0.280925	Centro_Norte	North Central	0.0104428	0.548632	0.0198609	0.70166	0.0267857	0.58586	0.738889	0.595279	0.748307
1223	26010	Sonora	Bacerac	1	0.321695	Noroeste	Northeastern	0.00904265	0.948857	0.00866648	0.994866	0.00892857	0.966828	1.01284	0.966452	1.01246
1224	26012	Sonora	Bácum	1	0.075878	Noroeste	Northeastern	0.0207427	0.548632	0.0200612	0.665166	0.0892857	0.65866	0.775194	0.657979	0.774513
1258	26059	Sonora	Santa Cruz	1	0.307556	Noroeste	Northeastern	0.00155734	0.948857	0.001416	0.936779	0.00892857	0.959343	0.947265	0.959201	0.947124
1276	27013	Tabasco	Nacajuca	1	0.0393751	Sureste	Southeastern	0.0288109	0.415278	0.0378576	0.500775	0.25	0.694089	0.779586	0.703135	0.788633
1293	28014	Tamaulipas	Guerrero	1	0.0677239	Noreste	Northwestern	0.0376718	0.683992	0.0363975	0.687041	0.0357143	0.757378	0.760427	0.756104	0.759153
1310	28034	Tamaulipas	San Carlos	1	0.264171	Noreste	Northwestern	0.0189613	0.616037	0.018274	0.555366	0.00892857	0.643926	0.583256	0.643239	0.582568
1315	28040	Tamaulipas	Valle Hermoso	1	0.0162493	Noreste	Northwestern	0.0649046	0.554144	0.0610235	0.467096	0.1875	0.806548	0.719501	0.802667	0.71562
1423	30090	Veracruz de Ignacio de la Llave	Jamapa	1	0.194018	Sureste	Southeastern	0.0168661	0.415224	0.0162445	0.408455	0.0446429	0.476733	0.469964	0.476111	0.469343
1473	30167	Veracruz de Ignacio de la Llave	Tepetzintla	1	0.172492	Sureste	Southeastern	0.000264474	0.548632	0.000163692	0.495731	0.0446429	0.593539	0.540639	0.593439	0.540538
1475	30169	Veracruz de Ignacio de la Llave	José Azueta	1	0.102655	Sureste	Southeastern	0.0215432	0.57158	0.0207749	0.550551	0.0625	0.655623	0.634594	0.654855	0.633826
1484	30185	Veracruz de Ignacio de la Llave	Tlilapan	1	0.256684	Sureste	Southeastern	0	0.659202	0.0076752	0.574339	0.0357143	0.694916	0.610054	0.702591	0.617729
1502	31001	Yucatán	Abalá	1	0.221645	Sureste	Southeastern	0.01299	0.281842	0.01249	0.179446	0.0446429	0.339474	0.237079	0.338974	0.236579
1516	31021	Yucatán	Chichimilá	1	0.112974	Sureste	Southeastern	0.0195677	0.357623	0.0188613	0.201238	0.0535714	0.430762	0.274377	0.430056	0.273671
1521	31031	Yucatán	Dzoncauich	1	0.188527	Sureste	Southeastern	0.0202598	0.281815	0.0195318	0.173789	0.0267857	0.328861	0.220835	0.328133	0.220107
1531	31042	Yucatán	Kantunil	1	0.106901	Sureste	Southeastern	0.0381211	0.364136	0.0368327	0.210076	0.0357143	0.437971	0.283911	0.436683	0.282623
1534	31046	Yucatán	Mama	1	0.178675	Sureste	Southeastern	0.0199443	0.283312	0.0192261	0.232532	0.0357143	0.338971	0.288191	0.338253	0.287472
1546	31063	Yucatán	Samahil	1	0.248536	Sureste	Southeastern	0.00930988	0.27549	0.00892533	0.171111	0.0357143	0.320515	0.216135	0.32013	0.21575
1552	31072	Yucatán	Suma	1	0.189511	Sureste	Southeastern	0.00671176	0.281815	0.00640871	0.141444	0.0178571	0.306384	0.166013	0.306081	0.16571
1553	31073	Yucatán	Tahdziú	1	0.144226	Sureste	Southeastern	0.0103486	0.415224	0.00993143	0.253349	0.0446429	0.470215	0.308341	0.469798	0.307924
1567	31090	Yucatán	Timucuy	1	0.164961	Sureste	Southeastern	0.0202486	0.287042	0.0195209	0.229857	0.0357143	0.343005	0.28582	0.342277	0.285092
1569	31092	Yucatán	Tixcacalcupul	1	0.215603	Sureste	Southeastern	0.0107822	0.414819	0.0103515	0.232354	0.0357143	0.461315	0.278851	0.460885	0.27842
1570	31093	Yucatán	Tixkokob	1	0.0673716	Sureste	Southeastern	0.0395845	0.222238	0.0382502	0.145915	0.0803571	0.342179	0.265857	0.340845	0.264523
1581	32001	Zacatecas	Apozol	1	0.166479	Centro_Norte	North Central	0.0030729	0.341582	0.00349713	0.616507	0.0267857	0.371441	0.646365	0.371865	0.64679
1611	32057	Zacatecas	Trancoso	1	0.0727021	Centro_Norte	North Central	0.0147873	0.548632	0.0224623	0.719034	0.0982143	0.661634	0.832035	0.669309	0.83971
43	5021	Coahuila de Zaragoza	Nadadores	2	0.150858	Noreste	Northeastern	0.0144486	0.281815	0.0331512	0.584378	0.0446429	0.340907	0.64347	0.359609	0.662172
50	5029	Coahuila de Zaragoza	Sacramento	2	0.284906	Noreste	Northeastern	0.0146393	0.359433	0.0140876	0.618496	0.0267857	0.400858	0.659921	0.400306	0.659369
88	7024	Chiapas	Chanal	2	0.112068	Suroeste	Southeastern	0.0324827	0.55581	0.0506194	0.599531	0.0714286	0.659721	0.703443	0.677858	0.721579
173	8016	Chihuahua	La Cruz	2	0.292825	Noroeste	Northeastern	0.019796	0.908414	0.0190825	0.877584	0.0178571	0.946067	0.915237	0.945353	0.914523
199	8048	Chihuahua	Namiquipa	2	0.0652889	Noroeste	Northeastern	0.0294078	0.938302	0.0281463	0.958619	0.0625	1.03021	1.05053	1.02895	1.04926
205	8059	Chihuahua	San Francisco del Oro	2	0.227557	Noroeste	Northeastern	0.00220204	0.948857	0.00393637	0.818943	0.0446429	0.995702	0.865788	0.997436	0.867522
249	10038	Durango	Vicente Guerrero	2	0.119941	Noroeste	Northeastern	0.0225118	0.662624	0.0217131	0.749369	0.0982143	0.78335	0.870096	0.782551	0.869297
289	12014	Guerrero	Benito Juárez	2	0.245861	Suroeste	Southwestern	0.00796412	0.281815	0.00762179	0.349814	0.0625	0.35228	0.420278	0.351937	0.419936
309	12046	Guerrero	Ometepec	2	0.0607106	Suroeste	Southwestern	0.00373474	0.415224	0.0108493	0.367264	0.169643	0.588601	0.540641	0.595716	0.547756
321	12062	Guerrero	Tlacoachistlahuaca	2	0.493785	Suroeste	Southwestern	0.0188407	0.415224	0.0186104	0.408684	0.0446429	0.478707	0.472168	0.478477	0.471937
325	12067	Guerrero	Tlapehuala	2	0.13757	Suroeste	Southwestern	0.0139221	0.405229	0.0133928	0.506942	0.0714286	0.49058	0.592293	0.490051	0.591763
345	13022	Hidalgo	Epazoyucan	2	0.284187	Este	Eastern	0.01875	0.565993	0.0178791	0.584378	0.0357143	0.620458	0.638843	0.619587	0.637972
346	13023	Hidalgo	Francisco I. Madero	2	0.0401003	Este	Eastern	0.0452981	0.596645	0.0534193	0.602761	0.107143	0.749086	0.755202	0.757207	0.763323
382	13074	Hidalgo	Tlaxcoapan	2	0.0732764	Este	Eastern	0.0217748	0.64204	0.0202133	0.627356	0.125	0.788814	0.774131	0.787253	0.77257
430	14054	Jalisco	El Limón	2	0.239679	Occidente	Western	0.0221099	0.281815	0.0213238	0.482071	0.0357143	0.33964	0.539895	0.338853	0.539109
455	14087	Jalisco	Tecalitlán	2	0.190023	Occidente	Western	0.0171513	0.281815	0.0165207	0.47921	0.0803571	0.379324	0.576719	0.378693	0.576088
482	14122	Jalisco	Zapotitlán de Vadillo	2	0.402531	Occidente	Western	0.00548911	0.281815	0.00519879	0.519873	0.0357143	0.323019	0.561077	0.322728	0.560787
497	15016	México	Axapusco	2	0.0852609	Centro_Sur	South Central	0.00705904	0.625878	0.0067451	0.609676	0.0982143	0.731152	0.714949	0.730838	0.714635
551	15080	México	Sultepec	2	0.303394	Centro_Sur	South Central	0.0202947	0.451156	0.0195655	0.53985	0.0535714	0.525022	0.613716	0.524293	0.612987
593	16002	Michoacán de Ocampo	Aguililla	2	0.102071	Occidente	Western	0.0378812	0.281815	0.0366003	0.433266	0.0714286	0.391125	0.542576	0.389844	0.541295
611	16021	Michoacán de Ocampo	Charapan	2	0.149273	Occidente	Western	0.0165029	0.283283	0.0151485	0.510134	0.0803571	0.380143	0.606994	0.378788	0.605639
640	16057	Michoacán de Ocampo	Nocupétaro	2	0.217091	Occidente	Western	0.0275187	0.281815	0.017819	0.467096	0.0357143	0.345048	0.530329	0.335349	0.52063
650	16068	Michoacán de Ocampo	Peribán	2	0.1402	Occidente	Western	0.012347	0.274824	0.0118832	0.472602	0.0982143	0.385385	0.583163	0.384922	0.582699
674	16095	Michoacán de Ocampo	Tocumbo	2	0.14946	Occidente	Western	0.029766	0.282616	0.0286855	0.525737	0.0714286	0.38381	0.626932	0.38273	0.625851
754	19015	Nuevo León	Doctor Coss	2	0.268512	Noreste	Northeastern	0.0227622	0.68204	0.0219556	0.643019	0.00892857	0.713731	0.67471	0.712924	0.673904
762	19023	Nuevo León	General Treviño	2	0.420628	Noreste	Northeastern	0.0126335	0.675423	0.0121447	0.643019	0.0178571	0.705914	0.67351	0.705425	0.673021
791	20009	Oaxaca	Ayotzintepec	2	0.301605	Suroeste	Southwestern	0.00125813	0.548632	0.00322285	0.584378	0.0357143	0.585604	0.621351	0.587569	0.623316
842	20112	Oaxaca	San Baltazar Chichicápam	2	0.283359	Suroeste	Southwestern	0.00736008	0.441254	0.00703989	0.525737	0.0267857	0.475399	0.559883	0.475079	0.559563
847	20130	Oaxaca	San Dionisio del Mar	2	0.3301	Suroeste	Southwestern	0.0125066	0.390982	0.0120217	0.471612	0.0357143	0.439203	0.519833	0.438718	0.519348
867	20176	Oaxaca	San Juan Bautista Coixtlahuaca	2	0.180222	Suroeste	Southwestern	0.00402627	0.599467	0.00380934	0.584379	0.00892857	0.612422	0.597334	0.612205	0.597117
914	20300	Oaxaca	San Pedro Amuzgos	2	0.356766	Suroeste	Southwestern	0.00582594	0.425596	0.00197317	0.413014	0.0446429	0.476064	0.463483	0.472212	0.45963
943	20380	Oaxaca	Santa Cruz Papalutla	2	0.319611	Suroeste	Southwestern	0.00687034	0.444483	0.00656232	0.525737	0.0267857	0.478139	0.559393	0.477831	0.559085
946	20393	Oaxaca	Santa Lucía Ocotlán	2	0.270616	Suroeste	Southwestern	0.000970984	0.535324	0.000848037	0.525737	0.0357143	0.572009	0.562423	0.571886	0.5623
1015	21001	Puebla	Acajete	2	0.0280424	Este	Eastern	0.0727708	0.682945	0.0728894	0.602962	0.205357	0.961073	0.88109	0.961191	0.881209
1033	21038	Puebla	Cuapiaxtla de Madero	2	0.15176	Este	Eastern	0.0226903	0.68204	0.0218885	0.615701	0.0625	0.767231	0.700891	0.766429	0.700089
1035	21041	Puebla	Cuautlancingo	2	0.0281069	Este	Eastern	0.0126946	0.68204	0.0347915	0.608199	0.285714	0.980449	0.906608	1.00255	0.928705
1058	21099	Puebla	Cañada Morelos	2	0.113929	Este	Eastern	0.0385025	0.675528	0.0372021	0.58798	0.0625	0.77653	0.688983	0.77523	0.687682
1069	21115	Puebla	Quecholac	2	0.0437605	Este	Eastern	0.0626368	0.661783	0.0630713	0.584729	0.169643	0.894062	0.817009	0.894497	0.817444
1092	21155	Puebla	Tecomatlán	2	0.342745	Este	Eastern	0.00637622	0.716289	0.0060837	0.642972	0.0357143	0.75838	0.685063	0.758087	0.68477
1100	21169	Puebla	Tepexi de Rodríguez	2	0.242748	Este	Eastern	0.0105852	0.796885	0.010143	0.63486	0.0535714	0.861042	0.699016	0.8606	0.698574
1159	24008	San Luis Potosí	Cerritos	2	0.122705	Centro_Norte	North Central	0.027208	0.53083	0.026262	0.635195	0.0892857	0.647324	0.751688	0.646378	0.750742
1178	24034	San Luis Potosí	San Vicente Tancuayalab	2	0.211811	Centro_Norte	North Central	0.0244685	0.548632	0.0236084	0.545004	0.0535714	0.626672	0.623043	0.625812	0.622183
1190	24048	San Luis Potosí	Villa de la Paz	2	0.232925	Centro_Norte	North Central	0.008336	0.664718	0.007982	0.694046	0.0357143	0.708768	0.738097	0.708414	0.737743
1193	24051	San Luis Potosí	Villa Hidalgo	2	0.249163	Centro_Norte	North Central	0.0263042	0.535099	0.0253865	0.643019	0.0267857	0.588189	0.696109	0.587272	0.695192
1232	26023	Sonora	Cumpas	2	0.24907	Noroeste	Northeastern	0.0118468	0.833897	0.0130428	0.944334	0.0267857	0.87253	0.982967	0.873726	0.984163
1285	28006	Tamaulipas	Bustamante	2	0.513151	Noreste	Northwestern	0.00738218	0.616542	0.0070581	0.614229	0.0178571	0.641781	0.639468	0.641457	0.639144
1352	29041	Tlaxcala	Papalotla de Xicohténcatl	2	0.0538502	Este	Eastern	0.0237084	0.68204	0.0229252	0.599011	0.142857	0.848606	0.765576	0.847823	0.764793
1392	30040	Veracruz de Ignacio de la Llave	Coatzintla	2	0.135124	Sureste	Southeastern	0.00716171	0.491017	0.00684455	0.4148	0.151786	0.649964	0.573747	0.649647	0.57343
1438	30117	Veracruz de Ignacio de la Llave	Omealca	2	0.431108	Sureste	Southeastern	0.00430762	0.570416	0.00408	0.525737	0.0357143	0.610438	0.565759	0.610211	0.565532
1464	30150	Veracruz de Ignacio de la Llave	Tamalín	2	0.546943	Sureste	Southeastern	0.00269262	0.548632	0.00251566	0.467096	0.0446429	0.595967	0.514432	0.59579	0.514255
1467	30153	Veracruz de Ignacio de la Llave	Tancoco	2	0.392666	Sureste	Southeastern	0.00746421	0.548632	0.00754924	0.467096	0.0178571	0.573953	0.492418	0.574038	0.492503
1471	30161	Veracruz de Ignacio de la Llave	Tempoal	2	0.169774	Sureste	Southeastern	0.020565	0.548632	0.0198274	0.525827	0.0803571	0.649554	0.626749	0.648816	0.626011
1500	30209	Veracruz de Ignacio de la Llave	Tatahuicapan de Juárez	2	0.321971	Sureste	Southeastern	0.0100438	0.510433	0.00963619	0.508947	0.0625	0.582977	0.58149	0.582569	0.581083
1515	31020	Yucatán	Chicxulub Pueblo	2	0.277457	Sureste	Southeastern	0.00883578	0.281815	0.0084661	0.133929	0.0446429	0.335294	0.187408	0.334924	0.187038
1523	31033	Yucatán	Halachó	2	0.0772261	Sureste	Southeastern	0.0342358	0.289203	0.0364123	0.224142	0.0892857	0.412725	0.347663	0.414901	0.34984
1536	31049	Yucatán	Mayapán	2	0.341705	Sureste	Southeastern	0.00990072	0.35404	0.00949764	0.246914	0.0357143	0.399655	0.292529	0.399252	0.292126
1540	31055	Yucatán	Opichén	2	0.26639	Sureste	Southeastern	0.0056314	0.281815	0.00536224	0.219685	0.0446429	0.33209	0.269959	0.33182	0.26969
1575	31099	Yucatán	Uayma	2	0.361393	Sureste	Southeastern	0.0133248	0.374133	0.0128143	0.208107	0.0357143	0.423173	0.257146	0.422662	0.256636
1580	31106	Yucatán	Yobaín	2	0.356704	Sureste	Southeastern	0.0297445	0.281815	0.0287189	0.132577	0.0178571	0.329417	0.180179	0.328391	0.179153
1604	32044	Zacatecas	Tabasco	2	0.218645	Centro_Norte	North Central	0.00406312	0.394754	0.00368531	0.643019	0.0625	0.461317	0.709583	0.46094	0.709205
1605	32046	Zacatecas	Tepetongo	2	0.391942	Centro_Norte	North Central	0.0149802	0.467657	0.0144178	0.698544	0.0178571	0.500494	0.731381	0.499932	0.730819
86	7021	Chiapas	Copainalá	3	0.419492	Suroeste	Southeastern	0.0170718	0.508569	0.0164438	0.625409	0.0535714	0.579212	0.696053	0.578584	0.695425
123	7074	Chiapas	Reforma	3	0.109687	Suroeste	Southeastern	0.0446593	0.415224	0.0431658	0.538149	0.133929	0.593812	0.716737	0.592318	0.715244
162	8003	Chihuahua	Allende	3	0.217118	Noroeste	Northeastern	0.0202351	0.927722	0.0192434	0.869887	0.0446429	0.9926	0.934765	0.991608	0.933773
165	8007	Chihuahua	Balleza	3	0.514415	Noroeste	Northeastern	0.00907887	0.94525	0.00869191	0.818943	0.0267857	0.981114	0.854807	0.980727	0.85442
241	10026	Durango	San Dimas	3	0.516258	Noroeste	Northeastern	0.0198645	0.545213	0.0191488	0.590385	0.0535714	0.618649	0.663821	0.617934	0.663105
245	10033	Durango	Súchil	3	0.274672	Noroeste	Northeastern	0.00958905	0.643	0.017654	0.743141	0.0357143	0.688303	0.788444	0.696368	0.796509
291	12016	Guerrero	Coahuayutla de José María Izazaga	3	0.830066	Suroeste	Southwestern	0.0048703	0.281815	0.00462502	0.408455	0.0178571	0.304543	0.431183	0.304298	0.430937
308	12045	Guerrero	Olinalá	3	0.221461	Suroeste	Southwestern	0.0106722	0.575011	0.0193547	0.590793	0.0803571	0.666041	0.681822	0.674723	0.690504
378	13067	Hidalgo	Tezontepec de Aldama	3	0.0448617	Este	Eastern	0.0585791	0.548632	0.0566398	0.590285	0.151786	0.758997	0.80065	0.757057	0.798711
404	14021	Jalisco	Casimiro Castillo	3	0.164226	Occidente	Western	0.0431809	0.178427	0.0370168	0.397886	0.0892857	0.310894	0.530352	0.30473	0.524188
408	14025	Jalisco	Colotlán	3	0.210367	Occidente	Western	0.0148144	0.391683	0.0191002	0.645462	0.0892857	0.495783	0.749562	0.500069	0.753848
422	14043	Jalisco	La Huerta	3	0.273592	Occidente	Western	0.0221336	0.152206	0.0214232	0.351484	0.0625	0.236839	0.436117	0.236129	0.435407
442	14068	Jalisco	Villa Purificación	3	0.388822	Occidente	Western	0.00960326	0.194994	0.00904796	0.408455	0.0535714	0.258168	0.47163	0.257613	0.471075
444	14073	Jalisco	San Juan de los Lagos	3	0.102	Occidente	Western	0.0203531	0.281767	0.0196101	0.566679	0.1875	0.48962	0.774532	0.488877	0.773789
453	14085	Jalisco	Tamazula de Gordiano	3	0.135347	Occidente	Western	0.0401661	0.273606	0.0381125	0.522129	0.116071	0.429844	0.678367	0.42779	0.676313
458	14091	Jalisco	Teocaltiche	3	0.151704	Occidente	Western	0.0259897	0.295183	0.0250353	0.591514	0.125	0.446172	0.742504	0.445218	0.741549
471	14107	Jalisco	Tuxcueca	3	0.371882	Occidente	Western	0.00892729	0.281815	0.00855474	0.58404	0.0446429	0.335386	0.637611	0.335013	0.637238
515	15036	México	Hueypoxtla	3	0.0588361	Centro_Sur	South Central	0.0572556	0.596325	0.0480466	0.592606	0.160714	0.814295	0.810575	0.805086	0.801367
598	16008	Michoacán de Ocampo	Aquila	3	0.820098	Occidente	Western	0.00533921	0.270448	0.00507922	0.344818	0.0267857	0.302573	0.376942	0.302313	0.376682
667	16087	Michoacán de Ocampo	Taretan	3	0.214185	Occidente	Western	0.00232856	0.238467	0.0353922	0.4865	0.0535714	0.294367	0.5424	0.32743	0.575464
673	16094	Michoacán de Ocampo	Tlazazalca	3	0.308855	Occidente	Western	0.0170618	0.259101	0.0164341	0.515753	0.0267857	0.302949	0.559601	0.302321	0.558973
692	17005	Morelos	Coatlán del Río	3	0.598686	Centro_Sur	South Central	0.0198645	0.548632	0.00956308	0.553701	0.0178571	0.586354	0.591422	0.576052	0.581121
730	18010	Nayarit	Rosamorada	3	0.406153	Occidente	Western	0.0095406	0.293674	0.00914881	0.454131	0.0625	0.365714	0.526172	0.365322	0.52578
838	20090	Oaxaca	San Andrés Huaxpaltepec	3	0.427435	Suroeste	Southwestern	0.00585098	0.415224	0.00557494	0.349814	0.0446429	0.465718	0.400308	0.465441	0.400032
917	20307	Oaxaca	San Pedro Huamelula	3	0.476049	Suroeste	Southwestern	0.00844826	0.302597	0.00809074	0.385084	0.0267857	0.337831	0.420318	0.337474	0.41996
918	20308	Oaxaca	San Pedro Huilotepec	3	0.589923	Suroeste	Southwestern	0.00992862	0.415224	0.00952466	0.467096	0.0357143	0.460867	0.512739	0.460463	0.512335
948	20397	Oaxaca	Heroica Ciudad de Tlaxiaco	3	0.198487	Suroeste	Southwestern	0.00107393	0.572758	0.000957387	0.579386	0.107143	0.680975	0.687603	0.680858	0.687486
971	20447	Oaxaca	Santa María Zacatepec	3	0.387345	Suroeste	Southwestern	0.0128627	0.443898	0.0123667	0.421059	0.0535714	0.510332	0.487493	0.509836	0.486997
977	20470	Oaxaca	Santiago Lachiguiri	3	0.530177	Suroeste	Southwestern	0.00987466	0.548431	0.00947239	0.58429	0.0178571	0.576163	0.612022	0.575761	0.61162
990	20520	Oaxaca	Santo Domingo Tonalá	3	0.403232	Suroeste	Southwestern	0.0250172	0.665459	0.0245493	0.584378	0.0267857	0.717262	0.636181	0.716794	0.635713
993	20526	Oaxaca	Santos Reyes Nopala	3	0.484361	Suroeste	Southwestern	0.00794631	0.282601	0.00760022	0.346703	0.0535714	0.344119	0.408221	0.343773	0.407875
999	20540	Oaxaca	Villa de Tamazulápam del Progreso	3	0.322853	Suroeste	Southwestern	0.00186375	0.650287	0.00171279	0.613446	0.0535714	0.705722	0.668881	0.705571	0.66873
1023	21017	Puebla	Atempan	3	0.168978	Este	Eastern	0.0262172	0.61046	0.028773	0.494274	0.0892857	0.725963	0.609777	0.728519	0.612332
1026	21026	Puebla	Calpan	3	0.12918	Este	Eastern	0.00321989	0.668146	0.00295134	0.632963	0.0892857	0.760651	0.725469	0.760383	0.7252
1032	21037	Puebla	Coyotepec	3	0.341996	Este	Eastern	0.0201298	0.805007	0.0194058	0.643019	0.00892857	0.834066	0.672078	0.833342	0.671354
1108	21179	Puebla	Tlachichuca	3	0.263194	Este	Eastern	0.0216966	0.58472	0.0238748	0.5416	0.0803571	0.686773	0.643654	0.688952	0.645832
1138	22012	Querétaro	Pedro Escobedo	3	0.080883	Occidente	Western	0.0320048	0.355084	0.0551307	0.557755	0.196429	0.583518	0.786188	0.606644	0.809314
1238	26031	Sonora	Huachinera	3	0.831142	Noroeste	Northeastern	0.00951391	0.918425	0.00912296	0.994866	0.00892857	0.936867	1.01331	0.936476	1.01292
1253	26050	Sonora	Rayón	3	0.527214	Noroeste	Northeastern	0.00334363	0.76092	0.00314625	0.90837	0.00892857	0.773193	0.920642	0.772995	0.920445
1273	27009	Tabasco	Jalapa	3	0.641198	Sureste	Southeastern	0.0040476	0.415784	0.00382813	0.584378	0.0446429	0.464474	0.633069	0.464255	0.632849
1287	28008	Tamaulipas	Casas	3	0.829	Noreste	Northwestern	0.0100023	0.585807	0.009596	0.525737	0	0.595809	0.53574	0.595403	0.535333
1407	30063	Veracruz de Ignacio de la Llave	Chontla	3	0.57847	Sureste	Southeastern	0.0162702	0.592921	0.0156672	0.525737	0.0267857	0.635977	0.568793	0.635374	0.56819
1522	31032	Yucatán	Espita	3	0.185487	Sureste	Southeastern	0.0509573	0.315067	0.0475728	0.130533	0.0803571	0.446381	0.261847	0.442997	0.258463
1532	31043	Yucatán	Kaua	3	0.551376	Sureste	Southeastern	0.0180503	0.32527	0.0173916	0.173891	0.0267857	0.370106	0.218727	0.369448	0.218068
1576	31100	Yucatán	Ucú	3	0.26803	Sureste	Southeastern	0.023259	0.18232	0.0224368	0.11525	0.0267857	0.232364	0.165295	0.231542	0.164472
1582	32004	Zacatecas	Benito Juárez	3	0.394159	Centro_Norte	North Central	0.00684148	0.281815	0.00653436	0.643019	0.0267857	0.315443	0.676647	0.315135	0.67634
1602	32041	Zacatecas	El Salvador	3	0.465154	Centro_Norte	North Central	0.016472	0.546585	0.0158628	0.696388	0.00892857	0.571985	0.721788	0.571376	0.721179
1603	32042	Zacatecas	Sombrerete	3	0.109456	Centro_Norte	North Central	0.0472398	0.650788	0.045724	0.757943	0.133929	0.831957	0.939112	0.830441	0.937596
1609	32055	Zacatecas	Villanueva	3	0.127142	Centro_Norte	North Central	0.038958	0.459821	0.0376433	0.70166	0.0982143	0.596993	0.838833	0.595678	0.837518
70	7002	Chiapas	Acala	4	0.360723	Suroeste	Southeastern	0.0174007	0.440068	0.0167623	0.536658	0.0892857	0.546754	0.643344	0.546116	0.642706
196	8043	Chihuahua	Matachí	4	0.420537	Noroeste	Northeastern	0.0150026	0.948857	0.0144395	0.936225	0.0178571	0.981717	0.969084	0.981153	0.968521
200	8049	Chihuahua	Nonoava	4	0.376312	Noroeste	Northeastern	0.00586232	0.941036	0.00741487	0.81905	0.00892857	0.955827	0.833841	0.957379	0.835393
226	10004	Durango	Cuencamé	4	0.202073	Noroeste	Northeastern	0.0177615	0.703506	0.0267359	0.793615	0.0982143	0.819482	0.909591	0.828456	0.918565
263	11019	Guanajuato	Jerécuaro	4	0.181353	Centro_Norte	North Central	0.00800692	0.384919	0.00766324	0.558405	0.0714286	0.464354	0.637841	0.464011	0.637497
311	12049	Guerrero	Pilcaya	4	0.627312	Suroeste	Southwestern	0.00801239	0.548632	0.00766854	0.584378	0.0535714	0.610216	0.645962	0.609872	0.645618
421	14042	Jalisco	Huejuquilla el Alto	4	0.372096	Occidente	Western	0.0105503	0.426583	0.010152	0.64904	0.0535714	0.490705	0.713162	0.490307	0.712764
470	14105	Jalisco	Tototlán	4	0.346212	Occidente	Western	0.00802666	0.281815	0.00768236	0.568803	0.0892857	0.379128	0.666116	0.378783	0.665771
473	14110	Jalisco	Unión de Tula	4	0.421656	Occidente	Western	0.00949336	0.232308	0.00910306	0.503976	0.0714286	0.31323	0.584898	0.31284	0.584508
492	15011	México	Atenco	4	0.156719	Centro_Sur	South Central	0.0380951	0.668552	0.0363046	0.63709	0.205357	0.912004	0.880543	0.910214	0.878752
530	15056	México	Morelos	4	0.0703979	Centro_Sur	South Central	0.00720915	0.521217	0.137143	0.593302	0.107143	0.635569	0.707654	0.765504	0.837588
538	15064	México	El Oro	4	0.379856	Centro_Sur	South Central	0.0121523	0.415224	0.0116785	0.556531	0.0535714	0.480947	0.622255	0.480474	0.621781
595	16004	Michoacán de Ocampo	Angamacutiro	4	0.410848	Occidente	Western	0.0132395	0.281815	0.0127317	0.525737	0.0446429	0.339698	0.58362	0.33919	0.583112
632	16047	Michoacán de Ocampo	Jungapeo	4	0.480521	Occidente	Western	0.00806363	0.397454	0.00771818	0.517926	0.0446429	0.45016	0.570633	0.449815	0.570287
635	16051	Michoacán de Ocampo	Marcos Castellanos	4	0.312984	Occidente	Western	0.0108484	0.281815	0.0200397	0.584262	0.0714286	0.364092	0.666539	0.373284	0.67573
661	16080	Michoacán de Ocampo	Senguio	4	0.585947	Occidente	Western	0.0141075	0.394486	0.0141029	0.575112	0.0267857	0.435379	0.616005	0.435375	0.616001
717	17030	Morelos	Yecapixtla	4	0.138505	Centro_Sur	South Central	0.000119328	0.663747	2.30996e-05	0.634973	0.160714	0.824581	0.795807	0.824485	0.79571
740	19001	Nuevo León	Abasolo	4	0.801974	Noreste	Northeastern	0.0031726	0.415121	0.00298058	0.642839	0.0178571	0.436151	0.663868	0.435959	0.663676
766	19027	Nuevo León	Los Herreras	4	0.287676	Noreste	Northeastern	0.00924265	0.674432	0.0192492	0.643019	0.0178571	0.701532	0.670119	0.711539	0.680126
788	20002	Oaxaca	Acatlán de Pérez Figueroa	4	0.184853	Suroeste	Southwestern	0.0288763	0.590649	0.0270765	0.544206	0.107143	0.726668	0.680226	0.724869	0.678426
801	20028	Oaxaca	Heroica Ciudad de Ejutla de Crespo	4	0.200596	Suroeste	Southwestern	0.0283502	0.428184	0.0271377	0.47317	0.0803571	0.536891	0.581877	0.535679	0.580664
885	20227	Oaxaca	San Lorenzo Cacaotepec	4	0.157674	Suroeste	Southwestern	0.0132726	0.547607	0.01276	0.539823	0.0892857	0.650166	0.642381	0.649653	0.641868
978	20475	Oaxaca	Santiago Matatlán	4	0.215227	Suroeste	Southwestern	0.0359201	0.532905	0.0354267	0.525737	0.0625	0.631325	0.624157	0.630832	0.623664
1008	20555	Oaxaca	Trinidad Zaachila	4	0.762763	Suroeste	Southwestern	0.00365785	0.494604	0.00345061	0.525737	0.00892857	0.50719	0.538324	0.506983	0.538117
1017	21004	Puebla	Acatzingo	4	0.0808106	Este	Eastern	0.0597907	0.680269	0.0578242	0.601665	0.1875	0.92756	0.848956	0.925593	0.846989
1046	21058	Puebla	Chilchotla	4	0.343733	Este	Eastern	0.00277032	0.660903	0.0190843	0.525737	0.0625	0.726173	0.591008	0.742487	0.607322
1084	21142	Puebla	San Salvador el Seco	4	0.195921	Este	Eastern	0.0305799	0.610294	0.0300602	0.552842	0.125	0.765874	0.708421	0.765354	0.707902
1137	22011	Querétaro	El Marqués	4	0.0920127	Occidente	Western	0.076051	0.3469	0.0605706	0.550945	0.330357	0.753308	0.957353	0.737827	0.941873
1239	26032	Sonora	Huásabas	4	0.734019	Noroeste	Northeastern	0.00476339	0.815449	0.00452147	0.945586	0.00892857	0.82914	0.959278	0.828899	0.959036
1261	26067	Sonora	Villa Hidalgo	4	1.06978	Noroeste	Northeastern	0.00592802	0.861533	0.00564956	0.956482	0.00892857	0.876389	0.971338	0.876111	0.97106
1289	28010	Tamaulipas	Cruillas	4	0.923354	Noreste	Northwestern	0.00569898	0.567215	0.00542771	0.525737	0.00892857	0.581843	0.540365	0.581571	0.540094
1335	29020	Tlaxcala	Sanctórum de Lázaro Cárdenas	4	0.362456	Este	Eastern	0.0163361	0.640057	0.0157311	0.609568	0.0625	0.718893	0.688404	0.718288	0.687799
1351	29040	Tlaxcala	Xaltocan	4	0.130351	Este	Eastern	0.000159413	0.68204	0.0135692	0.595457	0.0446429	0.726843	0.640259	0.740252	0.653669
1373	30013	Veracruz de Ignacio de la Llave	Naranjos Amatlán	4	0.18934	Sureste	Southeastern	0.0333054	0.542301	0.0313077	0.46379	0.107143	0.68275	0.604238	0.680752	0.602241
1382	30023	Veracruz de Ignacio de la Llave	Atzalan	4	0.37369	Sureste	Southeastern	0.00718902	0.509431	0.00687101	0.448855	0.0625	0.57912	0.518544	0.578802	0.518226
1416	30077	Veracruz de Ignacio de la Llave	Isla	4	0.247739	Sureste	Southeastern	0.0102731	0.568842	0.00985832	0.535577	0.125	0.704115	0.67085	0.703701	0.670435
1462	30148	Veracruz de Ignacio de la Llave	Soledad de Doblado	4	0.426229	Sureste	Southeastern	0.0157931	0.527651	0.0161549	0.457874	0.0892857	0.63273	0.562953	0.633092	0.563315
1466	30152	Veracruz de Ignacio de la Llave	Tampico Alto	4	0.625532	Sureste	Southeastern	0.0027898	0.501647	0.00260979	0.443465	0.0267857	0.531222	0.473041	0.531042	0.472861
1485	30186	Veracruz de Ignacio de la Llave	Tomatlán	4	0.469107	Sureste	Southeastern	0.0082599	0.548632	0.00790645	0.512658	0.0446429	0.601535	0.565561	0.601181	0.565207
1489	30192	Veracruz de Ignacio de la Llave	Vega de Alatorre	4	0.201123	Sureste	Southeastern	0.0294077	0.415224	0.0283927	0.34975	0.0892857	0.533917	0.468443	0.532902	0.467428
1504	31003	Yucatán	Akil	4	0.22226	Sureste	Southeastern	0.0223223	0.286393	0.0205324	0.234544	0.0803571	0.389073	0.337224	0.387283	0.335434
1508	31009	Yucatán	Cansahcab	4	0.273182	Sureste	Southeastern	0.0322144	0.281815	0.0311113	0.116973	0.0357143	0.349744	0.184901	0.348641	0.183798
1520	31030	Yucatán	Dzitás	4	0.564018	Sureste	Southeastern	0.0235205	0.397038	0.0226901	0.220317	0.0357143	0.456273	0.279551	0.455443	0.278721
1525	31035	Yucatán	Hoctún	4	0.40936	Sureste	Southeastern	0.0435231	0.376084	0.0399564	0.215328	0.0446429	0.46425	0.303494	0.460684	0.299927
1561	31082	Yucatán	Telchac Pueblo	4	0.364183	Sureste	Southeastern	0.0303896	0.159282	0.0293438	0.115517	0.0357143	0.225386	0.181621	0.22434	0.180575
1588	32014	Zacatecas	General Francisco R. Murguía	4	0.432376	Centro_Norte	North Central	0.00973588	0.553032	0.00933797	0.762159	0.0535714	0.616339	0.825466	0.615941	0.825068
1591	32018	Zacatecas	Huanusco	4	0.596781	Centro_Norte	North Central	0.00267083	0.30228	0.00249456	0.593374	0.0178571	0.322808	0.613902	0.322632	0.613726
1594	32022	Zacatecas	Juan Aldama	4	0.132999	Centro_Norte	North Central	0.0598155	0.675678	0.058267	0.787962	0.0892857	0.824779	0.937063	0.823231	0.935515
251	11001	Guanajuato	Abasolo	5	0.169014	Centro_Norte	North Central	0.0229712	0.222186	0.0162941	0.525737	0.142857	0.388014	0.691566	0.381337	0.684889
269	11030	Guanajuato	San Felipe	5	0.133909	Centro_Norte	North Central	0.0472189	0.294503	0.0529986	0.5814	0.169643	0.511365	0.798262	0.517144	0.804041
301	12034	Guerrero	Huitzuco de los Figueroa	5	0.155601	Suroeste	Southwestern	0.0702238	0.555908	0.0520669	0.579703	0.107143	0.733274	0.757069	0.715117	0.738912
364	13052	Hidalgo	San Agustín Tlaxiaca	5	0.107305	Este	Eastern	0.00685003	0.608178	0.00466997	0.592247	0.0982143	0.713242	0.697311	0.711062	0.695131
523	15048	México	Jocotitlán	5	0.090355	Centro_Sur	South Central	0.0277891	0.509348	0.0308306	0.577084	0.151786	0.688922	0.756659	0.691964	0.759701
542	15068	México	Ozumba	5	0.250628	Centro_Sur	South Central	0.0320367	0.575625	0.0344412	0.596243	0.125	0.732662	0.75328	0.735066	0.755685
591	15125	México	Tonanitla	5	0.521039	Centro_Sur	South Central	0.00056985	0.641779	0.000459487	0.625322	0.0892857	0.731634	0.715178	0.731524	0.715067
648	16065	Michoacán de Ocampo	Paracho	5	0.211467	Occidente	Western	0.0439924	0.247501	0.0518647	0.503573	0.133929	0.425422	0.681494	0.433294	0.689366
733	18013	Nayarit	San Pedro Lagunillas	5	0.614531	Occidente	Western	0.00253639	0.281815	0.00236433	0.525737	0.0357143	0.320066	0.563988	0.319894	0.563816
798	20021	Oaxaca	Cosolapa	5	0.461496	Suroeste	Southwestern	0.00792122	0.579212	0.00758023	0.525737	0.0625	0.649633	0.596159	0.649292	0.595818
827	20075	Oaxaca	Reforma de Pineda	5	0.400151	Suroeste	Southwestern	0.0227684	0.41335	0.0219616	0.473856	0.0267857	0.462904	0.52341	0.462098	0.522604
975	20459	Oaxaca	Santiago Chazumba	5	0.537773	Suroeste	Southwestern	0.00299214	0.684839	0.0122639	0.630386	0.0267857	0.714617	0.660164	0.723889	0.669435
1051	21074	Puebla	Huejotzingo	5	0.109289	Este	Eastern	0.0456248	0.695802	0.0440882	0.623808	0.214286	0.955712	0.883719	0.954176	0.882182
1173	24027	San Luis Potosí	San Ciro de Acosta	5	0.387979	Centro_Norte	North Central	0.0184069	0.424929	0.017737	0.542652	0.0625	0.505836	0.623559	0.505166	0.622889
1191	24049	San Luis Potosí	Villa de Ramos	5	0.103121	Centro_Norte	North Central	0.0996257	0.547359	0.103317	0.726781	0.125	0.771985	0.951407	0.775677	0.955098
1194	24052	San Luis Potosí	Villa Juárez	5	0.415533	Centro_Norte	North Central	0.00790912	0.535028	0.0250682	0.63704	0.0357143	0.578652	0.680663	0.595811	0.697822
1197	24056	San Luis Potosí	Villa de Arista	5	0.528302	Centro_Norte	North Central	0.00297974	0.537172	0.00279378	0.686437	0.0625	0.602652	0.751917	0.602466	0.751731
1281	28001	Tamaulipas	Abasolo	5	0.231695	Noreste	Northwestern	0.0449883	0.550339	0.0451555	0.467842	0.0446429	0.63997	0.557474	0.640138	0.557641
1401	30053	Veracruz de Ignacio de la Llave	Cuitláhuac	5	0.454385	Sureste	Southeastern	0.0140327	0.548632	0.0135	0.525518	0.0892857	0.65195	0.628836	0.651418	0.628303
1428	30099	Veracruz de Ignacio de la Llave	Maltrata	5	0.268753	Sureste	Southeastern	0.018795	0.662667	0.0181129	0.582727	0.0803571	0.76182	0.681879	0.761137	0.681197
1498	30207	Veracruz de Ignacio de la Llave	Tres Valles	5	0.201161	Sureste	Southeastern	0.0456738	0.564835	0.0441485	0.53366	0.116071	0.72658	0.695405	0.725055	0.69388
1555	31076	Yucatán	Tecoh	5	0.318281	Sureste	Southeastern	0.0540885	0.283481	0.0522991	0.174623	0.0714286	0.408998	0.30014	0.407209	0.298351
1597	32033	Zacatecas	Moyahua de Estrada	5	0.795897	Centro_Norte	North Central	0.0109793	0.281815	0.0105527	0.588611	0.0267857	0.31958	0.626376	0.319154	0.625949
21	4005	Campeche	Hecelchakán	6	0.168158	Sureste	Southeastern	0.0208378	0.337188	0.0367563	0.256872	0.107143	0.465169	0.384852	0.481087	0.400771
55	5034	Coahuila de Zaragoza	Sierra Mojada	6	0.581196	Noreste	Northeastern	0.00786631	0.707993	0.0153656	0.841886	0.0446429	0.760502	0.894395	0.768001	0.901894
57	5036	Coahuila de Zaragoza	Viesca	6	0.426869	Noreste	Northeastern	0.0258182	0.426171	0.00761645	0.706472	0.0357143	0.487703	0.768005	0.469501	0.749803
92	7029	Chiapas	Chicoasén	6	0.624809	Suroeste	Southeastern	0.0266593	0.448757	0.0257305	0.599118	0.0357143	0.511131	0.661492	0.510202	0.660563
248	10036	Durango	Tlahualilo	6	0.369277	Noroeste	Northeastern	0.0134489	0.548632	0.0129405	0.761357	0.0803571	0.642438	0.855163	0.64193	0.854655
409	14027	Jalisco	Cuautitlán de García Barragán	6	0.906345	Occidente	Western	0.00830797	0.151951	0.00843039	0.408455	0.0267857	0.187045	0.443549	0.187167	0.443671
484	15001	México	Acambay de Ruíz Castañeda	6	0.235285	Centro_Sur	South Central	0.0203684	0.467734	0.00999385	0.579028	0.0714286	0.55953	0.670825	0.549156	0.660451
499	15018	México	Calimaya	6	0.263883	Centro_Sur	South Central	0.0295459	0.50751	0.0291317	0.567397	0.178571	0.715628	0.775514	0.715214	0.7751
502	15021	México	Coatepec Harinas	6	0.633024	Centro_Sur	South Central	0.0140264	0.501166	0.0134939	0.563514	0.0535714	0.568764	0.631112	0.568231	0.630579
506	15026	México	Chapa de Mota	6	0.0956152	Centro_Sur	South Central	0.0510793	0.512906	0.115228	0.60474	0.0892857	0.653271	0.745105	0.71742	0.809254
533	15059	México	Nextlalpan	6	0.193036	Centro_Sur	South Central	0.019018	0.643259	0.0150187	0.625973	0.178571	0.840849	0.823562	0.836849	0.819563
545	15071	México	Polotitlán	6	0.649305	Centro_Sur	South Central	0.00611998	0.41972	0.0102338	0.584378	0.0357143	0.461554	0.626213	0.465668	0.630326
646	16063	Michoacán de Ocampo	Panindícuaro	6	0.400721	Occidente	Western	0.0201809	0.166709	0.0135479	0.475141	0.0446429	0.231533	0.539965	0.2249	0.533332
671	16091	Michoacán de Ocampo	Tingüindín	6	0.445874	Occidente	Western	0.0156086	0.281815	0.0150264	0.525737	0.0625	0.359924	0.603846	0.359342	0.603264
722	18002	Nayarit	Ahuacatlán	6	0.621327	Occidente	Western	0.0132168	0.282127	0.0127097	0.525874	0.0625	0.357844	0.601591	0.357336	0.601084
731	18011	Nayarit	Ruíz	6	0.379488	Occidente	Western	0.00637199	0.284838	0.0060796	0.470798	0.0892857	0.380495	0.566455	0.380203	0.566163
790	20006	Oaxaca	Asunción Nochixtlán	6	0.317189	Suroeste	Southwestern	0.011965	0.564941	0.00913057	0.562051	0.0982143	0.675121	0.672231	0.672286	0.669396
898	20268	Oaxaca	San Miguel Ejutla	6	1.14899	Suroeste	Southwestern	0.00450606	0.474795	0.00427221	0.493282	0.00892857	0.48823	0.506716	0.487996	0.506482
934	20356	Oaxaca	Santa Ana del Valle	6	0.462891	Suroeste	Southwestern	0.0101824	0.54862	0.00977043	0.530511	0.0267857	0.585588	0.56748	0.585176	0.567068
1047	21062	Puebla	Epatlán	6	0.710992	Este	Eastern	0.00397726	0.68204	0.0045579	0.604523	0.0267857	0.712803	0.635286	0.713384	0.635866
1091	21154	Puebla	Tecamachalco	6	0.0895645	Este	Eastern	0.110321	0.68204	0.107297	0.593798	0.196429	0.98879	0.900548	0.985766	0.897524
1116	21194	Puebla	Venustiano Carranza	6	0.380305	Este	Eastern	0.0118153	0.616706	0.0113521	0.517362	0.107143	0.735664	0.636321	0.735201	0.635857
1357	29048	Tlaxcala	La Magdalena Tlaltelulco	6	0.201463	Este	Eastern	0.00517812	0.59791	0.00448183	0.592338	0.107143	0.710231	0.704659	0.709535	0.703963
1399	30051	Veracruz de Ignacio de la Llave	Coyutla	6	0.469111	Sureste	Southeastern	0.00602423	0.560752	0.00474217	0.500159	0.0714286	0.638205	0.577612	0.636923	0.576329
1549	31068	Yucatán	Sinanché	6	0.665668	Sureste	Southeastern	0.0177918	0.281815	0.0171411	0.123605	0.0267857	0.326393	0.168182	0.325742	0.167532
1586	32009	Zacatecas	Chalchihuites	6	0.593563	Centro_Norte	North Central	0.0166511	0.666559	0.0160363	0.753497	0.0357143	0.718924	0.805862	0.718309	0.805247
1599	32038	Zacatecas	Pinos	6	0.453952	Centro_Norte	North Central	0.00661698	0.421223	0.00631691	0.645657	0.0625	0.49034	0.714774	0.49004	0.714474
114	7063	Chiapas	Osumacinta	7	1.39776	Suroeste	Southeastern	0.00296756	0.543948	0.00278198	0.619085	0.0178571	0.564773	0.63991	0.564588	0.639724
191	8038	Chihuahua	Julimes	7	1.04004	Noroeste	Northeastern	0.00541863	0.836171	0.00515615	0.886693	0.0178571	0.859447	0.909968	0.859185	0.909706
225	10001	Durango	Canatlán	7	0.378565	Noroeste	Northeastern	0.0249706	0.680714	0.0236044	0.746512	0.0803571	0.786042	0.85184	0.784675	0.850474
250	10039	Durango	Nuevo Ideal	7	0.329611	Noroeste	Northeastern	0.0104995	0.68204	0.0100776	0.759778	0.0803571	0.772897	0.850634	0.772475	0.850213
338	13012	Hidalgo	Atotonilco el Grande	7	0.473098	Este	Eastern	0.0192298	0.619262	0.0180979	0.584378	0.0625	0.700992	0.666108	0.69986	0.664976
358	13041	Hidalgo	Mixquiahuala de Juárez	7	0.18126	Este	Eastern	0.053657	0.556477	0.0523349	0.604619	0.133929	0.744063	0.792204	0.742741	0.790882
373	13061	Hidalgo	Tepeapulco	7	0.165242	Este	Eastern	0.101694	0.611021	0.0583861	0.603126	0.169643	0.882359	0.874463	0.83905	0.831155
446	14078	Jalisco	San Miguel el Alto	7	0.341072	Occidente	Western	0.00966495	0.201059	0.00926926	0.53292	0.125	0.335724	0.667585	0.335329	0.66719
550	15079	México	Soyaniquilpan de Juárez	7	0.300546	Centro_Sur	South Central	0.0108515	0.546029	0.0252822	0.586957	0.0535714	0.610452	0.65138	0.624883	0.665811
639	16056	Michoacán de Ocampo	Nahuatzen	7	0.316636	Occidente	Western	0.0486204	0.271684	0.0487251	0.500798	0.133929	0.454233	0.683347	0.454337	0.683452
786	19050	Nuevo León	Vallecillo	7	1.34655	Noreste	Northeastern	0.0103658	0.548632	0.00994813	0.643019	0	0.558998	0.653385	0.55858	0.652968
1333	29016	Tlaxcala	Ixtenco	7	0.456776	Este	Eastern	0.0112703	0.68204	0.00999316	0.584378	0.0625	0.755811	0.658149	0.754533	0.656872
1566	31089	Yucatán	Ticul	7	0.235376	Sureste	Southeastern	0.0253959	0.288635	0.0245067	0.263301	0.160714	0.474745	0.449411	0.473856	0.448522
242	10028	Durango	San Juan del Río	8	0.56982	Noroeste	Northeastern	0.011525	0.661163	0.0110715	0.767646	0.0357143	0.708402	0.814885	0.707949	0.814432
244	10032	Durango	Santiago Papasquiaro	8	0.255304	Noroeste	Northeastern	0.0176273	0.68204	0.0152663	0.715776	0.142857	0.842525	0.87626	0.840164	0.873899
314	12052	Guerrero	San Luis Acatlán	8	0.285697	Suroeste	Southwestern	0.0260098	0.455261	0.0250938	0.41642	0.107143	0.588414	0.549573	0.587498	0.548657
393	14005	Jalisco	Amatitán	8	0.58312	Occidente	Western	0.00043917	0.351268	0.000287494	0.584378	0.0803571	0.432064	0.665175	0.431913	0.665023
424	14046	Jalisco	Jalostotitlán	8	0.411047	Occidente	Western	0.0153711	0.217427	0.0148129	0.564923	0.125	0.357798	0.705294	0.35724	0.704736
478	14118	Jalisco	Yahualica de González Gallo	8	0.486704	Occidente	Western	0.0119093	0.280861	0.0115567	0.594015	0.0892857	0.382056	0.69521	0.381703	0.694858
501	15020	México	Coacalco de Berriozábal	8	0.148291	Centro_Sur	South Central	0.0338119	0.591222	0.0326586	0.603099	0.419643	1.04468	1.05655	1.04352	1.0554
562	15091	México	Teoloyucan	8	0.179865	Centro_Sur	South Central	0.0296306	0.570195	0.0286291	0.602752	0.196429	0.796254	0.828812	0.795252	0.82781
602	16012	Michoacán de Ocampo	Buenavista	8	0.229726	Occidente	Western	0.0662349	0.271184	0.0661383	0.462423	0.133929	0.471347	0.662586	0.47125	0.66249
1087	21149	Puebla	Santiago Miahuatlán	8	0.329989	Este	Eastern	0.0292046	0.67374	0.0285438	0.615436	0.125	0.827945	0.76964	0.827284	0.768979
1115	21191	Puebla	Tulcingo	8	0.508099	Este	Eastern	0.0248781	0.68204	0.0219502	0.609104	0.0535714	0.76049	0.687553	0.757562	0.684625
1126	21214	Puebla	Zinacatepec	8	0.613413	Este	Eastern	0.00967792	0.601987	0.00950569	0.607831	0.0982143	0.70988	0.715724	0.709707	0.715551
1158	24007	San Luis Potosí	Cedral	8	0.451953	Centro_Norte	North Central	0.0111989	0.583301	0.0107555	0.701328	0.0803571	0.674857	0.792884	0.674413	0.792441
1256	26057	Sonora	San Pedro de la Cueva	8	0.875523	Noroeste	Northeastern	0.00880676	0.815449	0.00843799	0.926875	0.00892857	0.833184	0.94461	0.832815	0.944241
1307	28031	Tamaulipas	Palmillas	8	0.850528	Noreste	Northwestern	0.0110578	0.581714	0.0106184	0.594525	0.00892857	0.601701	0.614511	0.601261	0.614072
1322	29004	Tlaxcala	Atltzayanca	8	0.37892	Este	Eastern	0.0100314	0.624241	0.00962424	0.558972	0.0535714	0.687844	0.622575	0.687436	0.622168
1406	30062	Veracruz de Ignacio de la Llave	Chocamán	8	0.512347	Sureste	Southeastern	0.0100047	0.548632	0.00959836	0.525737	0.0892857	0.647922	0.625028	0.647516	0.624621
1434	30109	Veracruz de Ignacio de la Llave	Misantla	8	0.362094	Sureste	Southeastern	0.0498554	0.440438	0.0481997	0.401835	0.133929	0.624222	0.585619	0.622566	0.583963
1571	31095	Yucatán	Tixpéhual	8	0.667653	Sureste	Southeastern	0.0235736	0.281815	0.0227416	0.173891	0.0357143	0.341103	0.233179	0.340271	0.232347
31	5006	Coahuila de Zaragoza	Castaños	9	0.167009	Noreste	Northeastern	0.0915749	0.316856	0.0800056	0.566189	0.125	0.533431	0.782764	0.521861	0.771195
44	5022	Coahuila de Zaragoza	Nava	9	0.150055	Noreste	Northeastern	0.0517757	0.777549	0.0500589	0.781061	0.142857	0.972182	0.975694	0.970465	0.973977
134	7086	Chiapas	Suchiapa	9	0.474506	Suroeste	Southeastern	0.0203676	0.417836	0.0196318	0.581925	0.116071	0.554275	0.718364	0.553539	0.717629
234	10015	Durango	Nazas	9	0.666268	Noroeste	Northeastern	0.0133238	0.68619	0.00908895	0.769095	0.0357143	0.735228	0.818133	0.730993	0.813899
359	13042	Hidalgo	Molango de Escamilla	9	0.677589	Este	Eastern	0.0384741	0.552026	0.0108058	0.582227	0.0446429	0.635143	0.665344	0.607474	0.637676
415	14034	Jalisco	Ejutla	9	1.01645	Occidente	Western	0.00561517	0.281815	0.00534653	0.508561	0.00892857	0.296359	0.523105	0.29609	0.522837
469	14103	Jalisco	Tonila	9	0.650112	Occidente	Western	0.0027267	0.281815	0.00254868	0.487014	0.0535714	0.338114	0.543312	0.337935	0.543134
481	14121	Jalisco	Zapotiltic	9	0.412494	Occidente	Western	0.0271433	0.281815	0.0261993	0.512326	0.133929	0.442887	0.673398	0.441943	0.672454
616	16026	Michoacán de Ocampo	Chinicuila	9	1.45641	Occidente	Western	0.00992862	0.247308	0.00271267	0.349814	0.00892857	0.266166	0.368671	0.25895	0.361455
687	16113	Michoacán de Ocampo	José Sixto Verduzco	9	0.350072	Occidente	Western	0.0266769	0.177815	0.0260992	0.488832	0.0714286	0.275921	0.586938	0.275343	0.58636
734	18014	Nayarit	Santa María del Oro	9	1.04016	Occidente	Western	0.00746825	0.281815	0.00714148	0.551897	0.0625	0.351784	0.621865	0.351457	0.621538
787	19051	Nuevo León	Villaldama	9	0.541512	Noreste	Northeastern	0.0601826	0.415224	0.0514879	0.594945	0.0267857	0.502192	0.681914	0.493497	0.673219
857	20150	Oaxaca	San Francisco Telixtlahuaca	9	0.345614	Suroeste	Southwestern	0.00171802	0.548632	0.00157163	0.553884	0.0803571	0.630707	0.635959	0.630561	0.635813
940	20375	Oaxaca	Santa Cruz Amilpas	9	1.03583	Suroeste	Southwestern	0.00336642	0.415252	0.00316833	0.525737	0.0803571	0.498975	0.609461	0.498777	0.609263
995	20530	Oaxaca	Santo Tomás Jalieza	9	0.90968	Suroeste	Southwestern	0.0110951	0.516377	0.0106546	0.511559	0.00892857	0.5364	0.531583	0.53596	0.531142
1226	26016	Sonora	Benjamín Hill	9	0.599261	Noroeste	Northeastern	0.0142573	0.815736	0.0137175	0.87771	0.0446429	0.874636	0.93661	0.874097	0.93607
1259	26060	Sonora	Sáric	9	1.31737	Noroeste	Northeastern	0.00533681	0.890192	0.0050769	0.877584	0	0.895529	0.88292	0.895269	0.882661
1430	30104	Veracruz de Ignacio de la Llave	Mecayapan	9	0.560985	Sureste	Southeastern	0.00347774	0.518784	0.00327615	0.512618	0.0625	0.584762	0.578595	0.584561	0.578394
1539	31053	Yucatán	Muna	9	0.377765	Sureste	Southeastern	0.0260593	0.345246	0.0284478	0.252477	0.0803571	0.451663	0.358893	0.454051	0.361282
1565	31087	Yucatán	Tetiz	9	0.73272	Sureste	Southeastern	0.0175509	0.215058	0.0169078	0.142025	0.0446429	0.277252	0.204218	0.276609	0.203575
1593	32020	Zacatecas	Jerez	9	0.182605	Centro_Norte	North Central	0.0553603	0.537613	0.0554868	0.702666	0.169643	0.762616	0.927669	0.762743	0.927796
124	7075	Chiapas	Las Rosas	10	0.477922	Suroeste	Southeastern	0.032833	0.453545	0.0317105	0.534564	0.107143	0.593521	0.67454	0.592399	0.673418
194	8041	Chihuahua	Maguarichi	10	1.71557	Noroeste	Northeastern	0.00992862	0.892998	0.00952466	0.855825	0	0.902927	0.865753	0.902523	0.865349
294	12019	Guerrero	Copalillo	10	0.59959	Suroeste	Southwestern	0.0298003	0.568118	0.0191937	0.584378	0.0625	0.660418	0.676679	0.649811	0.666072
399	14013	Jalisco	Atotonilco el Alto	10	0.42579	Occidente	Western	0.0205941	0.281815	0.0194115	0.53363	0.160714	0.463124	0.714939	0.461941	0.713756
554	15083	México	Temamatla	10	1.02628	Centro_Sur	South Central	0.0124089	0.576251	0.0119271	0.596519	0.0714286	0.660089	0.680356	0.659607	0.679874
607	16017	Michoacán de Ocampo	Contepec	10	0.687679	Occidente	Western	0.0226773	0.415224	0.0218734	0.536213	0.0535714	0.491472	0.612461	0.490669	0.611658
638	16055	Michoacán de Ocampo	Múgica	10	0.305671	Occidente	Western	0.0422034	0.224587	0.0407869	0.45801	0.151786	0.418577	0.651999	0.41716	0.650582
652	16071	Michoacán de Ocampo	Puruándiro	10	0.198589	Occidente	Western	0.0822308	0.268433	0.0720705	0.49648	0.151786	0.50245	0.730496	0.49229	0.720336
675	16097	Michoacán de Ocampo	Turicato	10	0.456599	Occidente	Western	0.013554	0.282025	0.00361916	0.473517	0.0625	0.358079	0.549571	0.348144	0.539636
749	19010	Nuevo León	El Carmen	10	0.445878	Noreste	Northeastern	0.065449	0.395985	0.0629098	0.589486	0.25	0.711434	0.904935	0.708895	0.902396
761	19022	Nuevo León	General Terán	10	0.497455	Noreste	Northeastern	0.0160394	0.557282	0.0154519	0.603219	0.0535714	0.626893	0.67283	0.626305	0.672242
805	20038	Oaxaca	Villa Hidalgo	10	1.62109	Suroeste	Southwestern	0.000302348	0.640303	0	0.577704	0.0178571	0.658462	0.595863	0.65816	0.595561
832	20080	Oaxaca	San Agustín Amatengo	10	1.13559	Suroeste	Southwestern	0.0205336	0.415224	0.0197969	0.416783	0.0178571	0.453614	0.455173	0.452878	0.454437
1098	21164	Puebla	Tepeaca	10	0.131856	Este	Eastern	0.045317	0.68204	0.0427363	0.61169	0.196429	0.923786	0.853436	0.921205	0.850855
1111	21186	Puebla	Tlatlauquitepec	10	0.189621	Este	Eastern	0.0218059	0.586526	0.0305745	0.485799	0.107143	0.715475	0.614748	0.724244	0.623516
1129	22003	Querétaro	Arroyo Seco	10	1.95268	Occidente	Western	0.00349401	0.415544	0.00329191	0.546136	0.0446429	0.463681	0.594273	0.463479	0.594071
1212	25013	Sinaloa	Mocorito	10	0.728627	Noroeste	Northwestern	0.0297797	0.4897	0.028753	0.504863	0.0803571	0.599836	0.615	0.59881	0.613973
1248	26041	Sonora	Nacozari de García	10	0.645698	Noroeste	Northeastern	0.0148522	0.945989	0.0142938	0.993605	0.0803571	1.0412	1.08881	1.04064	1.08826
1260	26066	Sonora	Ures	10	1.0989	Noroeste	Northeastern	0.0149936	0.80958	0.0143958	0.877584	0.0357143	0.860288	0.928292	0.85969	0.927694
1277	27014	Tabasco	Paraíso	10	0.26331	Sureste	Southeastern	0.0478142	0.327337	0.0485279	0.444632	0.178571	0.553723	0.671017	0.554436	0.671731
1325	29007	Tlaxcala	El Carmen Tequexquitla	10	0.320886	Este	Eastern	0.0576987	0.6094	0.028581	0.531725	0.0892857	0.756384	0.678709	0.727267	0.649591
1375	30015	Veracruz de Ignacio de la Llave	Angel R. Cabada	10	0.588358	Sureste	Southeastern	0.0241003	0.437506	0.0223063	0.426844	0.0803571	0.541964	0.531302	0.54017	0.529508
1477	30174	Veracruz de Ignacio de la Llave	Tierra Blanca	10	0.34589	Sureste	Southeastern	0.0368469	0.580694	0.0355985	0.525737	0.178571	0.796113	0.741156	0.794864	0.739907
1517	31023	Yucatán	Chocholá	10	0.761491	Sureste	Southeastern	0.0221304	0.281815	0.0124296	0.173891	0.0446429	0.348589	0.240664	0.338888	0.230963
1554	31074	Yucatán	Tahmek	10	0.58323	Sureste	Southeastern	0.0300177	0.311622	0.025855	0.186993	0.0357143	0.377353	0.252725	0.373191	0.248562
96	7034	Chiapas	Frontera Comalapa	11	0.584369	Suroeste	Southeastern	0.0494342	0.470218	0.0381667	0.49127	0.133929	0.653581	0.674632	0.642314	0.663365
122	7073	Chiapas	Rayón	11	1.51268	Suroeste	Southeastern	0.00602437	0.469032	0.00611973	0.599501	0.0535714	0.528627	0.659097	0.528723	0.659192
152	7107	Chiapas	Villa Corzo	11	0.284409	Suroeste	Southeastern	0.0873316	0.414948	0.0844994	0.493457	0.151786	0.654065	0.732575	0.651233	0.729742
238	10021	Durango	Peñón Blanco	11	0.375942	Noroeste	Northeastern	0.0387718	0.68204	0.0397273	0.799833	0.0535714	0.774384	0.892177	0.775339	0.893132
240	10024	Durango	Rodeo	11	0.788538	Noroeste	Northeastern	0.0262811	0.68204	0.0206298	0.780021	0.0446429	0.752964	0.850945	0.747313	0.845294
371	13059	Hidalgo	Tecozautla	11	0.570753	Este	Eastern	0.0360222	0.470761	0.0348153	0.582111	0.0714286	0.578211	0.689562	0.577004	0.688355
539	15065	México	Otumba	11	0.346527	Centro_Sur	South Central	0.0192473	0.659067	0.0179487	0.609843	0.116071	0.794386	0.745162	0.793087	0.743863
560	15089	México	Tenango del Aire	11	1.23228	Centro_Sur	South Central	0.0109411	0.651303	0.0105054	0.629461	0.0714286	0.733672	0.711831	0.733237	0.711395
600	16010	Michoacán de Ocampo	Arteaga	11	0.571033	Occidente	Western	0.0303577	0.239016	0.0182907	0.351778	0.0714286	0.340802	0.453564	0.328735	0.441497
759	19020	Nuevo León	General Bravo	11	0.621364	Noreste	Northeastern	0.0395074	0.667605	0.0381755	0.636674	0.0357143	0.742827	0.711896	0.741495	0.710564
770	19032	Nuevo León	Lampazos de Naranjo	11	0.404158	Noreste	Northeastern	0.0155505	0.54727	0.0149702	0.649198	0.0446429	0.607463	0.709391	0.606883	0.708811
1169	24022	San Luis Potosí	Moctezuma	11	0.751972	Centro_Norte	North Central	0.0233726	0.548632	0.0222565	0.70166	0.0446429	0.616647	0.769676	0.615531	0.76856
1192	24050	San Luis Potosí	Villa de Reyes	11	0.397708	Centro_Norte	North Central	0.0541539	0.39358	0.0525989	0.625579	0.116071	0.563805	0.795804	0.56225	0.794249
1492	30196	Veracruz de Ignacio de la Llave	Yanga	11	0.797933	Sureste	Southeastern	0.0160446	0.642067	0.0151879	0.548067	0.0535714	0.711683	0.617683	0.710826	0.616826
1524	31034	Yucatán	Hocabá	11	0.592108	Sureste	Southeastern	0.0426066	0.355826	0.0411774	0.227634	0.0446429	0.443075	0.314883	0.441646	0.313454
1535	31047	Yucatán	Maní	11	0.558818	Sureste	Southeastern	0.0180199	0.415224	0.0243687	0.291157	0.0446429	0.477886	0.35382	0.484235	0.360169
1541	31056	Yucatán	Oxkutzcab	11	0.286475	Sureste	Southeastern	0.0443597	0.342232	0.0421733	0.258141	0.125	0.511592	0.4275	0.509405	0.425314
315	12053	Guerrero	San Marcos	12	0.520008	Suroeste	Southwestern	0.0366087	0.400939	0.0259429	0.379642	0.107143	0.54469	0.523393	0.534025	0.512727
519	15042	México	Ixtlahuaca	12	0.0508242	Centro_Sur	South Central	0.0700785	0.484339	0.0638652	0.569978	0.276786	0.831203	0.916842	0.82499	0.910629
609	16019	Michoacán de Ocampo	Cotija	12	0.57354	Occidente	Western	0.0126554	0.281815	0.0121658	0.526058	0.0892857	0.383756	0.627999	0.383267	0.627509
804	20035	Oaxaca	Guelatao de Juárez	12	2.32074	Suroeste	Southwestern	0.00992862	0.55172	0.00952466	0.529125	0	0.561648	0.539054	0.561244	0.53865
848	20131	Oaxaca	San Dionisio Ocotepec	12	0.460685	Suroeste	Southwestern	0.00302566	0.482101	0.00283825	0.525737	0.0714286	0.556555	0.600192	0.556368	0.600004
1076	21124	Puebla	San Gabriel Chilac	12	0.585776	Este	Eastern	0.0130227	0.669843	0.0125216	0.584378	0.0892857	0.772152	0.686687	0.771651	0.686186
1166	24017	San Luis Potosí	Guadalcázar	12	1.46465	Centro_Norte	North Central	0.0120164	0.472202	0.011547	0.643019	0.00892857	0.493147	0.663964	0.492678	0.663495
1269	27005	Tabasco	Comalcalco	12	0.108605	Sureste	Southeastern	0.0781243	0.399302	0.0756064	0.480536	0.25	0.727427	0.808661	0.724909	0.806143
1296	28018	Tamaulipas	Jiménez	12	0.775999	Noreste	Northwestern	0.00315635	0.588502	0.00427765	0.470586	0.0446429	0.636301	0.518385	0.637422	0.519506
1400	30052	Veracruz de Ignacio de la Llave	Cuichapa	12	0.968215	Sureste	Southeastern	0.00720341	0.586437	0.00688223	0.525737	0.0535714	0.647212	0.586512	0.646891	0.586191
1427	30097	Veracruz de Ignacio de la Llave	Lerdo de Tejada	12	0.557476	Sureste	Southeastern	0.0169353	0.425256	0.0189605	0.438051	0.0982143	0.540406	0.5532	0.542431	0.555225
1511	31012	Yucatán	Cenotillo	12	0.849759	Sureste	Southeastern	0.0166717	0.304416	0.0158155	0.183825	0.0357143	0.356802	0.236211	0.355945	0.235355
1527	31038	Yucatán	Hunucmá	12	0.231476	Sureste	Southeastern	0.0451623	0.226939	0.041583	0.146538	0.142857	0.414958	0.334558	0.411379	0.330979
9	1010	Aguascalientes	El Llano	13	1.44425	Centro_Norte	North Central	0.00664406	0.31773	0.00634313	0.634568	0.0535714	0.377945	0.694784	0.377644	0.694483
45	5023	Coahuila de Zaragoza	Ocampo	13	0.64418	Noreste	Northeastern	0.00250446	0.519671	0.0264469	0.74324	0.0357143	0.557889	0.781459	0.581832	0.805401
149	7104	Chiapas	Tzimol	13	0.381699	Suroeste	Southeastern	0.0163287	0.475376	0.0309285	0.544904	0.0714286	0.563133	0.632661	0.577733	0.647261
326	12068	Guerrero	La Unión de Isidoro Montes de Oca	13	1.16893	Suroeste	Southwestern	0.0261196	0.160186	0.0252077	0.297877	0.0535714	0.239877	0.377568	0.238966	0.376657
332	13003	Hidalgo	Actopan	13	0.195404	Este	Eastern	0.0637517	0.609758	0.063673	0.584378	0.169643	0.843153	0.817773	0.843074	0.817694
417	14036	Jalisco	Etzatlán	13	0.733787	Occidente	Western	0.0155554	0.286605	0.0149749	0.584378	0.0892857	0.391446	0.689219	0.390866	0.688639
477	14116	Jalisco	Villa Hidalgo	13	0.812752	Occidente	Western	0.00590221	0.334546	0.00562457	0.631317	0.0892857	0.429734	0.726505	0.429456	0.726227
496	15015	México	Atlautla	13	0.392737	Centro_Sur	South Central	0.0103568	0.64287	0.00732238	0.617444	0.133929	0.787156	0.761729	0.784121	0.758695
525	15050	México	Juchitepec	13	0.778945	Centro_Sur	South Central	0.0149563	0.623294	0.0146001	0.614249	0.125	0.76325	0.754206	0.762894	0.75385
594	16003	Michoacán de Ocampo	Álvaro Obregón	13	0.636824	Occidente	Western	0.0119291	0.281815	0.0114529	0.521934	0.0714286	0.365173	0.605291	0.364697	0.604815
773	19037	Nuevo León	Mina	13	0.833305	Noreste	Northeastern	0.00943371	0.2973	0.00904528	0.584378	0.0446429	0.351376	0.638455	0.350988	0.638067
931	20338	Oaxaca	Villa de Etla	13	0.686576	Suroeste	Southwestern	0.0311742	0.548632	0.0202109	0.571339	0.0625	0.642306	0.665013	0.631343	0.65405
951	20403	Oaxaca	Santa María Coyotepec	13	1.02324	Suroeste	Southwestern	0.00184778	0.495207	0.00169733	0.537758	0.0267857	0.523841	0.566391	0.52369	0.566241
1161	24011	San Luis Potosí	Ciudad Fernández	13	0.216896	Centro_Norte	North Central	0.0336341	0.508354	0.0313251	0.585139	0.151786	0.693774	0.770559	0.691465	0.76825
1221	26004	Sonora	Altar	13	0.773462	Noroeste	Northeastern	0.0242061	0.815449	0.0235944	0.867155	0.0625	0.902155	0.953861	0.901543	0.953249
1355	29044	Tlaxcala	Zacatelco	13	0.296358	Este	Eastern	0.0233909	0.68204	0.0225535	0.600447	0.169643	0.875074	0.79348	0.874237	0.792643
1440	30119	Veracruz de Ignacio de la Llave	Otatitlán	13	1.38	Sureste	Southeastern	0.00602218	0.561638	0.00574076	0.558038	0.0446429	0.612303	0.608703	0.612022	0.608422
1465	30151	Veracruz de Ignacio de la Llave	Tamiahua	13	1.68143	Sureste	Southeastern	0.0197704	0.547659	0.00968332	0.408455	0.0446429	0.612072	0.472869	0.601985	0.462781
1503	31002	Yucatán	Acanceh	13	0.528476	Sureste	Southeastern	0.0456974	0.281815	0.0441713	0.226138	0.0803571	0.40787	0.352193	0.406344	0.350667
33	5009	Coahuila de Zaragoza	Francisco I. Madero	14	0.385011	Noreste	Northeastern	0.0395879	0.515131	0.0382535	0.75791	0.142857	0.697576	0.940355	0.696241	0.939021
35	5011	Coahuila de Zaragoza	General Cepeda	14	1.1213	Noreste	Northeastern	0.0154387	0.281815	0.0148619	0.641551	0.0446429	0.341897	0.701632	0.34132	0.701055
64	6006	Colima	Ixtlahuacán	14	1.51461	Occidente	Western	0.00522413	0.209262	0.00496775	0.371382	0.0267857	0.241272	0.403392	0.241015	0.403135
102	7044	Chiapas	Ixtapa	14	1.32722	Suroeste	Southeastern	0.00166052	0.496981	0.00745842	0.584378	0.0535714	0.552213	0.63961	0.558011	0.645408
189	8036	Chihuahua	Jiménez	14	0.394357	Noroeste	Northeastern	0.0439364	0.875532	0.0424656	0.855762	0.142857	1.06233	1.04256	1.06085	1.04109
319	12058	Guerrero	Teloloapan	14	0.483177	Suroeste	Southwestern	0.0462549	0.430065	0.0343933	0.531848	0.125	0.60132	0.703103	0.589458	0.691242
334	13005	Hidalgo	Ajacuba	14	0.262032	Este	Eastern	0.059048	0.578102	0.101255	0.597332	0.0803571	0.717507	0.736737	0.759714	0.778944
451	14083	Jalisco	Tala	14	0.314993	Occidente	Western	0.00912499	0.319065	0.00810482	0.579373	0.214286	0.542476	0.802784	0.541456	0.801763
457	14090	Jalisco	Tenamaxtlán	14	0.917874	Occidente	Western	0.0122267	0.281815	0.0117507	0.525737	0.0446429	0.338685	0.582607	0.338209	0.582131
571	15101	México	Tianguistenco	14	0.382981	Centro_Sur	South Central	0.0396667	0.547133	0.0383723	0.589922	0.1875	0.7743	0.817089	0.773006	0.815795
633	16048	Michoacán de Ocampo	Lagunillas	14	0.79977	Occidente	Western	0.0170261	0.266286	0.0163994	0.467096	0.0267857	0.310098	0.510908	0.309472	0.510281
789	20005	Oaxaca	Asunción Ixtaltepec	14	0.761094	Suroeste	Southwestern	0.0237887	0.43029	0.0226913	0.529618	0.0625	0.516578	0.615907	0.515481	0.61481
834	20083	Oaxaca	San Agustín de las Juntas	14	1.26654	Suroeste	Southwestern	0.00320696	0.488845	0.00301387	0.525737	0.0625	0.554552	0.591444	0.554358	0.591251
958	20418	Oaxaca	Santa María Jalapa del Marqués	14	0.639732	Suroeste	Southwestern	0.026958	0.415224	0.0249458	0.522211	0.0625	0.504682	0.611669	0.502669	0.609657
973	20453	Oaxaca	Santiago Astata	14	1.42985	Suroeste	Southwestern	0.0142901	0.351154	0.0137493	0.40392	0.0267857	0.392229	0.444996	0.391689	0.444455
1030	21035	Puebla	Coxcatlán	14	0.834234	Este	Eastern	0.0473974	0.676122	0.0363513	0.62384	0.0803571	0.803877	0.751594	0.79283	0.740548
1235	26028	Sonora	Granados	14	1.29479	Noroeste	Northeastern	0.00271034	0.815449	0.00253283	0.936392	0.00892857	0.827087	0.948031	0.82691	0.947854
1300	28024	Tamaulipas	Mier	14	0.703394	Noreste	Northwestern	0.0130306	0.682141	0.0125293	0.648872	0.0535714	0.748743	0.715474	0.748241	0.714973
1459	30142	Veracruz de Ignacio de la Llave	San Juan Evangelista	14	0.791555	Sureste	Southeastern	0.0402671	0.598766	0.0391569	0.580985	0.0625	0.701533	0.683752	0.700423	0.682642
1533	31044	Yucatán	Kinchil	14	0.785089	Sureste	Southeastern	0.0336433	0.263212	0.0324954	0.165714	0.0535714	0.350426	0.252928	0.349278	0.25178
1551	31070	Yucatán	Sucilá	14	1.28741	Sureste	Southeastern	0.00666588	0.291845	0.00636428	0.119659	0.0357143	0.334225	0.162039	0.333924	0.161737
37	5014	Coahuila de Zaragoza	Jiménez	15	0.543492	Noreste	Northeastern	0.0187189	0.890125	0.0180392	0.844115	0.0446429	0.953487	0.907477	0.952807	0.906797
172	8015	Chihuahua	Coyame del Sotol	15	1.18587	Noroeste	Northeastern	0.0118063	0.802878	0.0113435	0.898675	0	0.814684	0.910481	0.814222	0.910018
195	8042	Chihuahua	Manuel Benavides	15	1.11629	Noroeste	Northeastern	0.0132323	0.815449	0.0127247	0.877584	0	0.828681	0.890816	0.828173	0.890308
320	12061	Guerrero	Tixtla de Guerrero	15	0.658899	Suroeste	Southwestern	0.0358056	0.529318	0.0365708	0.570077	0.133929	0.699052	0.739811	0.699817	0.740576
387	13082	Hidalgo	Zapotlán de Juárez	15	0.363288	Este	Eastern	0.027154	0.579009	0.0262059	0.594561	0.107143	0.713306	0.728858	0.712358	0.72791
423	14044	Jalisco	Ixtlahuacán de los Membrillos	15	0.346305	Occidente	Western	0.0508533	0.289137	0.0762515	0.557878	0.169643	0.509633	0.778374	0.535031	0.803772
431	14055	Jalisco	Magdalena	15	0.936099	Occidente	Western	0.00436069	0.292911	0.0041314	0.589256	0.0982143	0.395486	0.691831	0.395257	0.691601
621	16033	Michoacán de Ocampo	Gabriel Zamora	15	0.576376	Occidente	Western	0.0245889	0.281815	0.0282863	0.467096	0.0803571	0.386761	0.572042	0.390459	0.57574
623	16035	Michoacán de Ocampo	La Huacana	15	0.610294	Occidente	Western	0.0602302	0.307884	0.0499367	0.464162	0.0803571	0.448472	0.60475	0.438178	0.594456
700	17013	Morelos	Jonacatepec de Leandro Valle	15	0.520564	Centro_Sur	South Central	0.0023971	0.67645	0.00222941	0.601958	0.0892857	0.768133	0.693641	0.767965	0.693473
764	19025	Nuevo León	General Zuazua	15	0.442159	Noreste	Northeastern	0.0690843	0.454062	0.0758409	0.607887	0.25	0.773146	0.926971	0.779903	0.933728
862	20166	Oaxaca	San José Chiltepec	15	2.22871	Suroeste	Southwestern	0.00682991	0.621879	0.00652316	0.584378	0.0357143	0.664423	0.626923	0.664116	0.626616
1085	21143	Puebla	San Salvador el Verde	15	0.380016	Este	Eastern	0.0207428	0.673193	0.0199996	0.639131	0.142857	0.836793	0.802731	0.83605	0.801987
1096	21161	Puebla	Tepanco de López	15	0.465138	Este	Eastern	0.0195393	0.720255	0.0184651	0.60816	0.107143	0.846937	0.734842	0.845863	0.733768
1284	28004	Tamaulipas	Antiguo Morelos	15	1.47604	Noreste	Northwestern	0.0206243	0.615579	0.0198848	0.577155	0.0357143	0.671918	0.633494	0.671178	0.632754
1342	29030	Tlaxcala	Terrenate	15	0.666526	Este	Eastern	0.0221668	0.60715	0.0141336	0.551241	0.0714286	0.700745	0.644837	0.692712	0.636804
1368	30004	Veracruz de Ignacio de la Llave	Actopan	15	1.06393	Sureste	Southeastern	0.0117195	0.497425	0.0108859	0.403066	0.0625	0.571644	0.477286	0.570811	0.476452
1450	30130	Veracruz de Ignacio de la Llave	Playa Vicente	15	0.376956	Sureste	Southeastern	0.050697	0.599235	0.0506004	0.586846	0.0982143	0.748146	0.735758	0.748049	0.735661
1457	30138	Veracruz de Ignacio de la Llave	Río Blanco	15	0.613943	Sureste	Southeastern	0.0294864	0.591987	0.0188447	0.544794	0.160714	0.782187	0.734995	0.771546	0.724353
1512	31013	Yucatán	Conkal	15	0.509093	Sureste	Southeastern	0.055428	0.281815	0.0535967	0.130046	0.0892857	0.426529	0.274759	0.424698	0.272928
1513	31015	Yucatán	Cuzamá	15	0.669298	Sureste	Southeastern	0.0575888	0.39793	0.0515061	0.22493	0.0357143	0.491233	0.318233	0.48515	0.312151
135	7087	Chiapas	Suchiate	16	0.637184	Suroeste	Southeastern	0.00167584	0.347659	0.00153078	0.323793	0.116071	0.465406	0.441541	0.465261	0.441396
465	14099	Jalisco	Tolimán	16	0.912605	Occidente	Western	0.010715	0.231019	0.0102864	0.482332	0.0446429	0.286377	0.537689	0.285948	0.537261
928	20334	Oaxaca	Villa de Tututepec	16	0.575659	Suroeste	Southwestern	0.0249136	0.282873	0.0240395	0.315908	0.125	0.432786	0.465822	0.431912	0.464948
1050	21073	Puebla	Huehuetlán el Chico	16	0.717873	Este	Eastern	0.0180542	0.664898	0.0175853	0.60377	0.0625	0.745452	0.684324	0.744984	0.683855
1101	21170	Puebla	Tepeyahualco	16	1.10403	Este	Eastern	0.00641795	0.611041	0.0253724	0.51375	0.0535714	0.67103	0.57374	0.689985	0.592694
1244	26037	Sonora	Mazatán	16	1.13171	Noroeste	Northeastern	0.0141939	0.768295	0.0136561	0.877584	0.00892857	0.791417	0.900706	0.790879	0.900168
1422	30089	Veracruz de Ignacio de la Llave	Jáltipan	16	0.393203	Sureste	Southeastern	0.042027	0.573816	0.0406161	0.583441	0.133929	0.749772	0.759397	0.748361	0.757986
1509	31010	Yucatán	Cantamayec	16	1.37024	Sureste	Southeastern	0.00377569	0.336217	0.00356475	0.252971	0.0178571	0.35785	0.274604	0.357639	0.274393
1589	32015	Zacatecas	El Plateado de Joaquín Amaro	16	2.20436	Centro_Norte	North Central	0.00786388	0.309254	0.00752469	0.643019	0	0.317118	0.650883	0.316779	0.650544
1600	32039	Zacatecas	Río Grande	16	0.349431	Centro_Norte	North Central	0.0433672	0.594496	0.0422285	0.767045	0.160714	0.798577	0.971127	0.797438	0.969988
53	5032	Coahuila de Zaragoza	San Juan de Sabinas	17	0.329617	Noreste	Northeastern	0.0521523	0.568141	0.0505041	0.709314	0.151786	0.772079	0.913252	0.77043	0.911604
139	7092	Chiapas	Tecpatán	17	1.75915	Suroeste	Southeastern	0.00531199	0.415294	0.00505286	0.584378	0.0446429	0.465249	0.634333	0.46499	0.634074
474	14113	Jalisco	San Gabriel	17	0.818594	Occidente	Western	0.0150501	0.281815	0.0144855	0.489894	0.0446429	0.341508	0.549587	0.340944	0.549022
520	15044	México	Jaltenco	17	0.665108	Centro_Sur	South Central	0.0138439	0.588899	0.0133171	0.602078	0.133929	0.736671	0.74985	0.736144	0.749324
548	15075	México	San Martín de las Pirámides	17	0.970147	Centro_Sur	South Central	0.0157167	0.615275	0.0151312	0.613672	0.0892857	0.720278	0.718675	0.719692	0.718089
599	16009	Michoacán de Ocampo	Ario	17	0.57098	Occidente	Western	0.00917336	0.281815	0.00879309	0.467096	0.0982143	0.389203	0.574484	0.388823	0.574104
1045	21057	Puebla	Honey	17	3.15838	Este	Eastern	0.00522753	0.622502	0.00497105	0.558208	0.00892857	0.636658	0.572364	0.636401	0.572107
1077	21125	Puebla	San Gregorio Atzompa	17	0.705504	Este	Eastern	0.00642786	0.670538	0.00613372	0.607541	0.0714286	0.748395	0.685397	0.7481	0.685103
1245	26038	Sonora	Moctezuma	17	0.965062	Noroeste	Northeastern	0.0220194	0.842661	0.0212362	0.948186	0.0446429	0.909323	1.01485	0.90854	1.01407
1317	28042	Tamaulipas	Villagrán	17	2.03454	Noreste	Northwestern	0.0124569	0.602327	0.0119736	0.601841	0.00892857	0.623713	0.623226	0.623229	0.622743
1318	28043	Tamaulipas	Xicoténcatl	17	0.757455	Noreste	Northwestern	0.0101854	0.649625	0.00977335	0.576317	0.0714286	0.731238	0.657931	0.730826	0.657519
1449	30129	Veracruz de Ignacio de la Llave	Platón Sánchez	17	0.697435	Sureste	Southeastern	0.0149862	0.59896	0.0144178	0.547859	0.0803571	0.694303	0.643203	0.693735	0.642634
1453	30133	Veracruz de Ignacio de la Llave	Pueblo Viejo	17	0.394684	Sureste	Southeastern	0.0180786	0.516867	0.0174201	0.441659	0.178571	0.713517	0.638309	0.712858	0.637651
1528	31039	Yucatán	Ixil	17	1.38329	Sureste	Southeastern	0.00791099	0.281815	0.00719859	0.160707	0.0357143	0.325441	0.204332	0.324728	0.20362
1547	31064	Yucatán	Sanahcat	17	1.14505	Sureste	Southeastern	0.00330585	0.362881	0.00310965	0.209524	0.0178571	0.384044	0.230687	0.383848	0.230491
1585	32007	Zacatecas	Concepción del Oro	17	1.43683	Centro_Norte	North Central	0.00259385	0.469129	0.00241999	0.725355	0.0535714	0.525295	0.781521	0.525121	0.781347
202	8052	Chihuahua	Ojinaga	18	0.325234	Noroeste	Northeastern	0.0975816	0.773432	0.0944278	0.915913	0.116071	0.987085	1.12957	0.983931	1.12641
336	13008	Hidalgo	Apan	18	0.814538	Este	Eastern	0.0119431	0.622278	0.0114628	0.584378	0.142857	0.777078	0.739179	0.776598	0.738698
604	16014	Michoacán de Ocampo	Coahuayana	18	0.700047	Occidente	Western	0.0153558	0.173449	0.0147816	0.30218	0.0803571	0.269162	0.397893	0.268587	0.397319
1131	22005	Querétaro	Colón	18	0.729909	Occidente	Western	0.021991	0.415224	0.0125492	0.542905	0.133929	0.571143	0.698824	0.561701	0.689382
120	7071	Chiapas	Villa Comaltitlán	19	0.593078	Suroeste	Southeastern	0.0200086	0.282138	0.0200057	0.335622	0.0625	0.364646	0.418131	0.364644	0.418128
160	8001	Chihuahua	Ahumada	19	0.792422	Noroeste	Northeastern	0.0188405	0.90151	0.0180706	0.974054	0.0714286	0.991779	1.06432	0.991009	1.06355
235	10016	Durango	Nombre de Dios	19	0.946227	Noroeste	Northeastern	0.0239291	0.681995	0.030019	0.748445	0.0535714	0.759496	0.825946	0.765586	0.832036
411	14029	Jalisco	Cuquío	19	0.956572	Occidente	Western	0.0121265	0.281815	0.0116536	0.584378	0.0446429	0.338585	0.641148	0.338112	0.640675
507	15027	México	Chapultepec	19	1.07843	Centro_Sur	South Central	0.00963218	0.535871	0.00923751	0.584378	0.0714286	0.616932	0.665439	0.616537	0.665044
521	15045	México	Jilotepec	19	0.557161	Centro_Sur	South Central	0.0177685	0.54537	0.0329267	0.59755	0.160714	0.723853	0.776033	0.739011	0.791191
536	15062	México	Ocoyoacac	19	0.581198	Centro_Sur	South Central	0.0173369	0.527811	0.0445122	0.587292	0.1875	0.732648	0.792129	0.759823	0.819304
583	15115	México	Xonacatlán	19	0.546446	Centro_Sur	South Central	0.0441203	0.548632	0.0323242	0.584378	0.160714	0.753467	0.789213	0.74167	0.777417
664	16084	Michoacán de Ocampo	Tangamandapio	19	0.571102	Occidente	Western	0.0372921	0.281815	0.0360339	0.526258	0.125	0.444107	0.68855	0.442849	0.687292
768	19029	Nuevo León	Hualahuises	19	0.902874	Noreste	Northeastern	0.0271858	0.548632	0.0262411	0.584378	0.0535714	0.629389	0.665136	0.628444	0.664191
800	20025	Oaxaca	Chahuites	19	0.743384	Suroeste	Southwestern	0.0178863	0.353815	0.0184583	0.470356	0.0714286	0.44313	0.559671	0.443702	0.560243
1188	24045	San Luis Potosí	Venado	19	0.748433	Centro_Norte	North Central	0.0259734	0.5412	0.0250661	0.698127	0.0535714	0.620744	0.777672	0.619837	0.776765
1306	28030	Tamaulipas	Padilla	19	0.889464	Noreste	Northwestern	0.0300657	0.643879	0.0268115	0.573476	0.0625	0.736445	0.666042	0.733191	0.662787
1314	28039	Tamaulipas	Tula	19	0.616436	Noreste	Northwestern	0.0725998	0.548632	0.0405303	0.584501	0.0714286	0.69266	0.728529	0.660591	0.696459
1343	29031	Tlaxcala	Tetla de la Solidaridad	19	0.212951	Este	Eastern	0.0373129	0.681324	0.0764103	0.58419	0.133929	0.852566	0.755432	0.891663	0.794529
1505	31004	Yucatán	Baca	19	0.70385	Sureste	Southeastern	0.0344535	0.264004	0.0332802	0.125461	0.0446429	0.3431	0.204557	0.341927	0.203384
1506	31006	Yucatán	Buctzotz	19	0.746714	Sureste	Southeastern	0.024714	0.234736	0.0238462	0.153197	0.0625	0.32195	0.240411	0.321082	0.239543
36	5012	Coahuila de Zaragoza	Guerrero	20	0.68025	Noreste	Northeastern	0.0323279	0.695957	0.0308829	0.742648	0	0.728284	0.774976	0.726839	0.773531
187	8034	Chihuahua	Ignacio Zaragoza	20	0.656942	Noroeste	Northeastern	0.00522901	0.94776	0.00550579	0.99226	0.0267857	0.979775	1.02427	0.980052	1.02455
207	8062	Chihuahua	Saucillo	20	0.660442	Noroeste	Northeastern	0.0176162	0.904397	0.0169711	0.903502	0.0892857	1.0113	1.0104	1.01065	1.00976
362	13050	Hidalgo	Progreso de Obregón	20	0.581381	Este	Eastern	0.0352441	0.548632	0.0340538	0.613124	0.107143	0.691019	0.755511	0.689829	0.754321
383	13076	Hidalgo	Tula de Allende	20	0.208133	Este	Eastern	0.0756376	0.567885	0.0895951	0.595149	0.223214	0.866737	0.894	0.880694	0.907958
467	14101	Jalisco	Tonalá	20	0.123182	Occidente	Western	0.174909	0.280083	0.110703	0.573275	0.571429	1.02642	1.31961	0.962214	1.25541
589	15122	México	Valle de Chalco Solidaridad	20	0.283164	Centro_Sur	South Central	0.0439836	0.615746	0.0425113	0.613879	0.482143	1.14187	1.14001	1.1404	1.13853
625	16037	Michoacán de Ocampo	Huaniqueo	20	1.02931	Occidente	Western	0.0090401	0.194116	0.00858767	0.470339	0.0267857	0.229942	0.506164	0.229489	0.505712
1004	20550	Oaxaca	San Jerónimo Tlacochahuaya	20	0.761877	Suroeste	Southwestern	0.0111412	0.46399	0.0106931	0.525908	0.0446429	0.519774	0.581692	0.519326	0.581244
29	5003	Coahuila de Zaragoza	Allende	21	0.631869	Noreste	Northeastern	0.0370696	0.730622	0.0358142	0.760302	0.107143	0.874835	0.904514	0.87358	0.903259
156	7114	Chiapas	Benemérito de las Américas	21	1.13563	Suroeste	Southeastern	0.0139321	0.579456	0.0134026	0.585703	0.0714286	0.664816	0.671064	0.664287	0.670534
197	8044	Chihuahua	Matamoros	21	0.928031	Noroeste	Northeastern	0.0250377	0.881472	0.0190927	0.823934	0.0267857	0.933296	0.875757	0.927351	0.869812
390	14002	Jalisco	Acatlán de Juárez	21	0.806973	Occidente	Western	0.0254051	0.28777	0.0164415	0.572212	0.116071	0.429246	0.713688	0.420283	0.704725
565	15094	México	Tepetlixpa	21	0.61352	Centro_Sur	South Central	0.0148332	0.623466	0.0238827	0.617273	0.0892857	0.727585	0.721392	0.736635	0.730441
580	15112	México	Villa del Carbón	21	0.632933	Centro_Sur	South Central	0.00561355	0.548632	0.018978	0.609253	0.107143	0.661388	0.72201	0.674753	0.735374
1292	28013	Tamaulipas	Güémez	21	1.2593	Noreste	Northwestern	0.0163043	0.640255	0.0131621	0.566011	0.0178571	0.674416	0.600173	0.671274	0.59703
1327	29010	Tlaxcala	Chiautempan	21	0.269407	Este	Eastern	0.0134582	0.664612	0.0129384	0.591255	0.205357	0.883427	0.810071	0.882907	0.809551
1346	29034	Tlaxcala	Tlaxco	21	0.404692	Este	Eastern	0.0102456	0.654702	0.00984131	0.572361	0.133929	0.798876	0.716536	0.798472	0.716131
1542	31057	Yucatán	Panabá	21	1.63227	Sureste	Southeastern	0.0131502	0.276248	0.0126451	0.112803	0.0446429	0.334041	0.170596	0.333536	0.170091
1584	32006	Zacatecas	Cañitas de Felipe Pescador	21	1.31052	Centro_Norte	North Central	0.0206872	0.666455	0.0199524	0.807161	0.0535714	0.740714	0.881419	0.739979	0.880685
158	7116	Chiapas	Marqués de Comillas	22	1.41821	Suroeste	Southeastern	0.0021388	0.68204	0.00197922	0.615181	0.0267857	0.710965	0.644106	0.710805	0.643946
331	13002	Hidalgo	Acaxochitlán	22	0.366792	Este	Eastern	0.0198642	0.666461	0.0605937	0.57753	0.107143	0.793468	0.704538	0.834198	0.745267
394	14006	Jalisco	Ameca	22	0.589119	Occidente	Western	0.050544	0.281815	0.0496876	0.572379	0.160714	0.493074	0.783637	0.492217	0.782781
434	14059	Jalisco	Mazamitla	22	1.29525	Occidente	Western	0.0214924	0.281815	0.0309251	0.530721	0.0625	0.365808	0.614713	0.37524	0.624146
456	14088	Jalisco	Tecolotlán	22	0.741566	Occidente	Western	0.0410544	0.281815	0.0277569	0.525737	0.0714286	0.394298	0.63822	0.381001	0.624923
606	16016	Michoacán de Ocampo	Coeneo	22	1.16441	Occidente	Western	0.0100448	0.281815	0.00963715	0.496229	0.0535714	0.345432	0.559845	0.345024	0.559437
626	16038	Michoacán de Ocampo	Huetamo	22	0.512815	Occidente	Western	0.0180273	0.344428	0.0173693	0.488829	0.116071	0.478527	0.622928	0.477869	0.62227
670	16090	Michoacán de Ocampo	Tingambato	22	0.806276	Occidente	Western	0.0381194	0.281815	0.0368632	0.469048	0.0892857	0.40922	0.596453	0.407964	0.595197
963	20427	Oaxaca	Santa María Petapa	22	1.31336	Suroeste	Southwestern	0.00981386	0.523893	0.0094135	0.588713	0.0625	0.596207	0.661027	0.595806	0.660627
1160	24010	San Luis Potosí	Ciudad del Maíz	22	0.96854	Centro_Norte	North Central	0.0187239	0.478271	0.0183918	0.591889	0.0892857	0.58628	0.699899	0.585948	0.699567
1172	24025	San Luis Potosí	Salinas	22	0.907008	Centro_Norte	North Central	0.0345451	0.52689	0.0341305	0.70166	0.107143	0.668578	0.843348	0.668164	0.842934
1177	24032	San Luis Potosí	Santa María del Río	22	0.950871	Centro_Norte	North Central	0.0396339	0.387251	0.0200077	0.584769	0.0892857	0.516171	0.713688	0.496545	0.694062
1234	26026	Sonora	Etchojoa	22	0.435301	Noroeste	Northeastern	0.0449072	0.515197	0.0455302	0.623255	0.133929	0.694033	0.802091	0.694656	0.802714
1286	28007	Tamaulipas	Camargo	22	0.582027	Noreste	Northwestern	0.0373881	0.737125	0.0359395	0.640607	0.0714286	0.845942	0.749423	0.844493	0.747975
1405	30061	Veracruz de Ignacio de la Llave	Las Choapas	22	0.326767	Sureste	Southeastern	0.0681555	0.427109	0.0798007	0.53042	0.169643	0.664907	0.768218	0.676553	0.779863
1560	31081	Yucatán	Tekom	22	1.50497	Sureste	Southeastern	0.0103538	0.414526	0.00993647	0.230931	0.0267857	0.451666	0.26807	0.451249	0.267653
1606	32047	Zacatecas	Teúl de González Ortega	22	1.07494	Centro_Norte	North Central	0.00271941	0.281815	0.00254162	0.584378	0.0357143	0.320249	0.622812	0.320071	0.622634
67	6009	Colima	Tecomán	23	0.36338	Occidente	Western	0.0714441	0.230176	0.0702731	0.350542	0.258929	0.560549	0.680915	0.559378	0.679744
115	7064	Chiapas	Oxchuc	23	0.74972	Suroeste	Southeastern	0.0275867	0.53637	0.0298463	0.636008	0.0892857	0.653242	0.75288	0.655502	0.75514
247	10035	Durango	Tepehuanes	23	0.808377	Noroeste	Northeastern	0.0190285	0.752106	0.020069	0.732459	0.0446429	0.815778	0.79613	0.816818	0.797171
310	12048	Guerrero	Petatlán	23	0.558009	Suroeste	Southwestern	0.0435385	0.172232	0.0420817	0.280272	0.133929	0.349699	0.45774	0.348242	0.456283
379	13069	Hidalgo	Tizayuca	23	0.243516	Este	Eastern	0.0233978	0.575122	0.0233815	0.595829	0.3125	0.91102	0.931727	0.911004	0.931711
629	16043	Michoacán de Ocampo	Jacona	23	0.452417	Occidente	Western	0.0708706	0.264314	0.0427695	0.52494	0.196429	0.531613	0.792239	0.503512	0.764138
669	16089	Michoacán de Ocampo	Tepalcatepec	23	0.638698	Occidente	Western	0.0149371	0.281815	0.014376	0.467096	0.0982143	0.394967	0.580248	0.394406	0.579687
823	20066	Oaxaca	Santiago Niltepec	23	1.4322	Suroeste	Southwestern	0.00168214	0.415224	0.00153688	0.525737	0.0357143	0.45262	0.563134	0.452475	0.562988
1583	32005	Zacatecas	Calera	23	0.524564	Centro_Norte	North Central	0.0626777	0.559837	0.0605636	0.759547	0.160714	0.783229	0.982939	0.781115	0.980824
1608	32051	Zacatecas	Villa de Cos	23	0.543794	Centro_Norte	North Central	0.050504	0.588553	0.0488437	0.756578	0.107143	0.746199	0.914225	0.744539	0.912565
272	11037	Guanajuato	Silao de la Victoria	24	0.298058	Centro_Norte	North Central	0.0163919	0.193657	0.0162756	0.522551	0.276786	0.486834	0.815729	0.486718	0.815612
573	15103	México	Tlalmanalco	24	0.826593	Centro_Sur	South Central	0.0166568	0.648907	0.0543989	0.611632	0.160714	0.826278	0.789003	0.86402	0.826746
627	16039	Michoacán de Ocampo	Huiramba	24	1.29133	Occidente	Western	0.00286794	0.236061	0.00268549	0.467096	0.0357143	0.274643	0.505679	0.27446	0.505496
656	16075	Michoacán de Ocampo	Los Reyes	24	0.582076	Occidente	Western	0.0425876	0.272708	0.0406928	0.520467	0.196429	0.511724	0.759483	0.50983	0.757588
1037	21045	Puebla	Chalchicomula de Sesma	24	0.785901	Este	Eastern	0.0430308	0.664319	0.0415884	0.576589	0.133929	0.841278	0.753548	0.839836	0.752106
1128	22001	Querétaro	Amealco de Bonfil	24	1.86403	Occidente	Western	0.00950309	0.415224	0.00911248	0.579813	0.0803571	0.505084	0.669673	0.504693	0.669283
7	1008	Aguascalientes	San José de Gracia	25	1.88562	Centro_Norte	North Central	0.0100399	0.415224	0.00963241	0.649591	0.0446429	0.469906	0.704273	0.469499	0.703866
206	8060	Chihuahua	Santa Bárbara	25	1.46131	Noroeste	Northeastern	0.0100809	0.948857	0.00967215	0.818943	0.0714286	1.03037	0.900452	1.02996	0.900043
233	10014	Durango	Mezquital	25	1.11898	Noroeste	Northeastern	0.0171911	0.548632	0.0165593	0.70166	0.0178571	0.58368	0.736709	0.583048	0.736077
339	13013	Hidalgo	Atotonilco de Tula	25	0.385768	Este	Eastern	0.00601319	0.54959	0.0256842	0.590487	0.169643	0.725246	0.766143	0.744917	0.785814
414	14033	Jalisco	Degollado	25	0.822547	Occidente	Western	0.0233188	0.25402	0.02188	0.568372	0.0803571	0.357696	0.672048	0.356257	0.67061
553	15082	México	Tejupilco	25	1.08736	Centro_Sur	South Central	0.00560332	0.417408	0.0123398	0.526725	0.142857	0.565868	0.675186	0.572604	0.681922
702	17015	Morelos	Miacatlán	25	1.33884	Centro_Sur	South Central	0.0164887	0.54893	0.015879	0.584509	0.0625	0.627918	0.663498	0.627309	0.662888
778	19042	Nuevo León	Los Ramones	25	2.11102	Noreste	Northeastern	0.00277973	0.565211	0.00260004	0.613562	0.00892857	0.57692	0.62527	0.57674	0.62509
825	20068	Oaxaca	Ocotlán de Morelos	25	0.51529	Suroeste	Southwestern	0.0261642	0.461532	0.0252617	0.498864	0.0982143	0.585911	0.623242	0.585008	0.62234
826	20073	Oaxaca	Putla Villa de Guerrero	25	1.31705	Suroeste	Southwestern	0.0354583	0.479018	0.0148817	0.49375	0.0803571	0.594833	0.609566	0.574256	0.588989
1012	20560	Oaxaca	Villa Díaz Ordaz	25	0.755183	Suroeste	Southwestern	0.00595096	0.54091	0.00567178	0.547291	0.0535714	0.600432	0.606813	0.600153	0.606534
1053	21076	Puebla	Hueytamalco	25	1.14802	Este	Eastern	0.00924887	0.548632	0.00886623	0.463022	0.0535714	0.611452	0.525842	0.61107	0.52546
1065	21110	Puebla	Palmar de Bravo	25	0.327899	Este	Eastern	0.0708937	0.68703	0.0671226	0.586573	0.160714	0.918638	0.818181	0.914867	0.81441
1067	21113	Puebla	Piaxtla	25	1.37186	Este	Eastern	0.020952	0.753354	0.0195521	0.626882	0.00892857	0.783234	0.656762	0.781834	0.655363
1106	21177	Puebla	Tlacotepec de Benito Juárez	25	0.280077	Este	Eastern	0.0701137	0.68204	0.0691155	0.594015	0.142857	0.895011	0.806986	0.894013	0.805988
1495	30204	Veracruz de Ignacio de la Llave	Agua Dulce	25	0.448535	Sureste	Southeastern	0.0885237	0.536374	0.0979195	0.523483	0.151786	0.776684	0.763792	0.78608	0.773188
1499	30208	Veracruz de Ignacio de la Llave	Carlos A. Carrillo	25	0.875421	Sureste	Southeastern	0.0245286	0.521257	0.0236666	0.500631	0.0982143	0.643999	0.623374	0.643137	0.622512
1607	32049	Zacatecas	Valparaíso	25	1.06878	Centro_Norte	North Central	0.0134476	0.539208	0.0142658	0.697518	0.0892857	0.641941	0.800251	0.64276	0.80107
268	11028	Guanajuato	Salvatierra	26	0.408515	Centro_Norte	North Central	0.0906146	0.281138	0.0862847	0.515285	0.196429	0.568181	0.802328	0.563852	0.797998
277	11042	Guanajuato	Valle de Santiago	26	0.467062	Centro_Norte	North Central	0.0801965	0.273802	0.0589775	0.524275	0.214286	0.568285	0.818757	0.547066	0.797538
313	12051	Guerrero	Quechultenango	26	1.72939	Suroeste	Southwestern	0.0112986	0.548632	0.0102781	0.525737	0.0714286	0.631359	0.608464	0.630339	0.607444
622	16034	Michoacán de Ocampo	Hidalgo	26	0.304167	Occidente	Western	0.0105464	0.393212	0.0783838	0.521707	0.232143	0.635901	0.764396	0.703739	0.832233
641	16058	Michoacán de Ocampo	Nuevo Parangaricutiro	26	1.46067	Occidente	Western	0.0393888	0.281815	0.0476848	0.495212	0.0982143	0.419419	0.632815	0.427714	0.641111
653	16072	Michoacán de Ocampo	Queréndaro	26	1.04408	Occidente	Western	0.0130744	0.281815	0.0125718	0.472319	0.0714286	0.366318	0.556822	0.365816	0.55632
902	20277	Oaxaca	Villa Sola de Vega	26	2.31711	Suroeste	Southwestern	0.00486285	0.415224	0.00461781	0.461222	0.0267857	0.446872	0.492871	0.446627	0.492626
1143	22018	Querétaro	Tolimán	26	0.952853	Occidente	Western	0.00323564	0.415183	0.00304164	0.544074	0.0803571	0.498775	0.627667	0.498581	0.627473
1354	29043	Tlaxcala	Yauhquemehcan	26	0.469601	Este	Eastern	0.0204968	0.662974	0.0512471	0.61028	0.151786	0.835257	0.782562	0.866007	0.813312
1470	30160	Veracruz de Ignacio de la Llave	Álamo Temapache	26	0.695792	Sureste	Southeastern	0.0299793	0.564862	0.0289463	0.474528	0.142857	0.737699	0.647364	0.736666	0.646331
208	8063	Chihuahua	Temósachic	27	1.15138	Noroeste	Northeastern	0.0306189	0.977048	0.0295828	0.948617	0.0178571	1.02552	0.997093	1.02449	0.996057
472	14108	Jalisco	Tuxpan	27	0.839894	Occidente	Western	0.0212666	0.281815	0.0205293	0.499466	0.133929	0.437011	0.654661	0.436273	0.653923
486	15003	México	Aculco	27	0.759764	Centro_Sur	South Central	0.00762201	0.474718	0.00729041	0.584378	0.0446429	0.526983	0.636643	0.526652	0.636312
721	18001	Nayarit	Acaponeta	27	1.58471	Occidente	Western	0.0168706	0.336749	0.0146865	0.491243	0.107143	0.460763	0.615256	0.458578	0.613072
578	15109	México	Tultitlán	28	0.205744	Centro_Sur	South Central	0.096707	0.641197	0.106177	0.624071	0.553571	1.29148	1.27435	1.30095	1.28382
684	16110	Michoacán de Ocampo	Zinapécuaro	28	0.639763	Occidente	Western	0.0571684	0.312238	0.0564585	0.521494	0.107143	0.476549	0.685806	0.47584	0.685096
1564	31085	Yucatán	Temozón	28	0.933262	Sureste	Southeastern	0.0245691	0.362501	0.0237059	0.185425	0.0714286	0.458499	0.281422	0.457636	0.280559
85	7020	Chiapas	La Concordia	29	0.770907	Suroeste	Southeastern	0.0215681	0.415224	0.020799	0.490095	0.0982143	0.535006	0.609877	0.534237	0.609108
185	8031	Chihuahua	Guerrero	29	0.59547	Noroeste	Northeastern	0.033546	0.939445	0.0321137	0.901781	0.107143	1.08013	1.04247	1.0787	1.04104
802	20030	Oaxaca	El Espinal	29	1.29113	Suroeste	Southwestern	0.0199309	0.423029	0.0192131	0.503878	0.0625	0.505459	0.586309	0.504742	0.585591
1001	20545	Oaxaca	Teotitlán de Flores Magón	29	1.03462	Suroeste	Southwestern	0.0226994	0.632218	0.0201568	0.589353	0.0625	0.717417	0.674552	0.714875	0.67201
1435	30112	Veracruz de Ignacio de la Llave	Naolinco	29	1.28807	Sureste	Southeastern	0.00276186	0.529154	0.00258273	0.427277	0.0714286	0.603344	0.501467	0.603165	0.501288
1455	30135	Veracruz de Ignacio de la Llave	Rafael Delgado	29	1.01536	Sureste	Southeastern	0.0145241	0.607514	0.013976	0.55162	0.107143	0.729181	0.673287	0.728633	0.672738
1460	30143	Veracruz de Ignacio de la Llave	Santiago Tuxtla	29	1.41822	Sureste	Southeastern	0.0182264	0.524015	0.0175495	0.495175	0.125	0.667241	0.638401	0.666564	0.637724
1497	30206	Veracruz de Ignacio de la Llave	Nanchital de Lázaro Cárdenas del Río	29	0.848043	Sureste	Southeastern	0.0175949	0.475525	0.0266466	0.530347	0.125	0.61812	0.672942	0.627172	0.681993
39	5017	Coahuila de Zaragoza	Matamoros	30	0.436807	Noreste	Northeastern	0.032652	0.492978	0.0316212	0.74122	0.223214	0.748844	0.997086	0.747813	0.996055
78	7013	Chiapas	Bochil	30	2.1864	Suroeste	Southeastern	0.00268914	0.548632	0.00635055	0.619687	0.0892857	0.640607	0.711661	0.644268	0.715323
615	16025	Michoacán de Ocampo	Chilchota	30	0.867966	Occidente	Western	0.0197543	0.210574	0.0286926	0.494422	0.133929	0.364257	0.648105	0.373195	0.657043
712	17025	Morelos	Tlaquiltenango	30	0.979688	Centro_Sur	South Central	0.00396857	0.636215	0.00392602	0.609335	0.0982143	0.738398	0.711518	0.738356	0.711475
752	19013	Nuevo León	China	30	0.636934	Noreste	Northeastern	0.0546873	0.62812	0.062487	0.619318	0.0625	0.745307	0.736505	0.753107	0.744305
865	20174	Oaxaca	Ánimas Trujano	30	1.62252	Suroeste	Southwestern	0.00053141	0.478124	0.000422253	0.525737	0.0357143	0.51437	0.561983	0.51426	0.561874
1436	30114	Veracruz de Ignacio de la Llave	Nautla	30	3.11434	Sureste	Southeastern	0.000301004	0.491354	0.000197974	0.349821	0.0357143	0.527369	0.385836	0.527266	0.385733
1543	31058	Yucatán	Peto	30	0.848468	Sureste	Southeastern	0.01439	0.310318	0.0138612	0.232532	0.107143	0.431851	0.354065	0.431322	0.353536
63	6005	Colima	Cuauhtémoc	31	1.27175	Occidente	Western	0.0538268	0.279924	0.0520849	0.449825	0.116071	0.449822	0.619723	0.44808	0.617981
103	7046	Chiapas	Jiquipilas	31	0.96662	Suroeste	Southeastern	0.0274923	0.476252	0.0265374	0.567381	0.0892857	0.59303	0.684159	0.592075	0.683204
154	7109	Chiapas	Yajalón	31	1.66376	Suroeste	Southeastern	0.0161666	0.548632	0.0151751	0.643019	0.107143	0.671941	0.766329	0.67095	0.765337
439	14065	Jalisco	Pihuamo	31	1.78766	Occidente	Western	0.0175071	0.281815	0.0168654	0.467096	0.0535714	0.352894	0.538175	0.352252	0.537533
450	14082	Jalisco	Sayula	31	0.666302	Occidente	Western	0.045126	0.281815	0.0369629	0.53533	0.151786	0.478727	0.732242	0.470564	0.724079
514	15035	México	Huehuetoca	31	0.402068	Centro_Sur	South Central	0.0405574	0.557222	0.0958903	0.589264	0.3125	0.910279	0.942321	0.965612	0.997654
628	16040	Michoacán de Ocampo	Indaparapeo	31	0.885072	Occidente	Western	0.0094444	0.281815	0.00905563	0.52308	0.0803571	0.371617	0.612881	0.371228	0.612493
728	18008	Nayarit	Xalisco	31	1.01459	Occidente	Western	0.0228037	0.281815	0.0214583	0.482375	0.1875	0.492119	0.692679	0.490774	0.691333
1336	29021	Tlaxcala	Nanacamilpa de Mariano Arista	31	1.24772	Este	Eastern	0.00999273	0.665401	0.00958676	0.620208	0.0892857	0.76468	0.719486	0.764274	0.71908
1443	30122	Veracruz de Ignacio de la Llave	Pajapan	31	1.17201	Sureste	Southeastern	0.0227409	0.457999	0.021935	0.485899	0.0714286	0.552169	0.580068	0.551363	0.579262
1514	31019	Yucatán	Chemax	31	0.752481	Sureste	Southeastern	0.0473754	0.303041	0.0457967	0.13949	0.125	0.475416	0.311865	0.473837	0.310287
1590	32017	Zacatecas	Guadalupe	31	0.308977	Centro_Norte	North Central	0.0264761	0.544324	0.041465	0.726641	0.348214	0.919014	1.10133	0.934003	1.11632
59	6001	Colima	Armería	32	1.14321	Occidente	Western	0.0413504	0.211174	0.0407051	0.347807	0.116071	0.368596	0.505229	0.367951	0.504584
66	6008	Colima	Minatitlán	32	1.8142	Occidente	Western	0.0173752	0.216988	0.0167376	0.438601	0.0535714	0.287935	0.509547	0.287297	0.50891
960	20421	Oaxaca	Santa María Mixtequilla	32	2.17091	Suroeste	Southwestern	0.00972438	0.415224	0.00818971	0.520408	0.0357143	0.460662	0.565846	0.459128	0.564312
1179	24035	San Luis Potosí	Soledad de Graciano Sánchez	32	0.316392	Centro_Norte	North Central	0.0178442	0.415224	0.0275137	0.639344	0.4375	0.870568	1.09469	0.880237	1.10436
1557	31078	Yucatán	Tekantó	32	1.05433	Sureste	Southeastern	0.0219802	0.311071	0.0211981	0.169125	0.0357143	0.368766	0.22682	0.367984	0.226038
1596	32031	Zacatecas	Monte Escobedo	32	1.57521	Centro_Norte	North Central	0.00999428	0.415224	0.00958826	0.64329	0.0357143	0.460932	0.688998	0.460526	0.688592
117	7068	Chiapas	Pichucalco	33	1.5738	Suroeste	Southeastern	0.00620586	0.548628	0.005524	0.588494	0.0892857	0.644119	0.683986	0.643437	0.683304
129	7081	Chiapas	Simojovel	33	2.13886	Suroeste	Southeastern	0.00982137	0.533584	0.00651123	0.6132	0.107143	0.650548	0.730164	0.647238	0.726854
305	12039	Guerrero	Juan R. Escudero	33	1.80097	Suroeste	Southwestern	0.02687	0.476172	0.0259345	0.467096	0.0803571	0.583399	0.574323	0.582463	0.573388
438	14064	Jalisco	Ojuelos de Jalisco	33	0.881157	Occidente	Western	0.00749777	0.372812	0.0167942	0.624377	0.107143	0.487453	0.739018	0.496749	0.748314
726	18006	Nayarit	Ixtlán del Río	33	1.41301	Occidente	Western	0.0277226	0.281985	0.0267604	0.543994	0.125	0.434707	0.696716	0.433745	0.695754
1016	21003	Puebla	Acatlán	33	0.821964	Este	Eastern	0.0219552	0.688882	0.0211739	0.61847	0.116071	0.826908	0.756497	0.826127	0.755716
1598	32036	Zacatecas	Ojocaliente	33	1.15164	Centro_Norte	North Central	0.0108029	0.443603	0.0103715	0.706366	0.116071	0.570477	0.83324	0.570046	0.832808
6	1007	Aguascalientes	Rincón de Romos	34	1.14347	Centro_Norte	North Central	0.0258183	0.41512	0.0249158	0.648727	0.160714	0.601653	0.835259	0.60075	0.834357
1168	24021	San Luis Potosí	Mexquitic de Carmona	34	1.09748	Centro_Norte	North Central	0.020266	0.450362	0.0383971	0.650857	0.0446429	0.51527	0.715766	0.533402	0.733897
1230	26020	Sonora	Carbó	34	1.6675	Noroeste	Northeastern	0.0106925	0.747459	0.0102646	0.871009	0.0446429	0.802794	0.926345	0.802366	0.925917
1257	26058	Sonora	Santa Ana	34	1.04802	Noroeste	Northeastern	0.0307575	0.815449	0.0297001	0.877584	0.0803571	0.926563	0.988698	0.925506	0.987641
1397	30048	Veracruz de Ignacio de la Llave	Cosoleacaque	35	0.403453	Sureste	Southeastern	0.0222511	0.578178	0.0243884	0.565979	0.25	0.850429	0.83823	0.852566	0.840367
105	7048	Chiapas	Juárez	36	1.08176	Suroeste	Southeastern	0.0152075	0.529191	0.0152639	0.625473	0.0625	0.606898	0.703181	0.606954	0.703237
163	8005	Chihuahua	Ascensión	36	0.651464	Noroeste	Northeastern	0.0562721	0.938965	0.0544143	0.983881	0.107143	1.10238	1.1473	1.10052	1.14544
192	8039	Chihuahua	López	36	1.36747	Noroeste	Northeastern	0.00953458	0.901959	0.00914298	0.862998	0.0267857	0.93828	0.899319	0.937888	0.898927
555	15084	México	Temascalapa	36	0.56693	Centro_Sur	South Central	0.0509981	0.612973	0.036744	0.594137	0.133929	0.7979	0.779063	0.783646	0.764809
631	16045	Michoacán de Ocampo	Jiquilpan	36	0.825847	Occidente	Western	0.0527501	0.271069	0.0522579	0.535043	0.116071	0.43989	0.703865	0.439398	0.703373
1189	24046	San Luis Potosí	Villa de Arriaga	36	2.06889	Centro_Norte	North Central	0.0201403	0.415224	0.019416	0.643019	0.0535714	0.488935	0.716731	0.488211	0.716007
1243	26036	Sonora	Magdalena	36	0.803137	Noroeste	Northeastern	0.0445448	0.877238	0.0359791	0.888028	0.133929	1.05571	1.0665	1.04715	1.05794
1573	31097	Yucatán	Tunkás	36	1.68661	Sureste	Southeastern	0.0212938	0.347439	0.0205332	0.202737	0.0267857	0.395519	0.250816	0.394758	0.250056
236	10017	Durango	Ocampo	37	1.32619	Noroeste	Northeastern	0.0234697	0.936042	0.0228866	0.855981	0.0357143	0.995226	0.915165	0.994643	0.914581
266	11023	Guanajuato	Pénjamo	37	0.495925	Centro_Norte	North Central	0.0325273	0.180495	0.0227007	0.512738	0.1875	0.400522	0.732765	0.390696	0.722938
676	16098	Michoacán de Ocampo	Tuxpan	37	1.19647	Occidente	Western	0.00516387	0.362556	0.004881	0.529159	0.0625	0.43022	0.596823	0.429937	0.59654
1493	30201	Veracruz de Ignacio de la Llave	Zongolica	37	2.87586	Sureste	Southeastern	0.0150403	0.584875	0.014476	0.541668	0.0625	0.662415	0.619208	0.661851	0.618644
73	7007	Chiapas	Amatenango del Valle	38	1.16166	Suroeste	Southeastern	0.0258843	0.544454	0.0139612	0.583279	0.0535714	0.62391	0.662734	0.611987	0.650811
89	7025	Chiapas	Chapultenango	38	1.80196	Suroeste	Southeastern	0.00772657	0.548632	0.00739169	0.619727	0.0357143	0.592073	0.663168	0.591738	0.662833
100	7041	Chiapas	La Independencia	38	0.98219	Suroeste	Southeastern	0.0398163	0.548632	0.0384747	0.583683	0.0892857	0.677734	0.712785	0.676392	0.711444
665	16085	Michoacán de Ocampo	Tangancícuaro	38	1.19734	Occidente	Western	0.029131	0.252641	0.0215804	0.525654	0.116071	0.397843	0.670857	0.390292	0.663306
1251	26047	Sonora	Pitiquito	38	1.33362	Noroeste	Northeastern	0.0627293	0.689416	0.0606689	0.771107	0.0625	0.814645	0.896337	0.812585	0.894276
1304	28028	Tamaulipas	Nuevo Morelos	38	1.2682	Noreste	Northwestern	0.00896192	0.548632	0.00858828	0.580201	0.0267857	0.58438	0.615948	0.584006	0.615575
232	10013	Durango	Mapimí	39	1.03463	Noroeste	Northeastern	0.079325	0.626733	0.0655794	0.796172	0.107143	0.813201	0.98264	0.799456	0.968894
281	12003	Guerrero	Ajuchitlán del Progreso	39	0.694515	Suroeste	Southwestern	0.0232396	0.367772	0.0223929	0.501197	0.0803571	0.471369	0.604794	0.470522	0.603947
384	13077	Hidalgo	Tulancingo de Bravo	39	0.322918	Este	Eastern	0.0309275	0.62412	0.0465989	0.584292	0.303571	0.958619	0.918791	0.97429	0.934462
475	14114	Jalisco	Villa Corona	39	1.26356	Occidente	Western	0.0171263	0.281815	0.0151267	0.565324	0.0982143	0.397156	0.680665	0.395156	0.678665
725	18005	Nayarit	Huajicori	39	2.26739	Occidente	Western	0.0101817	0.368074	0.00976976	0.505012	0.0357143	0.41397	0.550908	0.413558	0.550496
991	20523	Oaxaca	Santo Domingo Yanhuitlán	39	1.91519	Suroeste	Southwestern	0.013431	0.548632	0.0129172	0.584378	0.00892857	0.570992	0.606738	0.570478	0.606224
1117	21197	Puebla	Xicotepec	39	1.04165	Este	Eastern	0.00510879	0.581791	0.00404457	0.525737	0.178571	0.765471	0.709418	0.764407	0.708353
1558	31079	Yucatán	Tekax	39	0.868115	Sureste	Southeastern	0.0267901	0.406937	0.0259379	0.290244	0.133929	0.567655	0.450963	0.566803	0.450111
186	8032	Chihuahua	Hidalgo del Parral	40	0.44137	Noroeste	Northeastern	0.0998522	0.904755	0.0579515	0.819857	0.267857	1.27246	1.18757	1.23056	1.14567
500	15019	México	Capulhuac	40	1.06425	Centro_Sur	South Central	0.00764549	0.548635	0.0169373	0.594925	0.142857	0.699137	0.745427	0.708429	0.754719
888	20243	Oaxaca	San Martín Tilcajete	40	1.31967	Suroeste	Southwestern	0.0110163	0.534795	0.0105803	0.525737	0.0178571	0.563668	0.554611	0.563232	0.554175
1020	21012	Puebla	Aljojuca	40	1.11454	Este	Eastern	0.0272004	0.548632	0.0286601	0.525737	0.0357143	0.611547	0.588652	0.613006	0.590112
1039	21047	Puebla	Chiautla	40	0.625795	Este	Eastern	0.0573068	0.68204	0.0557064	0.628817	0.0982143	0.837561	0.784338	0.835961	0.782737
1241	26034	Sonora	Huépac	40	1.72416	Noroeste	Northeastern	0.00332598	0.815449	0.00312915	0.903718	0	0.818775	0.907044	0.818578	0.906848
1451	30131	Veracruz de Ignacio de la Llave	Poza Rica de Hidalgo	40	0.30452	Sureste	Southeastern	0.0516631	0.532794	0.0401918	0.456846	0.339286	0.923743	0.847795	0.912272	0.836324
1601	32040	Zacatecas	Sain Alto	40	1.31651	Centro_Norte	North Central	0.0200636	0.68204	0.0193505	0.760302	0.0446429	0.746747	0.825008	0.746034	0.824295
22	4006	Campeche	Hopelchén	41	0.839369	Sureste	Southeastern	0.0420355	0.37737	0.0384076	0.323	0.0982143	0.517619	0.46325	0.513991	0.459622
177	8020	Chihuahua	Chínipas	41	2.63082	Noroeste	Northeastern	0.00527552	0.680763	0.00501754	0.760302	0.0178571	0.703895	0.783434	0.703637	0.783176
397	14010	Jalisco	Atemajac de Brizuela	41	1.99513	Occidente	Western	0.0193945	0.258452	0.0186936	0.530213	0.0535714	0.331418	0.603179	0.330717	0.602478
644	16061	Michoacán de Ocampo	Ocampo	41	1.12523	Occidente	Western	0.0133641	0.415224	0.022489	0.560566	0.0625	0.491088	0.63643	0.500213	0.645555
793	20013	Oaxaca	Ciénega de Zimatlán	41	0.982365	Suroeste	Southwestern	0.0170019	0.426691	0.016376	0.525737	0.0267857	0.470478	0.569525	0.469852	0.568899
814	20052	Oaxaca	Magdalena Tequisistlán	41	2.06518	Suroeste	Southwestern	0.0228984	0.421772	0.0132937	0.486368	0.0357143	0.480385	0.544981	0.47078	0.535376
1042	21053	Puebla	Chignahuapan	41	0.719312	Este	Eastern	0.0107069	0.619592	0.0203189	0.556928	0.133929	0.764227	0.701564	0.773839	0.711176
1519	31027	Yucatán	Dzidzantún	41	1.01008	Sureste	Southeastern	0.0185795	0.251264	0.0179041	0.11525	0.0625	0.332343	0.196329	0.331668	0.195654
1610	32056	Zacatecas	Zacatecas	41	0.47426	Centro_Norte	North Central	0.134706	0.548632	0.0942761	0.713947	0.294643	0.977981	1.1433	0.937551	1.10287
71	7003	Chiapas	Acapetahua	42	1.93843	Suroeste	Southeastern	0.0252234	0.281681	0.0243396	0.349755	0.0535714	0.360476	0.42855	0.359592	0.427666
420	14041	Jalisco	Huejúcar	42	1.15058	Occidente	Western	0.0186507	0.415224	0.0196644	0.643019	0.0357143	0.469589	0.697384	0.470602	0.698398
495	15014	México	Atlacomulco	42	0.56533	Centro_Sur	South Central	0.0498015	0.475322	0.0678507	0.567647	0.205357	0.73048	0.822806	0.748529	0.840855
741	19002	Nuevo León	Agualeguas	42	2.30982	Noreste	Northeastern	0.0215359	0.555332	0.0207678	0.643019	0.0178571	0.594725	0.682412	0.593957	0.681644
957	20416	Oaxaca	Santa María Ixcatlán	42	2.84691	Suroeste	Southwestern	0.00300164	0.68204	0.00281615	0.595435	0	0.685042	0.598436	0.684856	0.598251
1254	26052	Sonora	Sahuaripa	42	2.56555	Noroeste	Northeastern	0.029509	0.844429	0.0284908	0.936225	0.0357143	0.909652	1.00145	0.908634	1.00043
1383	30026	Veracruz de Ignacio de la Llave	Banderilla	42	1.58989	Sureste	Southeastern	0.0214881	0.548632	0.0207215	0.464208	0.116071	0.686191	0.601768	0.685425	0.601001
1474	30168	Veracruz de Ignacio de la Llave	Tequila	42	1.80176	Sureste	Southeastern	0.0125995	0.55114	0.021725	0.532453	0.0446429	0.608383	0.589696	0.617508	0.598821
54	5033	Coahuila de Zaragoza	San Pedro	43	0.676673	Noreste	Northeastern	0.0458688	0.46244	0.0441908	0.722415	0.196429	0.704737	0.964712	0.703059	0.963034
552	15081	México	Tecámac	43	0.218025	Centro_Sur	South Central	0.179965	0.591807	0.169208	0.603636	0.5625	1.33427	1.3461	1.32352	1.33534
647	16064	Michoacán de Ocampo	Parácuaro	43	1.03858	Occidente	Western	0.0360978	0.281393	0.0348729	0.455858	0.0892857	0.406776	0.581242	0.405551	0.580017
1267	27003	Tabasco	Centla	43	0.643522	Sureste	Southeastern	0.0444833	0.397425	0.0798153	0.446258	0.169643	0.611551	0.660384	0.646883	0.695716
25	4009	Campeche	Escárcega	44	0.744357	Sureste	Southeastern	0.0193098	0.423951	0.0189013	0.463997	0.142857	0.586118	0.626164	0.58571	0.625756
1218	26001	Sonora	Aconchi	44	1.89749	Noroeste	Northeastern	0.00652512	0.815449	0.00940513	0.921813	0.0178571	0.839831	0.946195	0.842711	0.949075
1291	28012	Tamaulipas	González	44	0.704558	Noreste	Northwestern	0.0698054	0.544983	0.067523	0.489102	0.125	0.739788	0.683907	0.737506	0.681625
271	11033	Guanajuato	San Luis de la Paz	45	0.594369	Centro_Norte	North Central	0.0745608	0.346997	0.0808516	0.573809	0.196429	0.617986	0.844798	0.624277	0.851089
564	15093	México	Tepetlaoxtoc	45	0.741088	Centro_Sur	South Central	0.021107	0.583771	0.0371981	0.596266	0.116071	0.720949	0.733444	0.73704	0.749535
655	16074	Michoacán de Ocampo	Cojumatlán de Régules	45	1.54458	Occidente	Western	0.00490219	0.281815	0.00465592	0.52764	0.0625	0.349218	0.595042	0.348971	0.594796
1025	21020	Puebla	Atoyatempan	45	1.1458	Este	Eastern	0.0102069	0.732938	0.0098006	0.630334	0.0625	0.805644	0.703041	0.805238	0.702635
1206	25007	Sinaloa	Choix	45	1.79979	Noroeste	Northwestern	0.0176311	0.699457	0.0169855	0.692351	0.0714286	0.788516	0.781411	0.787871	0.780765
1309	28033	Tamaulipas	Río Bravo	45	0.40158	Noreste	Northwestern	0.040821	0.623102	0.0406935	0.524686	0.276786	0.940709	0.842292	0.940582	0.842165
1538	31052	Yucatán	Motul	45	0.822066	Sureste	Southeastern	0.0406005	0.281815	0.0392343	0.1515	0.125	0.447416	0.3171	0.44605	0.315734
42	5020	Coahuila de Zaragoza	Múzquiz	46	0.566915	Noreste	Northeastern	0.101031	0.542802	0.09776	0.698067	0.205357	0.849191	1.00446	0.84592	1.00118
751	19012	Nuevo León	Ciénega de Flores	46	0.991663	Noreste	Northeastern	0.100482	0.419482	0.0892996	0.63968	0.205357	0.725321	0.945519	0.714139	0.934336
817	20059	Oaxaca	Miahuatlán de Porfirio Díaz	46	0.831015	Suroeste	Southwestern	0.0263363	0.414049	0.0254176	0.427252	0.133929	0.574314	0.587517	0.573396	0.586598
1587	32010	Zacatecas	Fresnillo	46	0.388692	Centro_Norte	North Central	0.016407	0.576881	0.0128819	0.750726	0.330357	0.923645	1.09749	0.92012	1.09397
290	12015	Guerrero	Buenavista de Cuéllar	47	1.28267	Suroeste	Southwestern	0.0305629	0.628962	0.0201802	0.604034	0.0535714	0.713097	0.688169	0.702714	0.677786
794	20014	Oaxaca	Ciudad Ixtepec	47	0.794644	Suroeste	Southwestern	0.0171861	0.431538	0.0186131	0.526386	0.125	0.573724	0.668573	0.575151	0.67
811	20044	Oaxaca	Loma Bonita	47	0.876804	Suroeste	Southwestern	0.0483603	0.588705	0.0467435	0.543352	0.133929	0.770994	0.725641	0.769377	0.724024
1507	31008	Yucatán	Calotmul	47	1.82369	Sureste	Southeastern	0.00299895	0.281815	0.00281238	0.11525	0.0267857	0.3116	0.145035	0.311413	0.144848
1404	30059	Veracruz de Ignacio de la Llave	Chinameca	48	1.03311	Sureste	Southeastern	0.000803669	0.672462	0.000732156	0.584358	0.0892857	0.762552	0.674448	0.76248	0.674376
142	7096	Chiapas	Tila	49	1.08039	Suroeste	Southeastern	0.0308948	0.540239	0.0298186	0.634342	0.125	0.696134	0.790237	0.695058	0.789161
491	15010	México	Apaxco	49	1.00691	Centro_Sur	South Central	0.0182919	0.548632	0.0181114	0.612089	0.116071	0.682995	0.746452	0.682815	0.746271
613	16023	Michoacán de Ocampo	Chavinda	49	0.955588	Occidente	Western	0.0314313	0.281815	0.0279263	0.559322	0.0535714	0.366818	0.644325	0.363313	0.64082
744	19005	Nuevo León	Anáhuac	49	1.18988	Noreste	Northeastern	0.0373593	0.596387	0.0360776	0.70118	0.0982143	0.73196	0.836753	0.730679	0.835472
769	19031	Nuevo León	Juárez	49	0.340864	Noreste	Northeastern	0.0967696	0.44496	0.106829	0.603626	0.517857	1.05959	1.21825	1.06965	1.22831
843	20115	Oaxaca	San Bartolo Coyotepec	49	1.19472	Suroeste	Southwestern	0.0101913	0.489547	0.00977721	0.536167	0.0714286	0.571167	0.617787	0.570753	0.617373
256	11009	Guanajuato	Comonfort	50	0.696872	Centro_Norte	North Central	0.0653431	0.281815	0.0629061	0.525737	0.160714	0.507873	0.751795	0.505436	0.749358
350	13030	Hidalgo	Ixmiquilpan	50	0.525836	Este	Eastern	0.0632222	0.502421	0.0643948	0.57388	0.169643	0.735286	0.806745	0.736459	0.807917
516	15037	México	Huixquilucan	50	0.384954	Centro_Sur	South Central	0.174922	0.601533	0.218418	0.607721	0.392857	1.16931	1.1755	1.21281	1.219
1246	26039	Sonora	Naco	50	1.1359	Noroeste	Northeastern	0.0239485	1	0.0231047	0.994813	0.0446429	1.06859	1.0634	1.06775	1.06256
1323	29005	Tlaxcala	Apizaco	50	0.597361	Este	Eastern	0.0105825	0.637633	0.012618	0.566576	0.223214	0.87143	0.800373	0.873465	0.802409
318	12057	Guerrero	Técpan de Galeana	51	1.02979	Suroeste	Southwestern	0.0668475	0.279298	0.0422033	0.327983	0.151786	0.497931	0.546616	0.473287	0.521972
559	15088	México	Tenancingo	51	0.851726	Centro_Sur	South Central	0.00229899	0.521938	0.0116572	0.572645	0.205357	0.729594	0.780301	0.738953	0.789659
1083	21140	Puebla	San Pedro Cholula	51	0.378754	Este	Eastern	0.0420008	0.68204	0.0791396	0.613444	0.294643	1.01868	0.950088	1.05582	0.987227
1388	30034	Veracruz de Ignacio de la Llave	Cerro Azul	51	1.20495	Sureste	Southeastern	0.0136564	0.552361	0.0131355	0.468736	0.107143	0.673161	0.589535	0.67264	0.589014
407	14024	Jalisco	Cocula	52	1.24759	Occidente	Western	0.0304724	0.28128	0.0151005	0.562934	0.107143	0.418895	0.700549	0.403523	0.685177
561	15090	México	Tenango del Valle	52	0.82295	Centro_Sur	South Central	0.0424582	0.533063	0.0933724	0.578942	0.214286	0.789807	0.835686	0.840721	0.8866
620	16032	Michoacán de Ocampo	Erongarícuaro	52	1.82241	Occidente	Western	0.0119538	0.284846	0.0114863	0.494489	0.0535714	0.350372	0.560015	0.349904	0.559547
927	20333	Oaxaca	San Pedro Totolápam	52	3.27897	Suroeste	Southwestern	0.007466	0.530338	0.000601012	0.525737	0.0178571	0.555661	0.55106	0.548796	0.544195
1078	21132	Puebla	San Martín Texmelucan	53	0.395213	Este	Eastern	0.0946309	0.618714	0.0969975	0.608363	0.303571	1.01692	1.00657	1.01928	1.00893
1124	21209	Puebla	Zapotitlán	53	1.91959	Este	Eastern	0.0110949	0.68204	0.0106543	0.616233	0.0357143	0.728849	0.663042	0.728409	0.662601
1421	30088	Veracruz de Ignacio de la Llave	Jalcomulco	53	3.36032	Sureste	Southeastern	0.00992862	0.548632	0.00952466	0.461244	0.0357143	0.594275	0.506887	0.593871	0.506483
1548	31066	Yucatán	Santa Elena	53	1.70101	Sureste	Southeastern	0.0150231	0.414808	0.0144593	0.291173	0.0357143	0.465546	0.341911	0.464982	0.341347
24	4008	Campeche	Tenabo	54	1.0942	Sureste	Southeastern	0.0232668	0.283191	0.0224444	0.265504	0.0625	0.368957	0.351271	0.368135	0.350448
312	12050	Guerrero	Pungarabato	54	1.12174	Suroeste	Southwestern	0.0531357	0.350489	0.0513763	0.495314	0.133929	0.537554	0.682379	0.535794	0.680619
849	20132	Oaxaca	San Dionisio Ocotlán	54	1.35989	Suroeste	Southwestern	0.00532945	0.521994	0.00506474	0.525737	0.00892857	0.536252	0.539995	0.535987	0.539731
915	20305	Oaxaca	San Pedro Comitancillo	54	1.86413	Suroeste	Southwestern	0.0122754	0.415224	0.0117979	0.494966	0.0357143	0.463213	0.542956	0.462736	0.542479
868	20177	Oaxaca	San Juan Bautista Cuicatlán	55	2.67091	Suroeste	Southwestern	0.00217435	0.593091	0.00750446	0.584378	0.0446429	0.639908	0.631196	0.645238	0.636526
1216	25017	Sinaloa	Sinaloa	55	1.19109	Noroeste	Northwestern	0.0331497	0.531647	0.0320173	0.513896	0.0892857	0.654083	0.636332	0.65295	0.635199
47	5025	Coahuila de Zaragoza	Piedras Negras	56	0.335425	Noreste	Northeastern	0.0109877	0.815449	0.041199	0.804641	0.330357	1.15679	1.14599	1.187	1.1762
213	9006	Ciudad de México	Iztacalco	56	0.618228	Centro_Sur	South Central	0.0173594	0.619365	0.0244679	0.598299	0.491071	1.1278	1.10673	1.1349	1.11384
746	19007	Nuevo León	Aramberri	56	1.95734	Noreste	Northeastern	0.0192427	0.67176	0.0304769	0.620919	0.0446429	0.735645	0.684804	0.74688	0.696038
855	20143	Oaxaca	San Francisco Ixhuatán	56	1.83319	Suroeste	Southwestern	0.0088112	0.403946	0.0084423	0.519633	0.0446429	0.4574	0.573087	0.457031	0.572718
1227	26017	Sonora	Caborca	56	0.584079	Noroeste	Northeastern	0.14185	0.798715	0.111248	0.811531	0.214286	1.15485	1.16767	1.12425	1.13706
1579	31104	Yucatán	Yaxcabá	56	1.81117	Sureste	Southeastern	0.0174627	0.383344	0.0168223	0.232532	0.0535714	0.454378	0.303566	0.453738	0.302926
99	7040	Chiapas	Huixtla	57	1.43732	Suroeste	Southeastern	0.0100062	0.281815	0.0100396	0.349814	0.142857	0.434679	0.502678	0.434712	0.502711
127	7079	Chiapas	San Fernando	57	3.06515	Suroeste	Southeastern	0.0123351	0.469097	0.00968816	0.584378	0.0892857	0.570718	0.685999	0.568071	0.683352
576	15107	México	Tonatico	57	2.91732	Centro_Sur	South Central	0.00775287	0.49329	0.00741716	0.560052	0.0535714	0.554614	0.621376	0.554278	0.621041
1203	25004	Sinaloa	Concordia	57	2.34111	Noroeste	Northwestern	0.0194663	0.356217	0.0187631	0.467096	0.0714286	0.447112	0.557991	0.446408	0.557288
1530	31041	Yucatán	Kanasín	57	0.609423	Sureste	Southeastern	0.0376364	0.307241	0.0363632	0.180658	0.294643	0.63952	0.512937	0.638247	0.511664
23	4007	Campeche	Palizada	58	1.56831	Sureste	Southeastern	0.00964289	0.415224	0.00924789	0.487218	0.0357143	0.460581	0.532575	0.460186	0.53218
94	7031	Chiapas	Chilón	58	1.20692	Suroeste	Southeastern	0.0039781	0.548796	0.0326333	0.617499	0.116071	0.668846	0.737549	0.697501	0.766204
168	8010	Chihuahua	Buenaventura	58	0.619898	Noroeste	Northeastern	0.0855609	0.919379	0.0828173	0.953023	0.107143	1.11208	1.14573	1.10934	1.14298
1123	21208	Puebla	Zacatlán	58	0.711958	Este	Eastern	0.039388	0.619947	0.0380525	0.542047	0.178571	0.837907	0.760007	0.836571	0.758671
1476	30173	Veracruz de Ignacio de la Llave	Tezonapa	58	1.76322	Sureste	Southeastern	0.00681853	0.599498	0.00668812	0.525737	0.0714286	0.677745	0.603984	0.677615	0.603854
708	17021	Morelos	Tetecala	59	1.52772	Centro_Sur	South Central	0.0125173	0.548632	0.0209202	0.579157	0.0446429	0.605792	0.636317	0.614195	0.64472
1353	29042	Tlaxcala	Xicohtzinco	59	1.13491	Este	Eastern	0.00984489	0.68204	0.00942497	0.599005	0.0892857	0.781171	0.698136	0.780751	0.697716
1381	30022	Veracruz de Ignacio de la Llave	Atzacan	59	1.1777	Sureste	Southeastern	0.0300991	0.602962	0.0295567	0.549619	0.0892857	0.722347	0.669004	0.721805	0.668461
77	7012	Chiapas	Berriozábal	60	1.58392	Suroeste	Southeastern	0.0299285	0.495199	0.0382227	0.617952	0.169643	0.69477	0.817523	0.703064	0.825817
254	11005	Guanajuato	Apaseo el Grande	60	0.696466	Centro_Norte	North Central	0.0495704	0.289633	0.0626215	0.529174	0.223214	0.562418	0.801958	0.575469	0.815009
532	15058	México	Nezahualcóyotl	60	0.377347	Centro_Sur	South Central	0.0183018	0.608477	0.0176351	0.606487	0.776786	1.40356	1.40157	1.4029	1.40091
781	19045	Nuevo León	Salinas Victoria	60	0.980363	Noreste	Northeastern	0.0598582	0.414485	0.0498453	0.592096	0.223214	0.697558	0.875168	0.687545	0.865155
440	14066	Jalisco	Poncitlán	61	1.04403	Occidente	Western	0.0168554	0.258449	0.0141274	0.560033	0.151786	0.42709	0.728674	0.424362	0.725946
487	15005	México	Almoloya de Juárez	61	0.56824	Centro_Sur	South Central	0.0618671	0.488261	0.0430689	0.577077	0.25	0.800128	0.888944	0.78133	0.870146
587	15120	México	Zumpango	61	0.482703	Centro_Sur	South Central	0.0674933	0.589625	0.0652048	0.601573	0.392857	1.04998	1.06192	1.04769	1.05963
750	19011	Nuevo León	Cerralvo	61	1.47009	Noreste	Northeastern	0.038704	0.56909	0.0462086	0.643019	0.0535714	0.661365	0.735295	0.66887	0.742799
753	19014	Nuevo León	Doctor Arroyo	61	2.08654	Noreste	Northeastern	0.017423	0.590998	0.0167839	0.653504	0.0803571	0.688778	0.751284	0.688139	0.750645
783	19047	Nuevo León	Hidalgo	61	0.746929	Noreste	Northeastern	0.0710031	0.378624	0.0850535	0.598034	0.0982143	0.547841	0.767252	0.561891	0.781302
954	20409	Oaxaca	Santa María del Tule	61	1.34123	Suroeste	Southwestern	0.0115813	0.50868	0.0111255	0.525737	0.0625	0.582761	0.599819	0.582306	0.599363
992	20525	Oaxaca	Santo Domingo Zanatepec	61	1.69071	Suroeste	Southwestern	0.0279395	0.415224	0.0345634	0.481285	0.0625	0.505663	0.571724	0.512287	0.578348
1282	28002	Tamaulipas	Aldama	61	1.15782	Noreste	Northwestern	0.0090091	0.548632	0.00810855	0.424825	0.0892857	0.646927	0.523119	0.646026	0.522219
181	8025	Chihuahua	Gómez Farías	62	1.06499	Noroeste	Northeastern	0.0231335	0.948421	0.0223152	0.975357	0.0446429	1.0162	1.04313	1.01538	1.04231
462	14096	Jalisco	Tizapán el Alto	62	1.26846	Occidente	Western	0.00674388	0.306955	0.00648875	0.584378	0.107143	0.420842	0.698265	0.420587	0.69801
82	7017	Chiapas	Cintalapa	63	1.22153	Suroeste	Southeastern	0.0289374	0.435401	0.0279371	0.579919	0.178571	0.64291	0.787428	0.641909	0.786428
494	15013	México	Atizapán de Zaragoza	63	0.294256	Centro_Sur	South Central	0.402355	0.597563	0.370331	0.611057	0.553571	1.55349	1.56698	1.52146	1.53496
747	19008	Nuevo León	Bustamante	63	2.12799	Noreste	Northeastern	0.00980042	0.415224	0.00940048	0.584378	0.0357143	0.460738	0.629893	0.460338	0.629493
1102	21172	Puebla	Tetela de Ocampo	63	2.08043	Este	Eastern	0.00812396	0.563534	0.00776864	0.529462	0.0446429	0.616301	0.582229	0.615945	0.581874
108	7052	Chiapas	Las Margaritas	64	1.19837	Suroeste	Southeastern	0.0103278	0.626305	0.0201938	0.6216	0.142857	0.77949	0.774785	0.789356	0.784651
485	15002	México	Acolman	64	0.570017	Centro_Sur	South Central	0.038877	0.666402	0.0401543	0.636545	0.321429	1.02671	0.99685	1.02798	0.998128
596	16005	Michoacán de Ocampo	Angangueo	64	1.42446	Occidente	Western	0.00753115	0.415224	0.00353121	0.525737	0.0357143	0.458469	0.568983	0.454469	0.564983
736	18016	Nayarit	Tecuala	64	1.29068	Occidente	Western	0.0228091	0.293093	0.0219735	0.434469	0.107143	0.423045	0.564421	0.422209	0.563586
1488	30191	Veracruz de Ignacio de la Llave	Ursulo Galván	65	1.22624	Sureste	Southeastern	0.0280139	0.527938	0.0270394	0.405507	0.107143	0.663095	0.540664	0.662121	0.53969
27	4011	Campeche	Candelaria	66	1.30865	Sureste	Southeastern	0.0365873	0.481228	0.0353607	0.496109	0.0803571	0.598172	0.613054	0.596946	0.611827
512	15033	México	Ecatepec de Morelos	66	0.202109	Centro_Sur	South Central	0.116364	0.625319	0.0785416	0.623841	0.946429	1.68811	1.68663	1.65029	1.64881
777	19041	Nuevo León	Pesquería	66	1.01685	Noreste	Northeastern	0.0406183	0.497847	0.0483954	0.615474	0.294643	0.833108	0.950735	0.840885	0.958512
1140	22015	Querétaro	San Joaquín	66	3.24534	Occidente	Western	0.0162462	0.477121	0.0156441	0.584378	0.0178571	0.511224	0.618482	0.510622	0.61788
1171	24024	San Luis Potosí	Rioverde	66	0.926331	Centro_Norte	North Central	0.0591511	0.473348	0.0780313	0.585459	0.1875	0.719999	0.83211	0.738879	0.85099
1250	26043	Sonora	Nogales	66	0.4112	Noroeste	Northeastern	0.218728	0.934284	0.221613	0.911191	0.401786	1.5548	1.5317	1.55768	1.53459
601	16011	Michoacán de Ocampo	Briseñas	67	1.68178	Occidente	Western	0.00657682	0.280327	0.00627801	0.525737	0.0625	0.349404	0.594814	0.349105	0.594515
680	16103	Michoacán de Ocampo	Venustiano Carranza	67	1.17521	Occidente	Western	0.0122185	0.252385	0.00369531	0.53444	0.107143	0.371746	0.653801	0.363223	0.645278
1411	30069	Veracruz de Ignacio de la Llave	Gutiérrez Zamora	67	1.31804	Sureste	Southeastern	0.0119808	0.449211	0.0115125	0.390979	0.0892857	0.550478	0.492245	0.550009	0.491777
1446	30125	Veracruz de Ignacio de la Llave	Paso del Macho	67	1.83375	Sureste	Southeastern	0.0221676	0.548632	0.0213797	0.525737	0.0892857	0.660085	0.637191	0.659297	0.636403
1556	31077	Yucatán	Tekal de Venegas	67	1.51502	Sureste	Southeastern	0.0216376	0.399847	0.0112988	0.173891	0.0267857	0.448271	0.222314	0.437932	0.211976
1563	31084	Yucatán	Temax	67	1.89493	Sureste	Southeastern	0.0281048	0.281815	0.0271306	0.117389	0.0535714	0.363492	0.199065	0.362517	0.198091
106	7050	Chiapas	La Libertad	68	2.77339	Suroeste	Southeastern	0.00923835	0.548632	0.00885604	0.598023	0.0267857	0.584656	0.634047	0.584274	0.633665
279	11046	Guanajuato	Yuriria	68	0.87685	Centro_Norte	North Central	0.0270572	0.280618	0.026097	0.518722	0.142857	0.450532	0.688636	0.449572	0.687676
433	14058	Jalisco	Mascota	68	1.98745	Occidente	Western	0.0146665	0.271347	0.0141139	0.467096	0.0714286	0.357442	0.553191	0.356889	0.552639
683	16108	Michoacán de Ocampo	Zamora	68	0.648242	Occidente	Western	0.0350046	0.255712	0.0282915	0.525726	0.339286	0.630002	0.900017	0.623289	0.893304
748	19009	Nuevo León	Cadereyta Jiménez	68	0.560833	Noreste	Northeastern	0.0310347	0.480387	0.0687963	0.60549	0.258929	0.77035	0.895454	0.808112	0.933215
1133	22007	Querétaro	Ezequiel Montes	68	0.92942	Occidente	Western	0.0137082	0.447501	0.0131857	0.560434	0.125	0.586209	0.699142	0.585687	0.69862
1394	30045	Veracruz de Ignacio de la Llave	Cosamaloapan de Carpio	68	1.01877	Sureste	Southeastern	0.0409538	0.561089	0.0423295	0.531379	0.151786	0.753829	0.724119	0.755204	0.725495
1550	31069	Yucatán	Sotuta	68	1.38059	Sureste	Southeastern	0.0325332	0.415224	0.0314201	0.232532	0.0535714	0.501328	0.318637	0.500215	0.317524
231	10012	Durango	Lerdo	69	0.582119	Noroeste	Northeastern	0.074498	0.574539	0.0825149	0.7711	0.285714	0.934751	1.13131	0.942768	1.13933
799	20023	Oaxaca	Cuilápam de Guerrero	69	1.00793	Suroeste	Southwestern	0.0192868	0.487456	0.0185863	0.498847	0.0892857	0.596029	0.607419	0.595328	0.606719
1104	21174	Puebla	Teziutlán	70	0.811401	Este	Eastern	0.0385253	0.592127	0.0565196	0.467739	0.232143	0.862795	0.738408	0.880789	0.756402
1574	31098	Yucatán	Tzucacab	71	1.20487	Sureste	Southeastern	0.0248665	0.391133	0.0239939	0.276213	0.0714286	0.487428	0.372508	0.486556	0.371635
933	20350	Oaxaca	San Sebastián Tutla	72	2.26031	Suroeste	Southwestern	0.00875658	0.447029	0.00838938	0.525907	0.0982143	0.554	0.632878	0.553633	0.632511
1183	24040	San Luis Potosí	Tamuín	72	1.7569	Centro_Norte	North Central	0.00204003	0.571187	0.00188354	0.536851	0.107143	0.68037	0.646034	0.680214	0.645878
1217	25018	Sinaloa	Navolato	72	0.664985	Noroeste	Northwestern	0.0736113	0.415113	0.0695412	0.436689	0.232143	0.720867	0.742443	0.716797	0.738373
1219	26002	Sonora	Agua Prieta	72	0.534203	Noroeste	Northeastern	0.149916	0.974092	0.14512	0.994749	0.241071	1.36508	1.38574	1.36028	1.38094
1518	31026	Yucatán	Dzemul	72	2.04304	Sureste	Southeastern	0.0132432	0.268979	0.0127353	0.168027	0.0357143	0.317937	0.216985	0.317429	0.216477
1338	29024	Tlaxcala	Panotla	73	1.28051	Este	Eastern	0.0251847	0.647216	0.0150778	0.612085	0.0982143	0.770615	0.735484	0.760508	0.725377
1270	27006	Tabasco	Cunduacán	74	0.467423	Sureste	Southeastern	0.044201	0.422382	0.166453	0.520344	0.178571	0.645155	0.743116	0.767407	0.865368
1424	30091	Veracruz de Ignacio de la Llave	Jesús Carranza	74	2.59807	Sureste	Southeastern	0.0198984	0.63338	0.0191816	0.639527	0.0714286	0.724707	0.730854	0.723991	0.730138
252	11002	Guanajuato	Acámbaro	75	0.858969	Centro_Norte	North Central	0.0126762	0.305849	0.00256193	0.499515	0.205357	0.523883	0.717548	0.513768	0.707434
490	15009	México	Amecameca	75	1.46394	Centro_Sur	South Central	0.0212083	0.628515	0.0204431	0.614185	0.169643	0.819366	0.805036	0.818601	0.80427
1207	25008	Sinaloa	Elota	75	2.20908	Noroeste	Northwestern	0.00459924	0.291139	0.00441195	0.412554	0.116071	0.41181	0.533224	0.411623	0.533037
1301	28025	Tamaulipas	Miguel Alemán	75	0.7892	Noreste	Northwestern	0.00244067	0.682066	0.0024151	0.64818	0.116071	0.800578	0.766692	0.800553	0.766667
111	7057	Chiapas	Motozintla	76	1.66873	Suroeste	Southeastern	0.0321925	0.415224	0.0308509	0.417446	0.133929	0.581345	0.583567	0.580003	0.582225
153	7108	Chiapas	Villaflores	78	0.918482	Suroeste	Southeastern	0.11663	0.401458	0.115164	0.515942	0.214286	0.732374	0.846858	0.730908	0.845391
466	14100	Jalisco	Tomatlán	78	1.41815	Occidente	Western	0.0550177	0.109578	0.0531992	0.292317	0.107143	0.271739	0.454478	0.26992	0.452659
738	18018	Nayarit	Tuxpan	78	1.13701	Occidente	Western	0.0350846	0.285764	0.0346479	0.435371	0.125	0.445849	0.595455	0.445412	0.595019
30	5004	Coahuila de Zaragoza	Arteaga	79	0.869625	Noreste	Northeastern	0.0821075	0.370129	0.0780083	0.623198	0.0982143	0.550451	0.803519	0.546352	0.79942
128	7080	Chiapas	Siltepec	79	2.14808	Suroeste	Southeastern	0.0074776	0.415224	0.00715053	0.456781	0.0357143	0.458416	0.499973	0.458088	0.499646
104	7047	Chiapas	Jitotol	80	2.97624	Suroeste	Southeastern	0.0274661	0.548632	0.0265119	0.639124	0.0803571	0.656455	0.746947	0.655501	0.745993
171	8013	Chihuahua	Casas Grandes	80	1.95412	Noroeste	Northeastern	0.036721	0.918569	0.0368594	0.943464	0.0535714	1.00886	1.03376	1.009	1.03389
327	12073	Guerrero	Zirándaro	80	1.91383	Suroeste	Southwestern	0.00474265	0.403691	0.00449433	0.4671	0.0357143	0.444148	0.507557	0.443899	0.507309
518	15040	México	Ixtapan de la Sal	80	1.34948	Centro_Sur	South Central	0.0201724	0.427323	0.0304288	0.531056	0.107143	0.554638	0.658371	0.564894	0.668627
1249	26042	Sonora	Navojoa	80	0.63481	Noroeste	Northeastern	0.0253621	0.596856	0.0276148	0.668511	0.276786	0.899004	0.970659	0.901257	0.972912
1330	29013	Tlaxcala	Huamantla	80	0.674824	Este	Eastern	0.0750498	0.585198	0.0834269	0.54181	0.223214	0.883462	0.840074	0.891839	0.848451
356	13039	Hidalgo	Mineral del Monte	81	1.61217	Este	Eastern	0.0248413	0.590946	0.0240333	0.584378	0.0803571	0.696144	0.689577	0.695336	0.688769
735	18015	Nayarit	Santiago Ixcuintla	81	1.13759	Occidente	Western	0.0533441	0.266074	0.0515868	0.455453	0.160714	0.480132	0.669511	0.478375	0.667754
903	20278	Oaxaca	San Miguel Soyaltepec	81	2.43578	Suroeste	Southwestern	0.0126041	0.548632	0.0124954	0.533895	0.0625	0.623736	0.608999	0.623627	0.60889
1577	31101	Yucatán	Umán	81	0.849412	Sureste	Southeastern	0.0816254	0.281815	0.0784072	0.17389	0.1875	0.550941	0.443016	0.547723	0.439797
193	8040	Chihuahua	Madera	82	1.03602	Noroeste	Northeastern	0.0352909	0.975902	0.048359	0.964211	0.0982143	1.10941	1.09772	1.12248	1.11078
1312	28037	Tamaulipas	Soto la Marina	82	2.74206	Noreste	Northwestern	0.00198646	0.548632	0.00183166	0.467096	0.0803571	0.630976	0.54944	0.630821	0.549285
1367	30003	Veracruz de Ignacio de la Llave	Acayucan	83	1.32495	Sureste	Southeastern	0.0324734	0.552312	0.0313621	0.554307	0.1875	0.772286	0.77428	0.771174	0.773169
1164	24015	San Luis Potosí	Charcas	84	2.42972	Centro_Norte	North Central	0.0392322	0.559297	0.0378919	0.70166	0.0892857	0.687815	0.830178	0.686475	0.828838
1396	30047	Veracruz de Ignacio de la Llave	Coscomatepec	84	1.9715	Sureste	Southeastern	0.0240185	0.580067	0.0233919	0.516352	0.142857	0.746943	0.683227	0.746316	0.682601
32	5007	Coahuila de Zaragoza	Cuatro Ciénegas	85	2.85355	Noreste	Northeastern	0.0246809	0.396432	0.0238141	0.635326	0.0714286	0.492541	0.731436	0.491675	0.730569
349	13029	Hidalgo	Huichapan	86	0.947118	Este	Eastern	0.0486429	0.503752	0.0682517	0.578874	0.0982143	0.650609	0.725731	0.670218	0.74534
1294	28016	Tamaulipas	Hidalgo	86	1.18307	Noreste	Northwestern	0.0709629	0.580172	0.0688981	0.584753	0.0714286	0.722563	0.727144	0.720498	0.72508
328	12075	Guerrero	Eduardo Neri	87	1.25374	Suroeste	Southwestern	0.0562518	0.50887	0.0413362	0.562372	0.160714	0.725836	0.779338	0.71092	0.764423
772	19034	Nuevo León	Marín	87	2.23118	Noreste	Northeastern	0.0122474	0.513421	0.0117707	0.627542	0.0267857	0.552454	0.666575	0.551977	0.666099
1157	24006	San Luis Potosí	Catorce	87	3.34088	Centro_Norte	North Central	0.00900266	0.548632	0.00862774	0.70166	0.0178571	0.575492	0.72852	0.575117	0.728145
1263	26070	Sonora	General Plutarco Elías Calles	87	1.5775	Noroeste	Northeastern	0.0549582	0.739768	0.0531416	0.785676	0.0803571	0.875083	0.920992	0.873266	0.919175
26	4010	Campeche	Calakmul	88	2.19705	Sureste	Southeastern	0.0278478	0.418597	0.00370046	0.389245	0.0535714	0.500016	0.470664	0.475868	0.446517
757	19018	Nuevo León	García	89	0.646592	Noreste	Northeastern	0.195178	0.314028	0.221599	0.596758	0.482143	0.991349	1.27408	1.01777	1.3005
1501	30211	Veracruz de Ignacio de la Llave	San Rafael	89	1.25593	Sureste	Southeastern	0.0120657	0.449189	0.0124068	0.364744	0.0892857	0.550541	0.466096	0.550882	0.466437
1242	26035	Sonora	Imuris	90	2.69887	Noroeste	Northeastern	0.0134025	0.948857	0.0172613	0.936225	0.0535714	1.01583	1.0032	1.01969	1.00706
351	13031	Hidalgo	Jacala de Ledezma	91	2.54891	Este	Eastern	0.0178135	0.548632	0.0171621	0.584378	0.0446429	0.611088	0.646835	0.610437	0.646183
459	14093	Jalisco	Tepatitlán de Morelos	91	0.727331	Occidente	Western	0.0197925	0.274862	0.027485	0.575849	0.285714	0.580368	0.881356	0.588061	0.889048
1369	30006	Veracruz de Ignacio de la Llave	Acultzingo	91	1.91975	Sureste	Southeastern	0.0303222	0.654785	0.029279	0.572398	0.0625	0.747607	0.66522	0.746564	0.664177
201	8050	Chihuahua	Nuevo Casas Grandes	92	0.646645	Noroeste	Northeastern	0.0767474	0.923231	0.077188	0.970443	0.196429	1.19641	1.24362	1.19685	1.24406
429	14053	Jalisco	Lagos de Moreno	92	0.785537	Occidente	Western	0.132336	0.279148	0.150936	0.578252	0.276786	0.688269	0.987373	0.706869	1.00597
488	15006	México	Almoloya del Río	92	1.61209	Centro_Sur	South Central	0.010038	0.548632	0.00963064	0.614674	0.0714286	0.630099	0.69614	0.629691	0.695733
672	16093	Michoacán de Ocampo	Tlalpujahua	92	2.29542	Occidente	Western	0.01391	0.415224	0.0133811	0.563274	0.0357143	0.464848	0.612898	0.464319	0.612369
[truncated: 249 more rows]

## Sheet: Table C
Taxonomic group	Municipalities
Amphibians	66
Reptiles	22
Mammals	40
Birds	8

## Sheet: Table D
	Municipality	CVEGEO	SpeciesRichness	CVE_ENT	UrbanArea	slope_exact	Group
[truncated: 515 more rows]
